# Supplementary material for: XRN1 Is a Species-Specific Virus Restriction Factor in Yeasts
Source: PLoS Pathog. 2016 Oct 6;12(10):e1005890. doi: 10.1371/journal.ppat.1005890 (PMC5053509; doi:10.1371/journal.ppat.1005890)
Supplement: S1 File — This file contains PDB coordinates for the PHYRE modeled structure of S. cerevisiae Xrn1p. (PDB) [file ppat.1005890.s011.pdb]

REMARK  99  Chain ID : 1
REMARK  99  Residues : 1059
REMARK  99  Atoms    : 9345
REMARK  99  File     : c2y35A_.1.pdb.sc
ATOM      1  N   MET     1      43.601  27.562  28.397  1.00  0.00           N  
ATOM      2  CA  MET     1      44.619  26.843  29.151  1.00  0.00           C  
ATOM      3  C   MET     1      45.288  27.749  30.175  1.00  0.00           C  
ATOM      4  O   MET     1      44.682  28.132  31.175  1.00  0.00           O  
ATOM      5  CB  MET     1      45.680  26.256  28.210  1.00  0.00           C  
ATOM      6  CG  MET     1      45.137  25.167  27.283  1.00  0.00           C  
ATOM      7  SD  MET     1      44.488  23.701  28.140  1.00  0.00           S  
ATOM      8  CE  MET     1      46.111  23.122  28.714  1.00  0.00           C  
ATOM      9  N   GLY     2      46.544  28.088  29.899  1.00  0.00           N  
ATOM     10  CA  GLY     2      47.365  28.887  30.791  1.00  0.00           C  
ATOM     11  C   GLY     2      48.244  27.987  31.633  1.00  0.00           C  
ATOM     12  O   GLY     2      49.411  28.279  31.888  1.00  0.00           O  
ATOM     13  N   ILE     3      47.652  26.878  32.061  1.00  0.00           N  
ATOM     14  CA  ILE     3      48.326  25.857  32.842  1.00  0.00           C  
ATOM     15  C   ILE     3      47.543  24.568  32.687  1.00  0.00           C  
ATOM     16  O   ILE     3      46.320  24.596  32.608  1.00  0.00           O  
ATOM     17  CB  ILE     3      48.371  26.215  34.324  1.00  0.00           C  
ATOM     18  CG1 ILE     3      49.205  25.235  35.167  1.00  0.00           C  
ATOM     19  CG2 ILE     3      46.985  26.241  34.991  1.00  0.00           C  
ATOM     20  CD1 ILE     3      50.708  25.338  34.911  1.00  0.00           C  
ATOM     21  N   PRO     4      48.250  23.433  32.657  1.00  0.00           N  
ATOM     22  CA  PRO     4      47.687  22.087  32.524  1.00  0.00           C  
ATOM     23  C   PRO     4      46.531  21.870  33.491  1.00  0.00           C  
ATOM     24  O   PRO     4      46.573  22.402  34.598  1.00  0.00           O  
ATOM     25  CB  PRO     4      48.859  21.190  32.917  1.00  0.00           C  
ATOM     26  CG  PRO     4      50.052  21.967  32.531  1.00  0.00           C  
ATOM     27  CD  PRO     4      49.717  23.407  32.761  1.00  0.00           C  
ATOM     28  N   LYS     5      45.526  21.098  33.080  1.00  0.00           N  
ATOM     29  CA  LYS     5      44.355  20.818  33.911  1.00  0.00           C  
ATOM     30  C   LYS     5      44.692  20.102  35.223  1.00  0.00           C  
ATOM     31  O   LYS     5      44.062  20.344  36.250  1.00  0.00           O  
ATOM     32  CB  LYS     5      43.331  20.007  33.119  1.00  0.00           C  
ATOM     33  CG  LYS     5      42.764  20.737  31.918  1.00  0.00           C  
ATOM     34  CD  LYS     5      41.774  19.877  31.147  1.00  0.00           C  
ATOM     35  CE  LYS     5      41.192  20.635  29.968  1.00  0.00           C  
ATOM     36  NZ  LYS     5      40.274  19.780  29.174  1.00  0.00           N  
ATOM     37  N   PHE     6      45.681  19.219  35.174  1.00  0.00           N  
ATOM     38  CA  PHE     6      46.164  18.504  36.351  1.00  0.00           C  
ATOM     39  C   PHE     6      46.757  19.485  37.358  1.00  0.00           C  
ATOM     40  O   PHE     6      46.377  19.507  38.542  1.00  0.00           O  
ATOM     41  CB  PHE     6      47.237  17.501  35.922  1.00  0.00           C  
ATOM     42  CG  PHE     6      47.501  16.417  36.928  1.00  0.00           C  
ATOM     43  CD1 PHE     6      46.531  15.471  37.216  1.00  0.00           C  
ATOM     44  CD2 PHE     6      48.724  16.325  37.565  1.00  0.00           C  
ATOM     45  CE1 PHE     6      46.767  14.461  38.134  1.00  0.00           C  
ATOM     46  CE2 PHE     6      48.968  15.315  38.485  1.00  0.00           C  
ATOM     47  CZ  PHE     6      47.986  14.383  38.769  1.00  0.00           C  
ATOM     48  N   PHE     7      47.707  20.284  36.876  1.00  0.00           N  
ATOM     49  CA  PHE     7      48.330  21.325  37.679  1.00  0.00           C  
ATOM     50  C   PHE     7      47.251  22.207  38.297  1.00  0.00           C  
ATOM     51  O   PHE     7      47.254  22.451  39.505  1.00  0.00           O  
ATOM     52  CB  PHE     7      49.277  22.163  36.813  1.00  0.00           C  
ATOM     53  CG  PHE     7      50.023  23.234  37.570  1.00  0.00           C  
ATOM     54  CD1 PHE     7      49.449  24.472  37.791  1.00  0.00           C  
ATOM     55  CD2 PHE     7      51.304  23.005  38.051  1.00  0.00           C  
ATOM     56  CE1 PHE     7      50.131  25.456  38.485  1.00  0.00           C  
ATOM     57  CE2 PHE     7      51.989  23.994  38.745  1.00  0.00           C  
ATOM     58  CZ  PHE     7      51.399  25.214  38.960  1.00  0.00           C  
ATOM     59  N   ARG     8      46.324  22.675  37.469  1.00  0.00           N  
ATOM     60  CA  ARG     8      45.216  23.484  37.956  1.00  0.00           C  
ATOM     61  C   ARG     8      44.469  22.807  39.084  1.00  0.00           C  
ATOM     62  O   ARG     8      44.148  23.435  40.104  1.00  0.00           O  
ATOM     63  CB  ARG     8      44.228  23.762  36.835  1.00  0.00           C  
ATOM     64  CG  ARG     8      44.421  25.085  36.169  1.00  0.00           C  
ATOM     65  CD  ARG     8      43.228  25.443  35.328  1.00  0.00           C  
ATOM     66  NE  ARG     8      43.536  26.592  34.491  1.00  0.00           N  
ATOM     67  CZ  ARG     8      43.601  27.839  34.941  1.00  0.00           C  
ATOM     68  NH1 ARG     8      43.370  28.097  36.224  1.00  0.00           N  
ATOM     69  NH2 ARG     8      43.896  28.828  34.109  1.00  0.00           N  
ATOM     70  N   TYR     9      44.186  21.521  38.895  1.00  0.00           N  
ATOM     71  CA  TYR     9      43.344  20.793  39.834  1.00  0.00           C  
ATOM     72  C   TYR     9      43.994  20.606  41.194  1.00  0.00           C  
ATOM     73  O   TYR     9      43.477  21.071  42.210  1.00  0.00           O  
ATOM     74  CB  TYR     9      42.935  19.430  39.280  1.00  0.00           C  
ATOM     75  CG  TYR     9      41.934  18.748  40.173  1.00  0.00           C  
ATOM     76  CD1 TYR     9      40.586  19.072  40.105  1.00  0.00           C  
ATOM     77  CD2 TYR     9      42.335  17.814  41.116  1.00  0.00           C  
ATOM     78  CE1 TYR     9      39.665  18.471  40.930  1.00  0.00           C  
ATOM     79  CE2 TYR     9      41.417  17.207  41.950  1.00  0.00           C  
ATOM     80  CZ  TYR     9      40.084  17.545  41.848  1.00  0.00           C  
ATOM     81  OH  TYR     9      39.149  16.961  42.663  1.00  0.00           O  
ATOM     82  N   ILE    10      45.120  19.909  41.225  1.00  0.00           N  
ATOM     83  CA  ILE    10      45.753  19.668  42.509  1.00  0.00           C  
ATOM     84  C   ILE    10      46.237  20.986  43.103  1.00  0.00           C  
ATOM     85  O   ILE    10      46.468  21.090  44.306  1.00  0.00           O  
ATOM     86  CB  ILE    10      46.924  18.711  42.374  1.00  0.00           C  
ATOM     87  CG1 ILE    10      48.060  19.372  41.604  1.00  0.00           C  
ATOM     88  CG2 ILE    10      46.489  17.448  41.656  1.00  0.00           C  
ATOM     89  CD1 ILE    10      49.252  18.470  41.431  1.00  0.00           C  
ATOM     90  N   SER    11      46.391  21.992  42.249  1.00  0.00           N  
ATOM     91  CA  SER    11      46.840  23.298  42.697  1.00  0.00           C  
ATOM     92  C   SER    11      45.723  24.061  43.393  1.00  0.00           C  
ATOM     93  O   SER    11      45.995  24.945  44.203  1.00  0.00           O  
ATOM     94  CB  SER    11      47.406  24.106  41.531  1.00  0.00           C  
ATOM     95  OG  SER    11      48.711  23.668  41.202  1.00  0.00           O  
ATOM     96  N   GLU    12      44.472  23.731  43.070  1.00  0.00           N  
ATOM     97  CA  GLU    12      43.321  24.341  43.752  1.00  0.00           C  
ATOM     98  C   GLU    12      42.807  23.507  44.927  1.00  0.00           C  
ATOM     99  O   GLU    12      42.179  24.039  45.842  1.00  0.00           O  
ATOM    100  CB  GLU    12      42.170  24.598  42.778  1.00  0.00           C  
ATOM    101  CG  GLU    12      42.396  25.730  41.806  1.00  0.00           C  
ATOM    102  CD  GLU    12      41.202  25.938  40.904  1.00  0.00           C  
ATOM    103  OE1 GLU    12      40.407  24.985  40.770  1.00  0.00           O  
ATOM    104  OE2 GLU    12      41.046  27.045  40.340  1.00  0.00           O  
ATOM    105  N   ARG    13      43.052  22.200  44.893  1.00  0.00           N  
ATOM    106  CA  ARG    13      42.609  21.330  45.979  1.00  0.00           C  
ATOM    107  C   ARG    13      43.517  21.525  47.186  1.00  0.00           C  
ATOM    108  O   ARG    13      43.106  21.312  48.336  1.00  0.00           O  
ATOM    109  CB  ARG    13      42.602  19.865  45.537  1.00  0.00           C  
ATOM    110  CG  ARG    13      41.939  18.897  46.518  1.00  0.00           C  
ATOM    111  CD  ARG    13      42.014  17.464  45.989  1.00  0.00           C  
ATOM    112  NE  ARG    13      41.231  16.520  46.782  1.00  0.00           N  
ATOM    113  CZ  ARG    13      39.911  16.589  46.931  1.00  0.00           C  
ATOM    114  NH1 ARG    13      39.220  17.573  46.357  1.00  0.00           N  
ATOM    115  NH2 ARG    13      39.276  15.681  47.662  1.00  0.00           N  
ATOM    116  N   TRP    14      44.756  21.926  46.913  1.00  0.00           N  
ATOM    117  CA  TRP    14      45.718  22.223  47.963  1.00  0.00           C  
ATOM    118  C   TRP    14      46.311  23.594  47.699  1.00  0.00           C  
ATOM    119  O   TRP    14      47.362  23.697  47.081  1.00  0.00           O  
ATOM    120  CB  TRP    14      46.834  21.177  47.988  1.00  0.00           C  
ATOM    121  CG  TRP    14      46.362  19.784  48.330  1.00  0.00           C  
ATOM    122  CD1 TRP    14      46.156  19.215  49.553  1.00  0.00           C  
ATOM    123  CD2 TRP    14      46.025  18.737  47.409  1.00  0.00           C  
ATOM    124  NE1 TRP    14      45.737  17.965  49.500  1.00  0.00           N  
ATOM    125  CE2 TRP    14      45.635  17.610  48.180  1.00  0.00           C  
ATOM    126  CE3 TRP    14      46.009  18.637  46.002  1.00  0.00           C  
ATOM    127  CZ2 TRP    14      45.232  16.383  47.587  1.00  0.00           C  
ATOM    128  CZ3 TRP    14      45.605  17.408  45.399  1.00  0.00           C  
ATOM    129  CH2 TRP    14      45.224  16.303  46.201  1.00  0.00           C  
ATOM    130  N   PRO    15      45.644  24.654  48.179  1.00  0.00           N  
ATOM    131  CA  PRO    15      45.979  26.033  47.806  1.00  0.00           C  
ATOM    132  C   PRO    15      47.432  26.436  48.070  1.00  0.00           C  
ATOM    133  O   PRO    15      48.008  27.144  47.244  1.00  0.00           O  
ATOM    134  CB  PRO    15      45.029  26.871  48.667  1.00  0.00           C  
ATOM    135  CG  PRO    15      44.631  25.980  49.791  1.00  0.00           C  
ATOM    136  CD  PRO    15      44.590  24.605  49.204  1.00  0.00           C  
ATOM    137  N   MET    16      48.014  26.000  49.184  1.00  0.00           N  
ATOM    138  CA  MET    16      49.373  26.405  49.542  1.00  0.00           C  
ATOM    139  C   MET    16      50.445  25.774  48.662  1.00  0.00           C  
ATOM    140  O   MET    16      51.631  26.066  48.804  1.00  0.00           O  
ATOM    141  CB  MET    16      49.662  26.052  50.996  1.00  0.00           C  
ATOM    142  CG  MET    16      48.894  26.917  51.998  1.00  0.00           C  
ATOM    143  SD  MET    16      49.315  26.606  53.739  1.00  0.00           S  
ATOM    144  CE  MET    16      47.950  27.599  54.411  1.00  0.00           C  
ATOM    145  N   ILE    17      50.017  24.923  47.742  1.00  0.00           N  
ATOM    146  CA  ILE    17      50.926  24.060  47.013  1.00  0.00           C  
ATOM    147  C   ILE    17      51.688  24.772  45.905  1.00  0.00           C  
ATOM    148  O   ILE    17      52.842  24.440  45.631  1.00  0.00           O  
ATOM    149  CB  ILE    17      50.140  22.900  46.414  1.00  0.00           C  
ATOM    150  CG1 ILE    17      51.024  21.719  45.981  1.00  0.00           C  
ATOM    151  CG2 ILE    17      49.340  23.285  45.158  1.00  0.00           C  
ATOM    152  CD1 ILE    17      50.230  20.471  45.597  1.00  0.00           C  
ATOM    153  N   LEU    18      51.043  25.738  45.259  1.00  0.00           N  
ATOM    154  CA  LEU    18      51.590  26.315  44.037  1.00  0.00           C  
ATOM    155  C   LEU    18      51.544  27.825  44.082  1.00  0.00           C  
ATOM    156  O   LEU    18      50.703  28.406  44.762  1.00  0.00           O  
ATOM    157  CB  LEU    18      50.775  25.846  42.843  1.00  0.00           C  
ATOM    158  CG  LEU    18      51.236  26.449  41.515  1.00  0.00           C  
ATOM    159  CD1 LEU    18      52.613  25.987  41.039  1.00  0.00           C  
ATOM    160  CD2 LEU    18      50.331  26.150  40.321  1.00  0.00           C  
ATOM    161  N   GLN    19      52.438  28.471  43.346  1.00  0.00           N  
ATOM    162  CA  GLN    19      52.423  29.927  43.310  1.00  0.00           C  
ATOM    163  C   GLN    19      52.942  30.502  42.002  1.00  0.00           C  
ATOM    164  O   GLN    19      53.544  29.793  41.179  1.00  0.00           O  
ATOM    165  CB  GLN    19      53.194  30.511  44.497  1.00  0.00           C  
ATOM    166  CG  GLN    19      54.676  30.133  44.507  1.00  0.00           C  
ATOM    167  CD  GLN    19      55.284  30.644  45.806  1.00  0.00           C  
ATOM    168  OE1 GLN    19      56.457  30.410  46.092  1.00  0.00           O  
ATOM    169  NE2 GLN    19      54.517  31.372  46.662  1.00  0.00           N  
ATOM    170  N   LEU    20      52.672  31.794  41.819  1.00  0.00           N  
ATOM    171  CA  LEU    20      53.227  32.561  40.723  1.00  0.00           C  
ATOM    172  C   LEU    20      54.212  33.524  41.353  1.00  0.00           C  
ATOM    173  O   LEU    20      53.800  34.474  42.016  1.00  0.00           O  
ATOM    174  CB  LEU    20      52.132  33.337  40.004  1.00  0.00           C  
ATOM    175  CG  LEU    20      52.220  33.277  38.484  1.00  0.00           C  
ATOM    176  CD1 LEU    20      51.381  34.360  37.859  1.00  0.00           C  
ATOM    177  CD2 LEU    20      53.659  33.418  38.049  1.00  0.00           C  
ATOM    178  N   ILE    21      55.506  33.268  41.168  1.00  0.00           N  
ATOM    179  CA  ILE    21      56.544  34.051  41.837  1.00  0.00           C  
ATOM    180  C   ILE    21      57.453  34.719  40.823  1.00  0.00           C  
ATOM    181  O   ILE    21      57.451  34.340  39.662  1.00  0.00           O  
ATOM    182  CB  ILE    21      57.352  33.162  42.767  1.00  0.00           C  
ATOM    183  CG1 ILE    21      58.065  32.007  42.045  1.00  0.00           C  
ATOM    184  CG2 ILE    21      56.506  32.491  43.862  1.00  0.00           C  
ATOM    185  CD1 ILE    21      59.038  31.238  42.938  1.00  0.00           C  
ATOM    186  N   GLU    22      58.235  35.703  41.258  1.00  0.00           N  
ATOM    187  CA  GLU    22      59.141  36.392  40.343  1.00  0.00           C  
ATOM    188  C   GLU    22      60.583  35.948  40.576  1.00  0.00           C  
ATOM    189  O   GLU    22      60.862  35.239  41.529  1.00  0.00           O  
ATOM    190  CB  GLU    22      59.009  37.908  40.497  1.00  0.00           C  
ATOM    191  CG  GLU    22      59.466  38.425  41.863  1.00  0.00           C  
ATOM    192  CD  GLU    22      59.379  39.944  41.844  1.00  0.00           C  
ATOM    193  OE1 GLU    22      58.264  40.470  41.585  1.00  0.00           O  
ATOM    194  OE2 GLU    22      60.427  40.599  42.089  1.00  0.00           O  
ATOM    195  N   GLY    23      61.498  36.378  39.716  1.00  0.00           N  
ATOM    196  CA  GLY    23      62.899  35.975  39.817  1.00  0.00           C  
ATOM    197  C   GLY    23      63.396  35.759  41.257  1.00  0.00           C  
ATOM    198  O   GLY    23      63.929  34.690  41.569  1.00  0.00           O  
ATOM    199  N   THR    24      63.205  36.753  42.127  1.00  0.00           N  
ATOM    200  CA  THR    24      63.761  36.732  43.492  1.00  0.00           C  
ATOM    201  C   THR    24      63.105  35.773  44.496  1.00  0.00           C  
ATOM    202  O   THR    24      63.721  35.430  45.500  1.00  0.00           O  
ATOM    203  CB  THR    24      63.772  38.143  44.080  1.00  0.00           C  
ATOM    204  OG1 THR    24      62.449  38.656  44.144  1.00  0.00           O  
ATOM    205  CG2 THR    24      64.631  39.058  43.191  1.00  0.00           C  
ATOM    206  N   GLN    25      61.867  35.355  44.250  1.00  0.00           N  
ATOM    207  CA  GLN    25      61.200  34.406  45.146  1.00  0.00           C  
ATOM    208  C   GLN    25      61.558  32.940  44.883  1.00  0.00           C  
ATOM    209  O   GLN    25      61.466  32.104  45.780  1.00  0.00           O  
ATOM    210  CB  GLN    25      59.687  34.564  45.064  1.00  0.00           C  
ATOM    211  CG  GLN    25      59.189  35.929  45.545  1.00  0.00           C  
ATOM    212  CD  GLN    25      59.676  36.131  46.973  1.00  0.00           C  
ATOM    213  OE1 GLN    25      59.509  35.262  47.828  1.00  0.00           O  
ATOM    214  NE2 GLN    25      60.305  37.289  47.308  1.00  0.00           N  
ATOM    215  N   ILE    26      61.932  32.628  43.648  1.00  0.00           N  
ATOM    216  CA  ILE    26      62.395  31.293  43.309  1.00  0.00           C  
ATOM    217  C   ILE    26      63.505  30.883  44.271  1.00  0.00           C  
ATOM    218  O   ILE    26      64.510  31.586  44.394  1.00  0.00           O  
ATOM    219  CB  ILE    26      62.916  31.252  41.864  1.00  0.00           C  
ATOM    220  CG1 ILE    26      61.785  31.579  40.887  1.00  0.00           C  
ATOM    221  CG2 ILE    26      63.524  29.898  41.540  1.00  0.00           C  
ATOM    222  CD1 ILE    26      62.198  31.538  39.437  1.00  0.00           C  
ATOM    223  N   PRO    27      63.321  29.749  44.968  1.00  0.00           N  
ATOM    224  CA  PRO    27      64.307  29.199  45.908  1.00  0.00           C  
ATOM    225  C   PRO    27      65.649  28.875  45.261  1.00  0.00           C  
ATOM    226  O   PRO    27      65.716  28.672  44.046  1.00  0.00           O  
ATOM    227  CB  PRO    27      63.653  27.888  46.356  1.00  0.00           C  
ATOM    228  CG  PRO    27      62.696  27.542  45.256  1.00  0.00           C  
ATOM    229  CD  PRO    27      62.143  28.872  44.859  1.00  0.00           C  
ATOM    230  N   GLU    28      66.701  28.803  46.074  1.00  0.00           N  
ATOM    231  CA  GLU    28      68.018  28.412  45.579  1.00  0.00           C  
ATOM    232  C   GLU    28      68.065  26.924  45.233  1.00  0.00           C  
ATOM    233  O   GLU    28      67.481  26.093  45.928  1.00  0.00           O  
ATOM    234  CB  GLU    28      69.113  28.753  46.588  1.00  0.00           C  
ATOM    235  CG  GLU    28      70.516  28.631  46.015  1.00  0.00           C  
ATOM    236  CD  GLU    28      71.597  28.776  47.063  1.00  0.00           C  
ATOM    237  OE1 GLU    28      71.277  29.184  48.200  1.00  0.00           O  
ATOM    238  OE2 GLU    28      72.768  28.477  46.749  1.00  0.00           O  
ATOM    239  N   PHE    29      68.771  26.596  44.156  1.00  0.00           N  
ATOM    240  CA  PHE    29      68.803  25.232  43.648  1.00  0.00           C  
ATOM    241  C   PHE    29      70.220  24.722  43.431  1.00  0.00           C  
ATOM    242  O   PHE    29      71.135  25.506  43.199  1.00  0.00           O  
ATOM    243  CB  PHE    29      68.042  25.176  42.334  1.00  0.00           C  
ATOM    244  CG  PHE    29      66.555  25.254  42.496  1.00  0.00           C  
ATOM    245  CD1 PHE    29      65.904  24.439  43.401  1.00  0.00           C  
ATOM    246  CD2 PHE    29      65.807  26.151  41.759  1.00  0.00           C  
ATOM    247  CE1 PHE    29      64.525  24.501  43.554  1.00  0.00           C  
ATOM    248  CE2 PHE    29      64.429  26.225  41.910  1.00  0.00           C  
ATOM    249  CZ  PHE    29      63.788  25.396  42.808  1.00  0.00           C  
ATOM    250  N   ASP    30      70.400  23.407  43.510  1.00  0.00           N  
ATOM    251  CA  ASP    30      71.670  22.792  43.137  1.00  0.00           C  
ATOM    252  C   ASP    30      71.568  22.223  41.733  1.00  0.00           C  
ATOM    253  O   ASP    30      72.501  22.326  40.949  1.00  0.00           O  
ATOM    254  CB  ASP    30      72.059  21.684  44.108  1.00  0.00           C  
ATOM    255  CG  ASP    30      71.894  22.092  45.539  1.00  0.00           C  
ATOM    256  OD1 ASP    30      72.578  23.045  45.955  1.00  0.00           O  
ATOM    257  OD2 ASP    30      71.086  21.463  46.250  1.00  0.00           O  
ATOM    258  N   ASN    31      70.426  21.633  41.403  1.00  0.00           N  
ATOM    259  CA  ASN    31      70.273  21.027  40.089  1.00  0.00           C  
ATOM    260  C   ASN    31      69.105  21.583  39.287  1.00  0.00           C  
ATOM    261  O   ASN    31      67.973  21.554  39.760  1.00  0.00           O  
ATOM    262  CB  ASN    31      70.114  19.510  40.214  1.00  0.00           C  
ATOM    263  CG  ASN    31      71.300  18.854  40.869  1.00  0.00           C  
ATOM    264  OD1 ASN    31      72.180  19.525  41.397  1.00  0.00           O  
ATOM    265  ND2 ASN    31      71.329  17.533  40.847  1.00  0.00           N  
ATOM    266  N   LEU    32      69.372  22.066  38.072  1.00  0.00           N  
ATOM    267  CA  LEU    32      68.285  22.385  37.138  1.00  0.00           C  
ATOM    268  C   LEU    32      68.201  21.367  35.991  1.00  0.00           C  
ATOM    269  O   LEU    32      69.193  21.127  35.306  1.00  0.00           O  
ATOM    270  CB  LEU    32      68.438  23.795  36.570  1.00  0.00           C  
ATOM    271  CG  LEU    32      67.408  24.156  35.495  1.00  0.00           C  
ATOM    272  CD1 LEU    32      66.110  24.644  36.106  1.00  0.00           C  
ATOM    273  CD2 LEU    32      67.964  25.205  34.566  1.00  0.00           C  
ATOM    274  N   TYR    33      67.021  20.774  35.785  1.00  0.00           N  
ATOM    275  CA  TYR    33      66.799  19.845  34.672  1.00  0.00           C  
ATOM    276  C   TYR    33      65.858  20.441  33.620  1.00  0.00           C  
ATOM    277  O   TYR    33      64.648  20.593  33.845  1.00  0.00           O  
ATOM    278  CB  TYR    33      66.248  18.502  35.161  1.00  0.00           C  
ATOM    279  CG  TYR    33      66.909  17.968  36.410  1.00  0.00           C  
ATOM    280  CD1 TYR    33      68.116  17.287  36.351  1.00  0.00           C  
ATOM    281  CD2 TYR    33      66.316  18.138  37.652  1.00  0.00           C  
ATOM    282  CE1 TYR    33      68.717  16.800  37.499  1.00  0.00           C  
ATOM    283  CE2 TYR    33      66.906  17.651  38.800  1.00  0.00           C  
ATOM    284  CZ  TYR    33      68.104  16.987  38.720  1.00  0.00           C  
ATOM    285  OH  TYR    33      68.681  16.515  39.871  1.00  0.00           O  
ATOM    286  N   LEU    34      66.424  20.750  32.459  1.00  0.00           N  
ATOM    287  CA  LEU    34      65.716  21.474  31.409  1.00  0.00           C  
ATOM    288  C   LEU    34      65.331  20.597  30.220  1.00  0.00           C  
ATOM    289  O   LEU    34      66.183  19.996  29.581  1.00  0.00           O  
ATOM    290  CB  LEU    34      66.571  22.649  30.938  1.00  0.00           C  
ATOM    291  CG  LEU    34      66.010  23.555  29.849  1.00  0.00           C  
ATOM    292  CD1 LEU    34      64.553  23.868  30.116  1.00  0.00           C  
ATOM    293  CD2 LEU    34      66.830  24.819  29.789  1.00  0.00           C  
ATOM    294  N   ASP    35      64.039  20.562  29.919  1.00  0.00           N  
ATOM    295  CA  ASP    35      63.497  19.711  28.871  1.00  0.00           C  
ATOM    296  C   ASP    35      63.188  20.558  27.624  1.00  0.00           C  
ATOM    297  O   ASP    35      62.374  21.487  27.674  1.00  0.00           O  
ATOM    298  CB  ASP    35      62.251  19.024  29.417  1.00  0.00           C  
ATOM    299  CG  ASP    35      61.701  17.983  28.488  1.00  0.00           C  
ATOM    300  OD1 ASP    35      62.420  17.555  27.557  1.00  0.00           O  
ATOM    301  OD2 ASP    35      60.533  17.595  28.703  1.00  0.00           O  
ATOM    302  N   MET    36      63.839  20.227  26.510  1.00  0.00           N  
ATOM    303  CA  MET    36      63.980  21.152  25.379  1.00  0.00           C  
ATOM    304  C   MET    36      62.916  21.117  24.286  1.00  0.00           C  
ATOM    305  O   MET    36      62.755  22.092  23.554  1.00  0.00           O  
ATOM    306  CB  MET    36      65.340  20.948  24.711  1.00  0.00           C  
ATOM    307  CG  MET    36      66.516  21.136  25.633  1.00  0.00           C  
ATOM    308  SD  MET    36      66.623  22.843  26.175  1.00  0.00           S  
ATOM    309  CE  MET    36      66.444  23.687  24.616  1.00  0.00           C  
ATOM    310  N   ASN    37      62.221  19.999  24.137  1.00  0.00           N  
ATOM    311  CA  ASN    37      61.321  19.866  23.006  1.00  0.00           C  
ATOM    312  C   ASN    37      60.265  20.957  23.004  1.00  0.00           C  
ATOM    313  O   ASN    37      59.968  21.541  21.959  1.00  0.00           O  
ATOM    314  CB  ASN    37      60.700  18.476  22.960  1.00  0.00           C  
ATOM    315  CG  ASN    37      61.586  17.475  22.255  1.00  0.00           C  
ATOM    316  OD1 ASN    37      62.791  17.417  22.496  1.00  0.00           O  
ATOM    317  ND2 ASN    37      60.997  16.696  21.357  1.00  0.00           N  
ATOM    318  N   SER    38      59.723  21.248  24.183  1.00  0.00           N  
ATOM    319  CA  SER    38      58.836  22.384  24.349  1.00  0.00           C  
ATOM    320  C   SER    38      59.468  23.637  23.779  1.00  0.00           C  
ATOM    321  O   SER    38      58.963  24.204  22.815  1.00  0.00           O  
ATOM    322  CB  SER    38      58.500  22.593  25.828  1.00  0.00           C  
ATOM    323  OG  SER    38      57.658  23.726  25.982  1.00  0.00           O  
ATOM    324  N   ILE    39      60.591  24.053  24.358  1.00  0.00           N  
ATOM    325  CA  ILE    39      61.326  25.217  23.868  1.00  0.00           C  
ATOM    326  C   ILE    39      61.570  25.223  22.354  1.00  0.00           C  
ATOM    327  O   ILE    39      61.194  26.175  21.678  1.00  0.00           O  
ATOM    328  CB  ILE    39      62.671  25.386  24.588  1.00  0.00           C  
ATOM    329  CG1 ILE    39      62.473  25.997  25.974  1.00  0.00           C  
ATOM    330  CG2 ILE    39      63.587  26.278  23.785  1.00  0.00           C  
ATOM    331  CD1 ILE    39      62.404  24.978  27.074  1.00  0.00           C  
ATOM    332  N   LEU    40      62.210  24.184  21.824  1.00  0.00           N  
ATOM    333  CA  LEU    40      62.464  24.118  20.387  1.00  0.00           C  
ATOM    334  C   LEU    40      61.167  24.385  19.617  1.00  0.00           C  
ATOM    335  O   LEU    40      61.163  25.127  18.629  1.00  0.00           O  
ATOM    336  CB  LEU    40      63.114  22.767  19.953  1.00  0.00           C  
ATOM    337  CG  LEU    40      63.404  22.684  18.453  1.00  0.00           C  
ATOM    338  CD1 LEU    40      64.407  23.712  17.931  1.00  0.00           C  
ATOM    339  CD2 LEU    40      63.984  21.351  17.981  1.00  0.00           C  
ATOM    340  N   HIS    41      60.066  23.806  20.089  1.00  0.00           N  
ATOM    341  CA  HIS    41      58.758  24.076  19.500  1.00  0.00           C  
ATOM    342  C   HIS    41      58.394  25.569  19.539  1.00  0.00           C  
ATOM    343  O   HIS    41      57.950  26.117  18.527  1.00  0.00           O  
ATOM    344  CB  HIS    41      57.669  23.254  20.197  1.00  0.00           C  
ATOM    345  CG  HIS    41      57.479  21.888  19.621  1.00  0.00           C  
ATOM    346  ND1 HIS    41      56.720  21.660  18.495  1.00  0.00           N  
ATOM    347  CD2 HIS    41      57.948  20.679  20.009  1.00  0.00           C  
ATOM    348  CE1 HIS    41      56.731  20.370  18.213  1.00  0.00           C  
ATOM    349  NE2 HIS    41      57.468  19.752  19.117  1.00  0.00           N  
ATOM    350  N   ASN    42      58.578  26.212  20.696  1.00  0.00           N  
ATOM    351  CA  ASN    42      58.238  27.619  20.867  1.00  0.00           C  
ATOM    352  C   ASN    42      59.042  28.515  19.948  1.00  0.00           C  
ATOM    353  O   ASN    42      58.519  29.471  19.388  1.00  0.00           O  
ATOM    354  CB  ASN    42      58.488  28.066  22.305  1.00  0.00           C  
ATOM    355  CG  ASN    42      58.023  27.058  23.334  1.00  0.00           C  
ATOM    356  OD1 ASN    42      57.362  26.075  23.011  1.00  0.00           O  
ATOM    357  ND2 ASN    42      58.354  27.318  24.601  1.00  0.00           N  
ATOM    358  N   CYS    43      60.322  28.199  19.806  1.00  0.00           N  
ATOM    359  CA  CYS    43      61.243  29.030  19.043  1.00  0.00           C  
ATOM    360  C   CYS    43      61.181  28.803  17.533  1.00  0.00           C  
ATOM    361  O   CYS    43      61.519  29.691  16.751  1.00  0.00           O  
ATOM    362  CB  CYS    43      62.680  28.812  19.521  1.00  0.00           C  
ATOM    363  SG  CYS    43      62.966  29.230  21.253  1.00  0.00           S  
ATOM    364  N   THR    44      60.764  27.616  17.115  1.00  0.00           N  
ATOM    365  CA  THR    44      60.835  27.285  15.703  1.00  0.00           C  
ATOM    366  C   THR    44      59.568  27.650  14.948  1.00  0.00           C  
ATOM    367  O   THR    44      59.632  28.043  13.780  1.00  0.00           O  
ATOM    368  CB  THR    44      61.162  25.803  15.506  1.00  0.00           C  
ATOM    369  OG1 THR    44      62.419  25.498  16.093  1.00  0.00           O  
ATOM    370  CG2 THR    44      61.213  25.488  14.001  1.00  0.00           C  
ATOM    371  N   HIS    45      58.416  27.530  15.597  1.00  0.00           N  
ATOM    372  CA  HIS    45      57.173  27.723  14.860  1.00  0.00           C  
ATOM    373  C   HIS    45      56.001  28.223  15.689  1.00  0.00           C  
ATOM    374  O   HIS    45      54.985  27.538  15.811  1.00  0.00           O  
ATOM    375  CB  HIS    45      56.776  26.426  14.154  1.00  0.00           C  
ATOM    376  CG  HIS    45      56.393  25.320  15.089  1.00  0.00           C  
ATOM    377  ND1 HIS    45      55.086  25.072  15.452  1.00  0.00           N  
ATOM    378  CD2 HIS    45      57.143  24.394  15.731  1.00  0.00           C  
ATOM    379  CE1 HIS    45      55.048  24.042  16.277  1.00  0.00           C  
ATOM    380  NE2 HIS    45      56.284  23.613  16.463  1.00  0.00           N  
ATOM    381  N   GLY    46      55.532  27.422  16.633  1.00  0.00           N  
ATOM    382  CA  GLY    46      54.420  27.865  17.504  1.00  0.00           C  
ATOM    383  C   GLY    46      54.645  29.281  17.992  1.00  0.00           C  
ATOM    384  O   GLY    46      53.744  30.120  17.906  1.00  0.00           O  
ATOM    385  N   ASN    47      55.835  29.615  18.519  1.00  0.00           N  
ATOM    386  CA  ASN    47      56.134  30.986  18.936  1.00  0.00           C  
ATOM    387  C   ASN    47      56.150  31.922  17.737  1.00  0.00           C  
ATOM    388  O   ASN    47      55.611  33.032  17.778  1.00  0.00           O  
ATOM    389  CB  ASN    47      57.483  31.144  19.645  1.00  0.00           C  
ATOM    390  CG  ASN    47      57.583  32.576  20.151  1.00  0.00           C  
ATOM    391  OD1 ASN    47      56.794  33.008  20.990  1.00  0.00           O  
ATOM    392  ND2 ASN    47      58.561  33.390  19.670  1.00  0.00           N  
ATOM    393  N   ASP    48      56.770  31.491  16.643  1.00  0.00           N  
ATOM    394  CA  ASP    48      56.850  32.340  15.451  1.00  0.00           C  
ATOM    395  C   ASP    48      55.469  32.587  14.878  1.00  0.00           C  
ATOM    396  O   ASP    48      55.213  33.635  14.280  1.00  0.00           O  
ATOM    397  CB  ASP    48      57.653  31.799  14.266  1.00  0.00           C  
ATOM    398  CG  ASP    48      59.130  31.876  14.624  1.00  0.00           C  
ATOM    399  OD1 ASP    48      59.458  32.547  15.640  1.00  0.00           O  
ATOM    400  OD2 ASP    48      59.950  31.266  13.888  1.00  0.00           O  
ATOM    401  N   ASP    49      54.543  31.656  15.033  1.00  0.00           N  
ATOM    402  CA  ASP    49      53.156  31.879  14.609  1.00  0.00           C  
ATOM    403  C   ASP    49      52.540  33.012  15.429  1.00  0.00           C  
ATOM    404  O   ASP    49      51.771  33.827  14.912  1.00  0.00           O  
ATOM    405  CB  ASP    49      52.177  30.714  14.779  1.00  0.00           C  
ATOM    406  CG  ASP    49      52.508  29.665  13.727  1.00  0.00           C  
ATOM    407  OD1 ASP    49      53.291  29.988  12.795  1.00  0.00           O  
ATOM    408  OD2 ASP    49      51.982  28.525  13.843  1.00  0.00           O  
ATOM    409  N   ASP    50      52.860  33.090  16.718  1.00  0.00           N  
ATOM    410  CA  ASP    50      52.295  34.115  17.589  1.00  0.00           C  
ATOM    411  C   ASP    50      52.540  35.504  17.058  1.00  0.00           C  
ATOM    412  O   ASP    50      51.658  36.367  17.060  1.00  0.00           O  
ATOM    413  CB  ASP    50      52.838  34.174  19.020  1.00  0.00           C  
ATOM    414  CG  ASP    50      52.289  32.976  19.781  1.00  0.00           C  
ATOM    415  OD1 ASP    50      51.352  32.319  19.254  1.00  0.00           O  
ATOM    416  OD2 ASP    50      52.798  32.702  20.900  1.00  0.00           O  
ATOM    417  N   VAL    51      53.759  35.748  16.587  1.00  0.00           N  
ATOM    418  CA  VAL    51      54.172  37.073  16.089  1.00  0.00           C  
ATOM    419  C   VAL    51      54.114  37.218  14.573  1.00  0.00           C  
ATOM    420  O   VAL    51      54.410  38.275  14.009  1.00  0.00           O  
ATOM    421  CB  VAL    51      55.411  37.983  15.949  1.00  0.00           C  
ATOM    422  CG1 VAL    51      56.065  38.333  17.287  1.00  0.00           C  
ATOM    423  CG2 VAL    51      56.529  37.366  15.106  1.00  0.00           C  
ATOM    424  N   THR    52      53.728  36.144  13.892  1.00  0.00           N  
ATOM    425  CA  THR    52      53.669  36.140  12.436  1.00  0.00           C  
ATOM    426  C   THR    52      55.014  36.483  11.806  1.00  0.00           C  
ATOM    427  O   THR    52      55.116  37.306  10.892  1.00  0.00           O  
ATOM    428  CB  THR    52      53.281  36.678  11.046  1.00  0.00           C  
ATOM    429  OG1 THR    52      53.846  37.965  10.846  1.00  0.00           O  
ATOM    430  CG2 THR    52      51.749  36.774  10.946  1.00  0.00           C  
ATOM    431  N   LYS    53      56.071  35.843  12.296  1.00  0.00           N  
ATOM    432  CA  LYS    53      57.428  36.172  11.877  1.00  0.00           C  
ATOM    433  C   LYS    53      58.093  34.991  11.180  1.00  0.00           C  
ATOM    434  O   LYS    53      58.127  33.868  11.688  1.00  0.00           O  
ATOM    435  CB  LYS    53      58.515  36.517  12.900  1.00  0.00           C  
ATOM    436  CG  LYS    53      59.866  36.854  12.265  1.00  0.00           C  
ATOM    437  CD  LYS    53      60.999  37.009  13.281  1.00  0.00           C  
ATOM    438  CE  LYS    53      60.925  38.307  14.087  1.00  0.00           C  
ATOM    439  NZ  LYS    53      62.093  38.409  14.991  1.00  0.00           N  
ATOM    440  N   ARG    54      58.635  35.242   9.992  1.00  0.00           N  
ATOM    441  CA  ARG    54      59.403  34.215   9.254  1.00  0.00           C  
ATOM    442  C   ARG    54      60.862  34.322   9.570  1.00  0.00           C  
ATOM    443  O   ARG    54      61.425  35.414   9.684  1.00  0.00           O  
ATOM    444  CB  ARG    54      59.478  34.199   7.725  1.00  0.00           C  
ATOM    445  CG  ARG    54      58.140  33.888   7.052  1.00  0.00           C  
ATOM    446  CD  ARG    54      58.198  33.931   5.523  1.00  0.00           C  
ATOM    447  NE  ARG    54      58.403  35.351   5.123  1.00  0.00           N  
ATOM    448  CZ  ARG    54      58.554  35.673   3.805  1.00  0.00           C  
ATOM    449  NH1 ARG    54      58.477  34.518   3.083  1.00  0.00           N  
ATOM    450  NH2 ARG    54      58.723  37.026   3.724  1.00  0.00           N  
ATOM    451  N   LEU    55      61.516  33.180   9.720  1.00  0.00           N  
ATOM    452  CA  LEU    55      62.944  33.111  10.080  1.00  0.00           C  
ATOM    453  C   LEU    55      63.558  31.893   9.411  1.00  0.00           C  
ATOM    454  O   LEU    55      62.898  31.114   8.718  1.00  0.00           O  
ATOM    455  CB  LEU    55      63.405  32.891  11.524  1.00  0.00           C  
ATOM    456  CG  LEU    55      62.949  33.991  12.484  1.00  0.00           C  
ATOM    457  CD1 LEU    55      63.131  33.670  13.967  1.00  0.00           C  
ATOM    458  CD2 LEU    55      63.667  35.330  12.320  1.00  0.00           C  
ATOM    459  N   THR    56      64.783  31.660   9.628  1.00  0.00           N  
ATOM    460  CA  THR    56      65.703  30.666   9.088  1.00  0.00           C  
ATOM    461  C   THR    56      66.378  29.953  10.243  1.00  0.00           C  
ATOM    462  O   THR    56      66.332  30.425  11.377  1.00  0.00           O  
ATOM    463  CB  THR    56      66.752  31.335   8.219  1.00  0.00           C  
ATOM    464  OG1 THR    56      67.531  32.231   8.997  1.00  0.00           O  
ATOM    465  CG2 THR    56      66.056  32.114   7.090  1.00  0.00           C  
ATOM    466  N   GLU    57      67.003  28.817   9.968  1.00  0.00           N  
ATOM    467  CA  GLU    57      67.604  28.045  11.041  1.00  0.00           C  
ATOM    468  C   GLU    57      68.440  28.913  11.950  1.00  0.00           C  
ATOM    469  O   GLU    57      68.287  28.865  13.166  1.00  0.00           O  
ATOM    470  CB  GLU    57      68.471  26.938  10.485  1.00  0.00           C  
ATOM    471  CG  GLU    57      67.764  25.638  10.371  1.00  0.00           C  
ATOM    472  CD  GLU    57      68.740  24.508  10.287  1.00  0.00           C  
ATOM    473  OE1 GLU    57      69.945  24.774  10.498  1.00  0.00           O  
ATOM    474  OE2 GLU    57      68.307  23.369  10.010  1.00  0.00           O  
ATOM    475  N   GLU    58      69.327  29.706  11.358  1.00  0.00           N  
ATOM    476  CA  GLU    58      70.201  30.542  12.154  1.00  0.00           C  
ATOM    477  C   GLU    58      69.385  31.293  13.192  1.00  0.00           C  
ATOM    478  O   GLU    58      69.686  31.235  14.386  1.00  0.00           O  
ATOM    479  CB  GLU    58      70.978  31.520  11.284  1.00  0.00           C  
ATOM    480  CG  GLU    58      71.408  32.761  12.035  1.00  0.00           C  
ATOM    481  CD  GLU    58      72.558  33.481  11.367  1.00  0.00           C  
ATOM    482  OE1 GLU    58      73.129  32.929  10.400  1.00  0.00           O  
ATOM    483  OE2 GLU    58      72.890  34.599  11.818  1.00  0.00           O  
ATOM    484  N   GLU    59      68.340  31.980  12.742  1.00  0.00           N  
ATOM    485  CA  GLU    59      67.490  32.739  13.650  1.00  0.00           C  
ATOM    486  C   GLU    59      66.964  31.847  14.775  1.00  0.00           C  
ATOM    487  O   GLU    59      67.199  32.102  15.960  1.00  0.00           O  
ATOM    488  CB  GLU    59      66.335  33.377  12.879  1.00  0.00           C  
ATOM    489  CG  GLU    59      66.780  34.479  11.915  1.00  0.00           C  
ATOM    490  CD  GLU    59      67.081  35.726  12.734  1.00  0.00           C  
ATOM    491  OE1 GLU    59      66.844  35.693  13.971  1.00  0.00           O  
ATOM    492  OE2 GLU    59      67.552  36.729  12.134  1.00  0.00           O  
ATOM    493  N   VAL    60      66.266  30.787  14.392  1.00  0.00           N  
ATOM    494  CA  VAL    60      65.695  29.864  15.356  1.00  0.00           C  
ATOM    495  C   VAL    60      66.704  29.431  16.426  1.00  0.00           C  
ATOM    496  O   VAL    60      66.452  29.591  17.626  1.00  0.00           O  
ATOM    497  CB  VAL    60      65.129  28.629  14.660  1.00  0.00           C  
ATOM    498  CG1 VAL    60      64.694  27.528  15.629  1.00  0.00           C  
ATOM    499  CG2 VAL    60      63.893  28.922  13.807  1.00  0.00           C  
ATOM    500  N   PHE    61      67.834  28.875  15.998  1.00  0.00           N  
ATOM    501  CA  PHE    61      68.846  28.426  16.938  1.00  0.00           C  
ATOM    502  C   PHE    61      69.185  29.560  17.873  1.00  0.00           C  
ATOM    503  O   PHE    61      69.175  29.395  19.085  1.00  0.00           O  
ATOM    504  CB  PHE    61      70.109  27.954  16.215  1.00  0.00           C  
ATOM    505  CG  PHE    61      69.904  26.742  15.368  1.00  0.00           C  
ATOM    506  CD1 PHE    61      68.651  26.159  15.270  1.00  0.00           C  
ATOM    507  CD2 PHE    61      70.963  26.173  14.672  1.00  0.00           C  
ATOM    508  CE1 PHE    61      68.453  25.035  14.487  1.00  0.00           C  
ATOM    509  CE2 PHE    61      70.766  25.050  13.893  1.00  0.00           C  
ATOM    510  CZ  PHE    61      69.513  24.484  13.804  1.00  0.00           C  
ATOM    511  N   ALA    62      69.480  30.717  17.297  1.00  0.00           N  
ATOM    512  CA  ALA    62      69.807  31.877  18.101  1.00  0.00           C  
ATOM    513  C   ALA    62      68.805  32.053  19.234  1.00  0.00           C  
ATOM    514  O   ALA    62      69.195  32.209  20.396  1.00  0.00           O  
ATOM    515  CB  ALA    62      69.838  33.129  17.237  1.00  0.00           C  
ATOM    516  N   LYS    63      67.516  32.010  18.900  1.00  0.00           N  
ATOM    517  CA  LYS    63      66.472  32.197  19.907  1.00  0.00           C  
ATOM    518  C   LYS    63      66.428  31.088  20.958  1.00  0.00           C  
ATOM    519  O   LYS    63      66.220  31.367  22.134  1.00  0.00           O  
ATOM    520  CB  LYS    63      65.100  32.382  19.260  1.00  0.00           C  
ATOM    521  CG  LYS    63      64.944  33.718  18.531  1.00  0.00           C  
ATOM    522  CD  LYS    63      63.570  33.908  17.887  1.00  0.00           C  
ATOM    523  CE  LYS    63      63.426  35.229  17.129  1.00  0.00           C  
ATOM    524  NZ  LYS    63      62.080  35.319  16.520  1.00  0.00           N  
ATOM    525  N   ILE    64      66.613  29.837  20.539  1.00  0.00           N  
ATOM    526  CA  ILE    64      66.664  28.718  21.482  1.00  0.00           C  
ATOM    527  C   ILE    64      67.780  28.942  22.490  1.00  0.00           C  
ATOM    528  O   ILE    64      67.572  28.895  23.710  1.00  0.00           O  
ATOM    529  CB  ILE    64      66.937  27.402  20.746  1.00  0.00           C  
ATOM    530  CG1 ILE    64      65.762  27.051  19.836  1.00  0.00           C  
ATOM    531  CG2 ILE    64      67.196  26.285  21.725  1.00  0.00           C  
ATOM    532  CD1 ILE    64      66.004  25.846  18.974  1.00  0.00           C  
ATOM    533  N   CYS    65      68.973  29.173  21.954  1.00  0.00           N  
ATOM    534  CA  CYS    65      70.132  29.542  22.745  1.00  0.00           C  
ATOM    535  C   CYS    65      69.736  30.603  23.757  1.00  0.00           C  
ATOM    536  O   CYS    65      69.965  30.436  24.953  1.00  0.00           O  
ATOM    537  CB  CYS    65      71.245  30.089  21.851  1.00  0.00           C  
ATOM    538  SG  CYS    65      71.611  29.181  20.822  1.00  0.00           S  
ATOM    539  N   THR    66      69.151  31.698  23.271  1.00  0.00           N  
ATOM    540  CA  THR    66      68.668  32.765  24.146  1.00  0.00           C  
ATOM    541  C   THR    66      67.812  32.219  25.289  1.00  0.00           C  
ATOM    542  O   THR    66      68.173  32.348  26.455  1.00  0.00           O  
ATOM    543  CB  THR    66      67.901  33.817  23.340  1.00  0.00           C  
ATOM    544  OG1 THR    66      68.750  34.396  22.360  1.00  0.00           O  
ATOM    545  CG2 THR    66      67.396  34.917  24.289  1.00  0.00           C  
ATOM    546  N   TYR    67      66.684  31.605  24.941  1.00  0.00           N  
ATOM    547  CA  TYR    67      65.827  30.895  25.889  1.00  0.00           C  
ATOM    548  C   TYR    67      66.620  30.237  27.018  1.00  0.00           C  
ATOM    549  O   TYR    67      66.470  30.587  28.201  1.00  0.00           O  
ATOM    550  CB  TYR    67      65.031  29.821  25.154  1.00  0.00           C  
ATOM    551  CG  TYR    67      63.578  29.808  25.521  1.00  0.00           C  
ATOM    552  CD1 TYR    67      63.180  29.581  26.828  1.00  0.00           C  
ATOM    553  CD2 TYR    67      62.603  30.046  24.567  1.00  0.00           C  
ATOM    554  CE1 TYR    67      61.849  29.581  27.174  1.00  0.00           C  
ATOM    555  CE2 TYR    67      61.270  30.046  24.900  1.00  0.00           C  
ATOM    556  CZ  TYR    67      60.899  29.815  26.205  1.00  0.00           C  
ATOM    557  OH  TYR    67      59.568  29.815  26.536  1.00  0.00           O  
ATOM    558  N   ILE    68      67.461  29.278  26.642  1.00  0.00           N  
ATOM    559  CA  ILE    68      68.347  28.634  27.596  1.00  0.00           C  
ATOM    560  C   ILE    68      69.089  29.657  28.453  1.00  0.00           C  
ATOM    561  O   ILE    68      69.070  29.563  29.681  1.00  0.00           O  
ATOM    562  CB  ILE    68      69.358  27.735  26.886  1.00  0.00           C  
ATOM    563  CG1 ILE    68      68.722  26.502  26.222  1.00  0.00           C  
ATOM    564  CG2 ILE    68      70.443  27.174  27.821  1.00  0.00           C  
ATOM    565  CD1 ILE    68      69.672  25.755  25.287  1.00  0.00           C  
ATOM    566  N   ASP    69      69.726  30.638  27.815  1.00  0.00           N  
ATOM    567  CA  ASP    69      70.533  31.623  28.538  1.00  0.00           C  
ATOM    568  C   ASP    69      69.740  32.322  29.639  1.00  0.00           C  
ATOM    569  O   ASP    69      70.215  32.457  30.770  1.00  0.00           O  
ATOM    570  CB  ASP    69      71.151  32.651  27.585  1.00  0.00           C  
ATOM    571  CG  ASP    69      72.270  33.453  28.237  1.00  0.00           C  
ATOM    572  OD1 ASP    69      72.889  32.948  29.200  1.00  0.00           O  
ATOM    573  OD2 ASP    69      72.535  34.588  27.788  1.00  0.00           O  
ATOM    574  N   HIS    70      68.525  32.742  29.308  1.00  0.00           N  
ATOM    575  CA  HIS    70      67.680  33.454  30.255  1.00  0.00           C  
ATOM    576  C   HIS    70      67.171  32.538  31.368  1.00  0.00           C  
ATOM    577  O   HIS    70      67.046  32.971  32.515  1.00  0.00           O  
ATOM    578  CB  HIS    70      66.523  34.120  29.517  1.00  0.00           C  
ATOM    579  CG  HIS    70      66.958  35.276  28.666  1.00  0.00           C  
ATOM    580  ND1 HIS    70      66.175  35.852  27.687  1.00  0.00           N  
ATOM    581  CD2 HIS    70      68.116  35.977  28.648  1.00  0.00           C  
ATOM    582  CE1 HIS    70      66.804  36.833  27.115  1.00  0.00           C  
ATOM    583  NE2 HIS    70      67.994  36.939  27.675  1.00  0.00           N  
ATOM    584  N   LEU    71      66.891  31.277  31.041  1.00  0.00           N  
ATOM    585  CA  LEU    71      66.456  30.322  32.067  1.00  0.00           C  
ATOM    586  C   LEU    71      67.558  30.043  33.090  1.00  0.00           C  
ATOM    587  O   LEU    71      67.341  30.103  34.305  1.00  0.00           O  
ATOM    588  CB  LEU    71      65.984  29.015  31.435  1.00  0.00           C  
ATOM    589  CG  LEU    71      64.634  29.064  30.728  1.00  0.00           C  
ATOM    590  CD1 LEU    71      64.256  27.696  30.163  1.00  0.00           C  
ATOM    591  CD2 LEU    71      63.573  29.571  31.693  1.00  0.00           C  
ATOM    592  N   PHE    72      68.747  29.744  32.588  1.00  0.00           N  
ATOM    593  CA  PHE    72      69.890  29.503  33.446  1.00  0.00           C  
ATOM    594  C   PHE    72      70.209  30.760  34.242  1.00  0.00           C  
ATOM    595  O   PHE    72      70.612  30.681  35.405  1.00  0.00           O  
ATOM    596  CB  PHE    72      71.089  29.092  32.601  1.00  0.00           C  
ATOM    597  CG  PHE    72      72.341  28.865  33.390  1.00  0.00           C  
ATOM    598  CD1 PHE    72      73.206  29.911  33.660  1.00  0.00           C  
ATOM    599  CD2 PHE    72      72.661  27.607  33.849  1.00  0.00           C  
ATOM    600  CE1 PHE    72      74.367  29.705  34.378  1.00  0.00           C  
ATOM    601  CE2 PHE    72      73.817  27.399  34.568  1.00  0.00           C  
ATOM    602  CZ  PHE    72      74.672  28.454  34.831  1.00  0.00           C  
ATOM    603  N   GLN    73      70.031  31.920  33.610  1.00  0.00           N  
ATOM    604  CA  GLN    73      70.307  33.188  34.275  1.00  0.00           C  
ATOM    605  C   GLN    73      69.360  33.417  35.444  1.00  0.00           C  
ATOM    606  O   GLN    73      69.767  33.894  36.501  1.00  0.00           O  
ATOM    607  CB  GLN    73      70.205  34.369  33.308  1.00  0.00           C  
ATOM    608  CG  GLN    73      70.607  35.706  33.933  1.00  0.00           C  
ATOM    609  CD  GLN    73      72.072  35.615  34.337  1.00  0.00           C  
ATOM    610  OE1 GLN    73      72.911  35.137  33.574  1.00  0.00           O  
ATOM    611  NE2 GLN    73      72.459  36.068  35.560  1.00  0.00           N  
ATOM    612  N   THR    74      68.093  33.077  35.246  1.00  0.00           N  
ATOM    613  CA  THR    74      67.074  33.324  36.258  1.00  0.00           C  
ATOM    614  C   THR    74      67.069  32.305  37.390  1.00  0.00           C  
ATOM    615  O   THR    74      66.711  32.636  38.517  1.00  0.00           O  
ATOM    616  CB  THR    74      65.689  33.372  35.616  1.00  0.00           C  
ATOM    617  OG1 THR    74      65.403  32.135  34.979  1.00  0.00           O  
ATOM    618  CG2 THR    74      65.650  34.502  34.574  1.00  0.00           C  
ATOM    619  N   ILE    75      67.444  31.063  37.105  1.00  0.00           N  
ATOM    620  CA  ILE    75      67.324  30.028  38.130  1.00  0.00           C  
ATOM    621  C   ILE    75      68.628  29.742  38.872  1.00  0.00           C  
ATOM    622  O   ILE    75      68.607  29.201  39.977  1.00  0.00           O  
ATOM    623  CB  ILE    75      66.747  28.724  37.560  1.00  0.00           C  
ATOM    624  CG1 ILE    75      65.425  29.002  36.845  1.00  0.00           C  
ATOM    625  CG2 ILE    75      66.516  27.730  38.669  1.00  0.00           C  
ATOM    626  CD1 ILE    75      65.021  27.924  35.869  1.00  0.00           C  
ATOM    627  N   LYS    76      69.750  30.103  38.254  1.00  0.00           N  
ATOM    628  CA  LYS    76      71.076  29.957  38.857  1.00  0.00           C  
ATOM    629  C   LYS    76      71.301  28.640  39.606  1.00  0.00           C  
ATOM    630  O   LYS    76      71.523  28.646  40.816  1.00  0.00           O  
ATOM    631  CB  LYS    76      71.366  31.140  39.784  1.00  0.00           C  
ATOM    632  CG  LYS    76      71.211  32.488  39.107  1.00  0.00           C  
ATOM    633  CD  LYS    76      71.657  33.620  40.010  1.00  0.00           C  
ATOM    634  CE  LYS    76      71.728  34.929  39.242  1.00  0.00           C  
ATOM    635  NZ  LYS    76      70.380  35.364  38.777  1.00  0.00           N  
ATOM    636  N   PRO    77      71.268  27.507  38.888  1.00  0.00           N  
ATOM    637  CA  PRO    77      71.538  26.225  39.544  1.00  0.00           C  
ATOM    638  C   PRO    77      72.967  26.160  40.075  1.00  0.00           C  
ATOM    639  O   PRO    77      73.921  26.207  39.291  1.00  0.00           O  
ATOM    640  CB  PRO    77      71.346  25.209  38.416  1.00  0.00           C  
ATOM    641  CG  PRO    77      71.563  25.985  37.163  1.00  0.00           C  
ATOM    642  CD  PRO    77      71.006  27.343  37.450  1.00  0.00           C  
ATOM    643  N   LYS    78      73.101  26.033  41.391  1.00  0.00           N  
ATOM    644  CA  LYS    78      74.398  26.064  42.053  1.00  0.00           C  
ATOM    645  C   LYS    78      75.361  24.938  41.655  1.00  0.00           C  
ATOM    646  O   LYS    78      76.556  25.178  41.541  1.00  0.00           O  
ATOM    647  CB  LYS    78      74.212  26.094  43.570  1.00  0.00           C  
ATOM    648  CG  LYS    78      75.529  26.174  44.345  1.00  0.00           C  
ATOM    649  CD  LYS    78      75.343  26.283  45.859  1.00  0.00           C  
ATOM    650  CE  LYS    78      76.660  26.333  46.636  1.00  0.00           C  
ATOM    651  NZ  LYS    78      76.388  26.423  48.088  1.00  0.00           N  
ATOM    652  N   LYS    79      74.860  23.725  41.436  1.00  0.00           N  
ATOM    653  CA  LYS    79      75.745  22.581  41.182  1.00  0.00           C  
ATOM    654  C   LYS    79      75.677  21.961  39.785  1.00  0.00           C  
ATOM    655  O   LYS    79      76.697  21.781  39.124  1.00  0.00           O  
ATOM    656  CB  LYS    79      75.485  21.475  42.193  1.00  0.00           C  
ATOM    657  CG  LYS    79      75.842  21.865  43.629  1.00  0.00           C  
ATOM    658  CD  LYS    79      75.599  20.747  44.645  1.00  0.00           C  
ATOM    659  CE  LYS    79      75.945  21.141  46.083  1.00  0.00           C  
ATOM    660  NZ  LYS    79      75.614  20.031  47.005  1.00  0.00           N  
ATOM    661  N   ILE    80      74.483  21.595  39.350  1.00  0.00           N  
ATOM    662  CA  ILE    80      74.344  20.885  38.091  1.00  0.00           C  
ATOM    663  C   ILE    80      73.317  21.537  37.175  1.00  0.00           C  
ATOM    664  O   ILE    80      72.295  22.060  37.634  1.00  0.00           O  
ATOM    665  CB  ILE    80      73.952  19.429  38.350  1.00  0.00           C  
ATOM    666  CG1 ILE    80      74.995  18.649  39.168  1.00  0.00           C  
ATOM    667  CG2 ILE    80      73.755  18.609  37.064  1.00  0.00           C  
ATOM    668  CD1 ILE    80      74.509  17.274  39.623  1.00  0.00           C  
ATOM    669  N   PHE    81      73.610  21.511  35.876  1.00  0.00           N  
ATOM    670  CA  PHE    81      72.670  21.941  34.848  1.00  0.00           C  
ATOM    671  C   PHE    81      72.546  20.836  33.812  1.00  0.00           C  
ATOM    672  O   PHE    81      73.404  20.681  32.947  1.00  0.00           O  
ATOM    673  CB  PHE    81      73.139  23.238  34.179  1.00  0.00           C  
ATOM    674  CG  PHE    81      72.152  23.809  33.185  1.00  0.00           C  
ATOM    675  CD1 PHE    81      70.808  23.489  33.259  1.00  0.00           C  
ATOM    676  CD2 PHE    81      72.575  24.661  32.174  1.00  0.00           C  
ATOM    677  CE1 PHE    81      69.909  24.010  32.352  1.00  0.00           C  
ATOM    678  CE2 PHE    81      71.678  25.182  31.265  1.00  0.00           C  
ATOM    679  CZ  PHE    81      70.342  24.855  31.355  1.00  0.00           C  
ATOM    680  N   TYR    82      71.477  20.060  33.920  1.00  0.00           N  
ATOM    681  CA  TYR    82      71.218  18.978  32.984  1.00  0.00           C  
ATOM    682  C   TYR    82      70.163  19.389  31.970  1.00  0.00           C  
ATOM    683  O   TYR    82      68.979  19.397  32.288  1.00  0.00           O  
ATOM    684  CB  TYR    82      70.719  17.744  33.740  1.00  0.00           C  
ATOM    685  CG  TYR    82      70.509  16.660  32.739  1.00  0.00           C  
ATOM    686  CD1 TYR    82      71.019  16.801  31.442  1.00  0.00           C  
ATOM    687  CD2 TYR    82      69.807  15.479  33.065  1.00  0.00           C  
ATOM    688  CE1 TYR    82      70.843  15.797  30.469  1.00  0.00           C  
ATOM    689  CE2 TYR    82      69.619  14.448  32.088  1.00  0.00           C  
ATOM    690  CZ  TYR    82      70.146  14.628  30.793  1.00  0.00           C  
ATOM    691  OH  TYR    82      69.986  13.666  29.819  1.00  0.00           O  
ATOM    692  N   MET    83      70.574  19.735  30.754  1.00  0.00           N  
ATOM    693  CA  MET    83      69.583  19.948  29.701  1.00  0.00           C  
ATOM    694  C   MET    83      69.462  18.734  28.781  1.00  0.00           C  
ATOM    695  O   MET    83      70.467  18.195  28.310  1.00  0.00           O  
ATOM    696  CB  MET    83      69.786  21.260  28.925  1.00  0.00           C  
ATOM    697  CG  MET    83      68.677  21.547  27.910  1.00  0.00           C  
ATOM    698  SD  MET    83      68.881  23.101  26.989  1.00  0.00           S  
ATOM    699  CE  MET    83      70.295  22.519  26.009  1.00  0.00           C  
ATOM    700  N   ALA    84      68.219  18.319  28.537  1.00  0.00           N  
ATOM    701  CA  ALA    84      67.914  17.042  27.903  1.00  0.00           C  
ATOM    702  C   ALA    84      66.918  17.123  26.741  1.00  0.00           C  
ATOM    703  O   ALA    84      65.724  17.320  26.956  1.00  0.00           O  
ATOM    704  CB  ALA    84      67.367  16.075  28.952  1.00  0.00           C  
ATOM    705  N   ILE    85      67.404  16.934  25.517  1.00  0.00           N  
ATOM    706  CA  ILE    85      66.544  16.881  24.332  1.00  0.00           C  
ATOM    707  C   ILE    85      65.995  15.467  24.075  1.00  0.00           C  
ATOM    708  O   ILE    85      66.732  14.487  24.173  1.00  0.00           O  
ATOM    709  CB  ILE    85      67.317  17.321  23.072  1.00  0.00           C  
ATOM    710  CG1 ILE    85      67.801  18.780  23.128  1.00  0.00           C  
ATOM    711  CG2 ILE    85      66.490  17.221  21.779  1.00  0.00           C  
ATOM    712  CD1 ILE    85      68.789  19.137  22.018  1.00  0.00           C  
ATOM    713  N   ASP    86      64.714  15.365  23.726  1.00  0.00           N  
ATOM    714  CA  ASP    86      64.101  14.075  23.406  1.00  0.00           C  
ATOM    715  C   ASP    86      64.898  13.323  22.343  1.00  0.00           C  
ATOM    716  O   ASP    86      65.188  13.872  21.281  1.00  0.00           O  
ATOM    717  CB  ASP    86      62.667  14.268  22.900  1.00  0.00           C  
ATOM    718  CG  ASP    86      61.656  14.453  24.020  1.00  0.00           C  
ATOM    719  OD1 ASP    86      61.996  15.068  25.050  1.00  0.00           O  
ATOM    720  OD2 ASP    86      60.506  13.993  23.853  1.00  0.00           O  
ATOM    721  N   GLY    87      65.242  12.070  22.635  1.00  0.00           N  
ATOM    722  CA  GLY    87      65.921  11.207  21.682  1.00  0.00           C  
ATOM    723  C   GLY    87      64.989  10.106  21.217  1.00  0.00           C  
ATOM    724  O   GLY    87      63.790  10.163  21.475  1.00  0.00           O  
ATOM    725  N   VAL    88      65.522   9.101  20.530  1.00  0.00           N  
ATOM    726  CA  VAL    88      64.682   7.992  20.078  1.00  0.00           C  
ATOM    727  C   VAL    88      64.083   7.262  21.276  1.00  0.00           C  
ATOM    728  O   VAL    88      64.808   6.773  22.139  1.00  0.00           O  
ATOM    729  CB  VAL    88      65.452   7.003  19.182  1.00  0.00           C  
ATOM    730  CG1 VAL    88      64.600   5.785  18.878  1.00  0.00           C  
ATOM    731  CG2 VAL    88      65.876   7.685  17.894  1.00  0.00           C  
ATOM    732  N   ALA    89      62.756   7.190  21.316  1.00  0.00           N  
ATOM    733  CA  ALA    89      62.044   6.657  22.472  1.00  0.00           C  
ATOM    734  C   ALA    89      61.434   5.283  22.196  1.00  0.00           C  
ATOM    735  O   ALA    89      61.284   4.893  21.036  1.00  0.00           O  
ATOM    736  CB  ALA    89      60.973   7.636  22.907  1.00  0.00           C  
ATOM    737  N   PRO    90      61.053   4.563  23.266  1.00  0.00           N  
ATOM    738  CA  PRO    90      60.487   3.210  23.230  1.00  0.00           C  
ATOM    739  C   PRO    90      59.258   3.152  22.334  1.00  0.00           C  
ATOM    740  O   PRO    90      58.620   4.183  22.146  1.00  0.00           O  
ATOM    741  CB  PRO    90      60.060   2.979  24.676  1.00  0.00           C  
ATOM    742  CG  PRO    90      60.850   3.904  25.472  1.00  0.00           C  
ATOM    743  CD  PRO    90      61.091   5.100  24.635  1.00  0.00           C  
ATOM    744  N   ARG    91      58.914   1.978  21.813  1.00  0.00           N  
ATOM    745  CA  ARG    91      57.755   1.863  20.933  1.00  0.00           C  
ATOM    746  C   ARG    91      56.469   2.359  21.573  1.00  0.00           C  
ATOM    747  O   ARG    91      55.646   3.019  20.935  1.00  0.00           O  
ATOM    748  CB  ARG    91      57.572   0.425  20.472  1.00  0.00           C  
ATOM    749  CG  ARG    91      58.497   0.045  19.341  1.00  0.00           C  
ATOM    750  CD  ARG    91      57.779  -0.812  18.322  1.00  0.00           C  
ATOM    751  NE  ARG    91      56.716  -0.081  17.637  1.00  0.00           N  
ATOM    752  CZ  ARG    91      55.749  -0.667  16.943  1.00  0.00           C  
ATOM    753  NH1 ARG    91      55.709  -1.987  16.858  1.00  0.00           N  
ATOM    754  NH2 ARG    91      54.820   0.063  16.341  1.00  0.00           N  
ATOM    755  N   ALA    92      56.300   2.019  22.842  1.00  0.00           N  
ATOM    756  CA  ALA    92      55.117   2.422  23.583  1.00  0.00           C  
ATOM    757  C   ALA    92      54.784   3.890  23.310  1.00  0.00           C  
ATOM    758  O   ALA    92      53.634   4.232  23.012  1.00  0.00           O  
ATOM    759  CB  ALA    92      55.311   2.184  25.068  1.00  0.00           C  
ATOM    760  N   LYS    93      55.794   4.754  23.403  1.00  0.00           N  
ATOM    761  CA  LYS    93      55.615   6.176  23.142  1.00  0.00           C  
ATOM    762  C   LYS    93      55.496   6.431  21.646  1.00  0.00           C  
ATOM    763  O   LYS    93      54.592   7.131  21.198  1.00  0.00           O  
ATOM    764  CB  LYS    93      56.788   6.969  23.703  1.00  0.00           C  
ATOM    765  CG  LYS    93      56.619   8.463  23.568  1.00  0.00           C  
ATOM    766  CD  LYS    93      57.959   9.160  23.604  1.00  0.00           C  
ATOM    767  CE  LYS    93      57.790  10.646  23.863  1.00  0.00           C  
ATOM    768  NZ  LYS    93      56.745  11.235  22.981  1.00  0.00           N  
ATOM    769  N   MET    94      56.415   5.846  20.883  1.00  0.00           N  
ATOM    770  CA  MET    94      56.470   6.021  19.435  1.00  0.00           C  
ATOM    771  C   MET    94      55.126   5.929  18.755  1.00  0.00           C  
ATOM    772  O   MET    94      54.878   6.657  17.808  1.00  0.00           O  
ATOM    773  CB  MET    94      57.387   4.989  18.797  1.00  0.00           C  
ATOM    774  CG  MET    94      58.827   5.124  19.180  1.00  0.00           C  
ATOM    775  SD  MET    94      59.798   3.938  18.248  1.00  0.00           S  
ATOM    776  CE  MET    94      59.515   4.530  16.581  1.00  0.00           C  
ATOM    777  N   ASN    95      54.273   5.012  19.198  1.00  0.00           N  
ATOM    778  CA  ASN    95      52.935   4.916  18.607  1.00  0.00           C  
ATOM    779  C   ASN    95      52.202   6.260  18.685  1.00  0.00           C  
ATOM    780  O   ASN    95      51.637   6.754  17.689  1.00  0.00           O  
ATOM    781  CB  ASN    95      52.107   3.823  19.296  1.00  0.00           C  
ATOM    782  CG  ASN    95      52.633   2.419  19.022  1.00  0.00           C  
ATOM    783  OD1 ASN    95      53.193   2.144  17.959  1.00  0.00           O  
ATOM    784  ND2 ASN    95      52.443   1.521  19.986  1.00  0.00           N  
ATOM    785  N   GLN    96      52.232   6.846  19.882  1.00  0.00           N  
ATOM    786  CA  GLN    96      51.616   8.142  20.143  1.00  0.00           C  
ATOM    787  C   GLN    96      52.339   9.280  19.434  1.00  0.00           C  
ATOM    788  O   GLN    96      51.705  10.131  18.819  1.00  0.00           O  
ATOM    789  CB  GLN    96      51.547   8.405  21.645  1.00  0.00           C  
ATOM    790  CG  GLN    96      50.546   7.518  22.352  1.00  0.00           C  
ATOM    791  CD  GLN    96      49.151   7.648  21.767  1.00  0.00           C  
ATOM    792  OE1 GLN    96      48.434   8.612  22.043  1.00  0.00           O  
ATOM    793  NE2 GLN    96      48.763   6.680  20.945  1.00  0.00           N  
ATOM    794  N   GLN    97      53.662   9.296  19.525  1.00  0.00           N  
ATOM    795  CA  GLN    97      54.453  10.249  18.764  1.00  0.00           C  
ATOM    796  C   GLN    97      53.953  10.276  17.320  1.00  0.00           C  
ATOM    797  O   GLN    97      53.681  11.339  16.759  1.00  0.00           O  
ATOM    798  CB  GLN    97      55.931   9.856  18.792  1.00  0.00           C  
ATOM    799  CG  GLN    97      56.582   9.859  20.165  1.00  0.00           C  
ATOM    800  CD  GLN    97      58.089   9.684  20.083  1.00  0.00           C  
ATOM    801  OE1 GLN    97      58.589   8.916  19.267  1.00  0.00           O  
ATOM    802  NE2 GLN    97      58.822  10.406  20.923  1.00  0.00           N  
ATOM    803  N   ARG    98      53.826   9.091  16.732  1.00  0.00           N  
ATOM    804  CA  ARG    98      53.318   8.935  15.375  1.00  0.00           C  
ATOM    805  C   ARG    98      51.921   9.526  15.208  1.00  0.00           C  
ATOM    806  O   ARG    98      51.636  10.208  14.213  1.00  0.00           O  
ATOM    807  CB  ARG    98      53.296   7.460  14.965  1.00  0.00           C  
ATOM    808  CG  ARG    98      52.659   7.242  13.602  1.00  0.00           C  
ATOM    809  CD  ARG    98      52.678   5.786  13.175  1.00  0.00           C  
ATOM    810  NE  ARG    98      52.550   5.659  11.725  1.00  0.00           N  
ATOM    811  CZ  ARG    98      52.671   4.515  11.062  1.00  0.00           C  
ATOM    812  NH1 ARG    98      52.918   3.392  11.721  1.00  0.00           N  
ATOM    813  NH2 ARG    98      52.546   4.495   9.743  1.00  0.00           N  
ATOM    814  N   ALA    99      51.040   9.251  16.167  1.00  0.00           N  
ATOM    815  CA  ALA    99      49.708   9.842  16.109  1.00  0.00           C  
ATOM    816  C   ALA    99      49.798  11.366  16.004  1.00  0.00           C  
ATOM    817  O   ALA    99      49.223  11.966  15.094  1.00  0.00           O  
ATOM    818  CB  ALA    99      48.856   9.409  17.301  1.00  0.00           C  
ATOM    819  N   ARG   100      50.543  11.982  16.916  1.00  0.00           N  
ATOM    820  CA  ARG   100      50.751  13.428  16.888  1.00  0.00           C  
ATOM    821  C   ARG   100      51.367  13.936  15.579  1.00  0.00           C  
ATOM    822  O   ARG   100      51.051  15.045  15.139  1.00  0.00           O  
ATOM    823  CB  ARG   100      51.585  13.883  18.087  1.00  0.00           C  
ATOM    824  CG  ARG   100      50.908  13.628  19.417  1.00  0.00           C  
ATOM    825  CD  ARG   100      51.597  14.358  20.554  1.00  0.00           C  
ATOM    826  NE  ARG   100      52.937  13.847  20.822  1.00  0.00           N  
ATOM    827  CZ  ARG   100      53.199  12.827  21.631  1.00  0.00           C  
ATOM    828  NH1 ARG   100      52.210  12.196  22.250  1.00  0.00           N  
ATOM    829  NH2 ARG   100      54.451  12.434  21.820  1.00  0.00           N  
ATOM    830  N   ARG   101      52.240  13.143  14.955  1.00  0.00           N  
ATOM    831  CA  ARG   101      52.794  13.527  13.653  1.00  0.00           C  
ATOM    832  C   ARG   101      51.703  13.588  12.595  1.00  0.00           C  
ATOM    833  O   ARG   101      51.538  14.602  11.909  1.00  0.00           O  
ATOM    834  CB  ARG   101      53.849  12.539  13.183  1.00  0.00           C  
ATOM    835  CG  ARG   101      54.810  12.135  14.249  1.00  0.00           C  
ATOM    836  CD  ARG   101      55.777  13.240  14.554  1.00  0.00           C  
ATOM    837  NE  ARG   101      56.200  13.158  15.943  1.00  0.00           N  
ATOM    838  CZ  ARG   101      57.428  13.413  16.367  1.00  0.00           C  
ATOM    839  NH1 ARG   101      58.368  13.762  15.501  1.00  0.00           N  
ATOM    840  NH2 ARG   101      57.707  13.316  17.657  1.00  0.00           N  
ATOM    841  N   PHE   102      50.969  12.489  12.447  1.00  0.00           N  
ATOM    842  CA  PHE   102      49.878  12.451  11.481  1.00  0.00           C  
ATOM    843  C   PHE   102      48.908  13.614  11.684  1.00  0.00           C  
ATOM    844  O   PHE   102      48.560  14.338  10.732  1.00  0.00           O  
ATOM    845  CB  PHE   102      49.158  11.108  11.557  1.00  0.00           C  
ATOM    846  CG  PHE   102      49.877  10.007  10.844  1.00  0.00           C  
ATOM    847  CD1 PHE   102      51.056   9.489  11.351  1.00  0.00           C  
ATOM    848  CD2 PHE   102      49.381   9.503   9.656  1.00  0.00           C  
ATOM    849  CE1 PHE   102      51.722   8.483  10.687  1.00  0.00           C  
ATOM    850  CE2 PHE   102      50.040   8.496   8.989  1.00  0.00           C  
ATOM    851  CZ  PHE   102      51.213   7.983   9.505  1.00  0.00           C  
ATOM    852  N   ARG   103      48.485  13.796  12.932  1.00  0.00           N  
ATOM    853  CA  ARG   103      47.681  14.953  13.287  1.00  0.00           C  
ATOM    854  C   ARG   103      48.299  16.216  12.712  1.00  0.00           C  
ATOM    855  O   ARG   103      47.727  16.823  11.817  1.00  0.00           O  
ATOM    856  CB  ARG   103      47.537  15.076  14.798  1.00  0.00           C  
ATOM    857  CG  ARG   103      46.594  14.062  15.378  1.00  0.00           C  
ATOM    858  CD  ARG   103      46.659  14.058  16.891  1.00  0.00           C  
ATOM    859  NE  ARG   103      46.041  12.856  17.442  1.00  0.00           N  
ATOM    860  CZ  ARG   103      46.316  12.358  18.641  1.00  0.00           C  
ATOM    861  NH1 ARG   103      47.205  12.963  19.420  1.00  0.00           N  
ATOM    862  NH2 ARG   103      45.699  11.256  19.058  1.00  0.00           N  
ATOM    863  N   THR   104      49.478  16.595  13.199  1.00  0.00           N  
ATOM    864  CA  THR   104      50.091  17.855  12.776  1.00  0.00           C  
ATOM    865  C   THR   104      50.200  18.014  11.255  1.00  0.00           C  
ATOM    866  O   THR   104      50.106  19.127  10.734  1.00  0.00           O  
ATOM    867  CB  THR   104      51.483  18.055  13.400  1.00  0.00           C  
ATOM    868  OG1 THR   104      52.169  16.801  13.442  1.00  0.00           O  
ATOM    869  CG2 THR   104      51.360  18.603  14.816  1.00  0.00           C  
ATOM    870  N   ALA   105      50.406  16.912  10.543  1.00  0.00           N  
ATOM    871  CA  ALA   105      50.504  16.981   9.093  1.00  0.00           C  
ATOM    872  C   ALA   105      49.162  17.370   8.488  1.00  0.00           C  
ATOM    873  O   ALA   105      49.080  18.260   7.626  1.00  0.00           O  
ATOM    874  CB  ALA   105      50.977  15.669   8.539  1.00  0.00           C  
ATOM    875  N   MET   106      48.105  16.705   8.942  1.00  0.00           N  
ATOM    876  CA  MET   106      46.773  17.007   8.423  1.00  0.00           C  
ATOM    877  C   MET   106      46.238  18.367   8.888  1.00  0.00           C  
ATOM    878  O   MET   106      45.686  19.122   8.092  1.00  0.00           O  
ATOM    879  CB  MET   106      45.789  15.895   8.772  1.00  0.00           C  
ATOM    880  CG  MET   106      46.056  14.587   8.024  1.00  0.00           C  
ATOM    881  SD  MET   106      45.948  14.718   6.214  1.00  0.00           S  
ATOM    882  CE  MET   106      44.154  14.998   6.183  1.00  0.00           C  
ATOM    883  N   ASP   107      46.397  18.680  10.170  1.00  0.00           N  
ATOM    884  CA  ASP   107      46.013  19.989  10.675  1.00  0.00           C  
ATOM    885  C   ASP   107      46.751  21.044   9.886  1.00  0.00           C  
ATOM    886  O   ASP   107      46.199  22.091   9.557  1.00  0.00           O  
ATOM    887  CB  ASP   107      46.346  20.125  12.151  1.00  0.00           C  
ATOM    888  CG  ASP   107      45.358  19.274  12.936  1.00  0.00           C  
ATOM    889  OD1 ASP   107      44.346  18.832  12.330  1.00  0.00           O  
ATOM    890  OD2 ASP   107      45.603  19.055  14.153  1.00  0.00           O  
ATOM    891  N   ALA   108      48.004  20.754   9.564  1.00  0.00           N  
ATOM    892  CA  ALA   108      48.783  21.653   8.729  1.00  0.00           C  
ATOM    893  C   ALA   108      48.116  21.877   7.369  1.00  0.00           C  
ATOM    894  O   ALA   108      47.848  23.021   6.991  1.00  0.00           O  
ATOM    895  CB  ALA   108      50.194  21.134   8.560  1.00  0.00           C  
ATOM    896  N   GLU   109      47.842  20.799   6.634  1.00  0.00           N  
ATOM    897  CA  GLU   109      47.189  20.953   5.326  1.00  0.00           C  
ATOM    898  C   GLU   109      45.861  21.716   5.430  1.00  0.00           C  
ATOM    899  O   GLU   109      45.559  22.585   4.604  1.00  0.00           O  
ATOM    900  CB  GLU   109      46.977  19.599   4.645  1.00  0.00           C  
ATOM    901  CG  GLU   109      48.275  18.951   4.158  1.00  0.00           C  
ATOM    902  CD  GLU   109      47.937  17.567   3.622  1.00  0.00           C  
ATOM    903  OE1 GLU   109      46.747  17.166   3.727  1.00  0.00           O  
ATOM    904  OE2 GLU   109      48.865  16.892   3.101  1.00  0.00           O  
ATOM    905  N   LYS   110      45.076  21.399   6.453  1.00  0.00           N  
ATOM    906  CA  LYS   110      43.795  22.061   6.648  1.00  0.00           C  
ATOM    907  C   LYS   110      43.982  23.566   6.829  1.00  0.00           C  
ATOM    908  O   LYS   110      43.343  24.357   6.137  1.00  0.00           O  
ATOM    909  CB  LYS   110      43.040  21.455   7.832  1.00  0.00           C  
ATOM    910  CG  LYS   110      41.664  22.082   8.064  1.00  0.00           C  
ATOM    911  CD  LYS   110      40.878  21.431   9.203  1.00  0.00           C  
ATOM    912  CE  LYS   110      39.522  22.089   9.467  1.00  0.00           C  
ATOM    913  NZ  LYS   110      38.842  21.415  10.595  1.00  0.00           N  
ATOM    914  N   ALA   111      44.870  23.964   7.739  1.00  0.00           N  
ATOM    915  CA  ALA   111      45.146  25.388   7.952  1.00  0.00           C  
ATOM    916  C   ALA   111      45.769  26.101   6.739  1.00  0.00           C  
ATOM    917  O   ALA   111      45.570  27.304   6.552  1.00  0.00           O  
ATOM    918  CB  ALA   111      46.003  25.597   9.200  1.00  0.00           C  
ATOM    919  N   LEU   112      46.520  25.368   5.920  1.00  0.00           N  
ATOM    920  CA  LEU   112      47.032  25.926   4.672  1.00  0.00           C  
ATOM    921  C   LEU   112      45.885  26.089   3.682  1.00  0.00           C  
ATOM    922  O   LEU   112      45.983  26.855   2.717  1.00  0.00           O  
ATOM    923  CB  LEU   112      48.090  25.019   4.057  1.00  0.00           C  
ATOM    924  CG  LEU   112      49.367  24.917   4.893  1.00  0.00           C  
ATOM    925  CD1 LEU   112      50.405  23.926   4.369  1.00  0.00           C  
ATOM    926  CD2 LEU   112      50.156  26.219   5.027  1.00  0.00           C  
ATOM    927  N   LYS   113      44.802  25.355   3.919  1.00  0.00           N  
ATOM    928  CA  LYS   113      43.621  25.440   3.065  1.00  0.00           C  
ATOM    929  C   LYS   113      42.990  26.830   3.092  1.00  0.00           C  
ATOM    930  O   LYS   113      42.294  27.228   2.150  1.00  0.00           O  
ATOM    931  CB  LYS   113      42.603  24.395   3.473  1.00  0.00           C  
ATOM    932  CG  LYS   113      43.048  22.961   3.176  1.00  0.00           C  
ATOM    933  CD  LYS   113      42.034  21.903   3.614  1.00  0.00           C  
ATOM    934  CE  LYS   113      42.461  20.471   3.281  1.00  0.00           C  
ATOM    935  NZ  LYS   113      41.440  19.514   3.763  1.00  0.00           N  
ATOM    936  N   LYS   114      43.231  27.570   4.170  1.00  0.00           N  
ATOM    937  CA  LYS   114      42.735  28.938   4.259  1.00  0.00           C  
ATOM    938  C   LYS   114      43.425  29.820   3.227  1.00  0.00           C  
ATOM    939  O   LYS   114      42.924  30.879   2.854  1.00  0.00           O  
ATOM    940  CB  LYS   114      42.950  29.513   5.653  1.00  0.00           C  
ATOM    941  CG  LYS   114      42.665  30.997   5.721  1.00  0.00           C  
ATOM    942  CD  LYS   114      42.538  31.470   7.146  1.00  0.00           C  
ATOM    943  CE  LYS   114      42.380  32.981   7.200  1.00  0.00           C  
ATOM    944  NZ  LYS   114      43.665  33.675   7.517  1.00  0.00           N  
ATOM    945  N   ALA   115      44.591  29.367   2.781  1.00  0.00           N  
ATOM    946  CA  ALA   115      45.328  30.033   1.717  1.00  0.00           C  
ATOM    947  C   ALA   115      44.638  29.786   0.372  1.00  0.00           C  
ATOM    948  O   ALA   115      44.757  30.581  -0.565  1.00  0.00           O  
ATOM    949  CB  ALA   115      46.762  29.546   1.689  1.00  0.00           C  
ATOM    950  N   ILE   116      44.601  28.515  -0.070  1.00  0.00           N  
ATOM    951  CA  ILE   116      45.292  27.393   0.576  1.00  0.00           C  
ATOM    952  C   ILE   116      46.516  26.932  -0.231  1.00  0.00           C  
ATOM    953  O   ILE   116      46.481  25.934  -0.956  1.00  0.00           O  
ATOM    954  CB  ILE   116      44.848  25.935   0.829  1.00  0.00           C  
ATOM    955  CG1 ILE   116      43.537  25.823   1.625  1.00  0.00           C  
ATOM    956  CG2 ILE   116      45.874  25.111   1.625  1.00  0.00           C  
ATOM    957  CD1 ILE   116      43.002  24.394   1.720  1.00  0.00           C  
ATOM    958  N   GLU   117      47.620  27.674  -0.103  1.00  0.00           N  
ATOM    959  CA  GLU   117      48.736  27.670  -1.077  1.00  0.00           C  
ATOM    960  C   GLU   117      50.076  27.096  -0.603  1.00  0.00           C  
ATOM    961  O   GLU   117      50.504  26.024  -1.040  1.00  0.00           O  
ATOM    962  CB  GLU   117      49.197  29.024  -1.624  1.00  0.00           C  
ATOM    963  CG  GLU   117      48.152  29.714  -2.503  1.00  0.00           C  
ATOM    964  CD  GLU   117      48.747  31.025  -2.998  1.00  0.00           C  
ATOM    965  OE1 GLU   117      49.921  31.314  -2.643  1.00  0.00           O  
ATOM    966  OE2 GLU   117      48.034  31.756  -3.737  1.00  0.00           O  
ATOM    967  N   ASN   118      50.760  27.796   0.298  1.00  0.00           N  
ATOM    968  CA  ASN   118      52.039  27.331   0.838  1.00  0.00           C  
ATOM    969  C   ASN   118      52.296  27.896   2.223  1.00  0.00           C  
ATOM    970  O   ASN   118      52.412  29.107   2.428  1.00  0.00           O  
ATOM    971  CB  ASN   118      53.250  27.704  -0.023  1.00  0.00           C  
ATOM    972  CG  ASN   118      53.220  26.840  -1.276  1.00  0.00           C  
ATOM    973  OD1 ASN   118      52.715  27.253  -2.318  1.00  0.00           O  
ATOM    974  ND2 ASN   118      53.761  25.593  -1.242  1.00  0.00           N  
ATOM    975  N   GLY   119      52.389  26.999   3.200  1.00  0.00           N  
ATOM    976  CA  GLY   119      52.802  27.364   4.547  1.00  0.00           C  
ATOM    977  C   GLY   119      54.001  26.529   4.988  1.00  0.00           C  
ATOM    978  O   GLY   119      54.911  26.228   4.211  1.00  0.00           O  
ATOM    979  N   ASP   120      54.005  26.145   6.259  1.00  0.00           N  
ATOM    980  CA  ASP   120      55.045  25.307   6.805  1.00  0.00           C  
ATOM    981  C   ASP   120      54.898  23.934   6.169  1.00  0.00           C  
ATOM    982  O   ASP   120      54.081  23.706   5.273  1.00  0.00           O  
ATOM    983  CB  ASP   120      55.035  25.051   8.314  1.00  0.00           C  
ATOM    984  CG  ASP   120      53.815  24.201   8.639  1.00  0.00           C  
ATOM    985  OD1 ASP   120      53.182  23.684   7.680  1.00  0.00           O  
ATOM    986  OD2 ASP   120      53.499  24.058   9.850  1.00  0.00           O  
ATOM    987  N   GLU   121      55.774  22.979   6.724  1.00  0.00           N  
ATOM    988  CA  GLU   121      55.620  21.666   6.122  1.00  0.00           C  
ATOM    989  C   GLU   121      56.453  21.486   4.816  1.00  0.00           C  
ATOM    990  O   GLU   121      56.236  20.558   4.033  1.00  0.00           O  
ATOM    991  CB  GLU   121      54.224  21.242   5.654  1.00  0.00           C  
ATOM    992  CG  GLU   121      54.173  19.818   5.098  1.00  0.00           C  
ATOM    993  CD  GLU   121      52.731  19.509   4.725  1.00  0.00           C  
ATOM    994  OE1 GLU   121      51.865  20.405   4.918  1.00  0.00           O  
ATOM    995  OE2 GLU   121      52.474  18.374   4.241  1.00  0.00           O  
ATOM    996  N   ILE   122      57.420  22.393   4.585  1.00  0.00           N  
ATOM    997  CA  ILE   122      58.399  22.241   3.534  1.00  0.00           C  
ATOM    998  C   ILE   122      58.154  23.112   2.321  1.00  0.00           C  
ATOM    999  O   ILE   122      58.954  23.136   1.382  1.00  0.00           O  
ATOM   1000  CB  ILE   122      58.726  21.030   2.630  1.00  0.00           C  
ATOM   1001  CG1 ILE   122      60.006  21.214   1.797  1.00  0.00           C  
ATOM   1002  CG2 ILE   122      57.622  20.713   1.607  1.00  0.00           C  
ATOM   1003  CD1 ILE   122      60.498  19.924   1.143  1.00  0.00           C  
ATOM   1004  N   PRO   123      57.043  23.853   2.300  1.00  0.00           N  
ATOM   1005  CA  PRO   123      56.669  24.703   1.175  1.00  0.00           C  
ATOM   1006  C   PRO   123      57.705  25.732   0.788  1.00  0.00           C  
ATOM   1007  O   PRO   123      58.406  26.311   1.623  1.00  0.00           O  
ATOM   1008  CB  PRO   123      55.881  25.910   0.659  1.00  0.00           C  
ATOM   1009  CG  PRO   123      55.558  26.938   1.746  1.00  0.00           C  
ATOM   1010  CD  PRO   123      55.321  26.318   3.124  1.00  0.00           C  
ATOM   1011  N   LYS   124      57.807  25.968  -0.510  1.00  0.00           N  
ATOM   1012  CA  LYS   124      58.934  26.785  -1.040  1.00  0.00           C  
ATOM   1013  C   LYS   124      60.312  26.117  -0.756  1.00  0.00           C  
ATOM   1014  O   LYS   124      61.370  26.750  -0.818  1.00  0.00           O  
ATOM   1015  CB  LYS   124      59.214  28.192  -0.504  1.00  0.00           C  
ATOM   1016  CG  LYS   124      58.081  29.184  -0.773  1.00  0.00           C  
ATOM   1017  CD  LYS   124      58.362  30.593  -0.247  1.00  0.00           C  
ATOM   1018  CE  LYS   124      57.182  31.554  -0.407  1.00  0.00           C  
ATOM   1019  NZ  LYS   124      57.522  32.873   0.171  1.00  0.00           N  
ATOM   1020  N   GLY   125      60.284  24.807  -0.439  1.00  0.00           N  
ATOM   1021  CA  GLY   125      61.499  24.060  -0.115  1.00  0.00           C  
ATOM   1022  C   GLY   125      62.162  24.551   1.170  1.00  0.00           C  
ATOM   1023  O   GLY   125      63.329  24.269   1.457  1.00  0.00           O  
ATOM   1024  N   GLU   126      61.395  25.308   1.967  1.00  0.00           N  
ATOM   1025  CA  GLU   126      61.779  25.739   3.308  1.00  0.00           C  
ATOM   1026  C   GLU   126      62.011  24.458   4.166  1.00  0.00           C  
ATOM   1027  O   GLU   126      61.407  23.407   3.939  1.00  0.00           O  
ATOM   1028  CB  GLU   126      60.793  26.552   4.153  1.00  0.00           C  
ATOM   1029  CG  GLU   126      60.561  27.969   3.625  1.00  0.00           C  
ATOM   1030  CD  GLU   126      59.530  28.641   4.520  1.00  0.00           C  
ATOM   1031  OE1 GLU   126      59.020  27.961   5.450  1.00  0.00           O  
ATOM   1032  OE2 GLU   126      59.237  29.844   4.285  1.00  0.00           O  
ATOM   1033  N   PRO   127      62.901  24.558   5.162  1.00  0.00           N  
ATOM   1034  CA  PRO   127      63.189  23.425   6.053  1.00  0.00           C  
ATOM   1035  C   PRO   127      61.977  23.183   6.919  1.00  0.00           C  
ATOM   1036  O   PRO   127      61.485  24.089   7.597  1.00  0.00           O  
ATOM   1037  CB  PRO   127      63.798  22.908   7.359  1.00  0.00           C  
ATOM   1038  CG  PRO   127      63.874  23.969   8.459  1.00  0.00           C  
ATOM   1039  CD  PRO   127      64.098  25.386   7.928  1.00  0.00           C  
ATOM   1040  N   PHE   128      61.457  21.956   6.927  1.00  0.00           N  
ATOM   1041  CA  PHE   128      60.232  21.607   7.667  1.00  0.00           C  
ATOM   1042  C   PHE   128      60.453  21.734   9.175  1.00  0.00           C  
ATOM   1043  O   PHE   128      61.483  21.319   9.713  1.00  0.00           O  
ATOM   1044  CB  PHE   128      59.628  20.197   7.626  1.00  0.00           C  
ATOM   1045  CG  PHE   128      59.036  20.002   6.272  1.00  0.00           C  
ATOM   1046  CD1 PHE   128      58.901  21.067   5.354  1.00  0.00           C  
ATOM   1047  CD2 PHE   128      58.594  18.726   5.878  1.00  0.00           C  
ATOM   1048  CE1 PHE   128      58.337  20.871   4.060  1.00  0.00           C  
ATOM   1049  CE2 PHE   128      58.026  18.502   4.587  1.00  0.00           C  
ATOM   1050  CZ  PHE   128      57.896  19.581   3.676  1.00  0.00           C  
ATOM   1051  N   ASP   129      59.480  22.316   9.884  1.00  0.00           N  
ATOM   1052  CA  ASP   129      59.577  22.383  11.340  1.00  0.00           C  
ATOM   1053  C   ASP   129      58.457  21.627  12.026  1.00  0.00           C  
ATOM   1054  O   ASP   129      58.521  21.358  13.229  1.00  0.00           O  
ATOM   1055  CB  ASP   129      59.506  23.778  11.967  1.00  0.00           C  
ATOM   1056  CG  ASP   129      58.240  24.456  11.464  1.00  0.00           C  
ATOM   1057  OD1 ASP   129      57.166  23.798  11.491  1.00  0.00           O  
ATOM   1058  OD2 ASP   129      58.329  25.641  11.046  1.00  0.00           O  
ATOM   1059  N   SER   130      57.398  21.258  11.297  1.00  0.00           N  
ATOM   1060  CA  SER   130      56.172  20.725  11.912  1.00  0.00           C  
ATOM   1061  C   SER   130      56.242  19.287  12.372  1.00  0.00           C  
ATOM   1062  O   SER   130      55.354  18.782  13.064  1.00  0.00           O  
ATOM   1063  CB  SER   130      54.825  20.533  11.209  1.00  0.00           C  
ATOM   1064  OG  SER   130      54.932  19.523  10.217  1.00  0.00           O  
ATOM   1065  N   ASN   131      57.246  18.642  12.070  1.00  0.00           N  
ATOM   1066  CA  ASN   131      57.497  17.230  12.318  1.00  0.00           C  
ATOM   1067  C   ASN   131      58.973  16.857  12.230  1.00  0.00           C  
ATOM   1068  O   ASN   131      59.322  15.678  12.298  1.00  0.00           O  
ATOM   1069  CB  ASN   131      56.671  16.364  11.372  1.00  0.00           C  
ATOM   1070  CG  ASN   131      55.314  16.022  11.944  1.00  0.00           C  
ATOM   1071  OD1 ASN   131      54.891  16.596  12.951  1.00  0.00           O  
ATOM   1072  ND2 ASN   131      54.624  15.078  11.312  1.00  0.00           N  
ATOM   1073  N   SER   132      59.832  17.863  12.084  1.00  0.00           N  
ATOM   1074  CA  SER   132      61.281  17.662  12.044  1.00  0.00           C  
ATOM   1075  C   SER   132      61.877  17.808  13.432  1.00  0.00           C  
ATOM   1076  O   SER   132      63.092  17.837  13.606  1.00  0.00           O  
ATOM   1077  CB  SER   132      61.927  18.681  11.113  1.00  0.00           C  
ATOM   1078  OG  SER   132      61.729  19.995  11.614  1.00  0.00           O  
ATOM   1079  N   ILE   133      61.003  17.921  14.421  1.00  0.00           N  
ATOM   1080  CA  ILE   133      61.441  18.056  15.801  1.00  0.00           C  
ATOM   1081  C   ILE   133      61.746  16.689  16.390  1.00  0.00           C  
ATOM   1082  O   ILE   133      62.143  16.564  17.546  1.00  0.00           O  
ATOM   1083  CB  ILE   133      60.435  18.863  16.631  1.00  0.00           C  
ATOM   1084  CG1 ILE   133      60.474  20.328  16.178  1.00  0.00           C  
ATOM   1085  CG2 ILE   133      60.741  18.777  18.115  1.00  0.00           C  
ATOM   1086  CD1 ILE   133      59.551  21.245  16.941  1.00  0.00           C  
ATOM   1087  N   THR   134      61.585  15.665  15.562  1.00  0.00           N  
ATOM   1088  CA  THR   134      61.948  14.306  15.936  1.00  0.00           C  
ATOM   1089  C   THR   134      63.425  14.044  15.640  1.00  0.00           C  
ATOM   1090  O   THR   134      64.005  14.676  14.756  1.00  0.00           O  
ATOM   1091  CB  THR   134      61.102  13.294  15.175  1.00  0.00           C  
ATOM   1092  OG1 THR   134      61.559  11.970  15.463  1.00  0.00           O  
ATOM   1093  CG2 THR   134      61.199  13.535  13.675  1.00  0.00           C  
ATOM   1094  N   PRO   135      64.039  13.107  16.378  1.00  0.00           N  
ATOM   1095  CA  PRO   135      65.451  12.763  16.178  1.00  0.00           C  
ATOM   1096  C   PRO   135      65.709  12.191  14.789  1.00  0.00           C  
ATOM   1097  O   PRO   135      64.801  11.641  14.164  1.00  0.00           O  
ATOM   1098  CB  PRO   135      65.699  11.675  17.220  1.00  0.00           C  
ATOM   1099  CG  PRO   135      64.600  11.810  18.208  1.00  0.00           C  
ATOM   1100  CD  PRO   135      63.425  12.328  17.465  1.00  0.00           C  
ATOM   1101  N   GLY   136      66.947  12.315  14.322  1.00  0.00           N  
ATOM   1102  CA  GLY   136      67.351  11.747  13.049  1.00  0.00           C  
ATOM   1103  C   GLY   136      67.233  12.719  11.894  1.00  0.00           C  
ATOM   1104  O   GLY   136      67.849  12.526  10.845  1.00  0.00           O  
ATOM   1105  N   THR   137      66.436  13.765  12.088  1.00  0.00           N  
ATOM   1106  CA  THR   137      66.244  14.782  11.064  1.00  0.00           C  
ATOM   1107  C   THR   137      67.444  15.716  11.021  1.00  0.00           C  
ATOM   1108  O   THR   137      68.019  16.044  12.061  1.00  0.00           O  
ATOM   1109  CB  THR   137      64.988  15.614  11.339  1.00  0.00           C  
ATOM   1110  OG1 THR   137      65.018  16.080  12.692  1.00  0.00           O  
ATOM   1111  CG2 THR   137      63.738  14.778  11.126  1.00  0.00           C  
ATOM   1112  N   GLU   138      67.815  16.143   9.816  1.00  0.00           N  
ATOM   1113  CA  GLU   138      68.982  17.000   9.629  1.00  0.00           C  
ATOM   1114  C   GLU   138      68.879  18.241  10.515  1.00  0.00           C  
ATOM   1115  O   GLU   138      69.884  18.742  11.052  1.00  0.00           O  
ATOM   1116  CB  GLU   138      69.134  17.384   8.153  1.00  0.00           C  
ATOM   1117  CG  GLU   138      70.372  18.237   7.869  1.00  0.00           C  
ATOM   1118  CD  GLU   138      70.435  18.489   6.369  1.00  0.00           C  
ATOM   1119  OE1 GLU   138      69.541  17.976   5.645  1.00  0.00           O  
ATOM   1120  OE2 GLU   138      71.379  19.198   5.928  1.00  0.00           O  
ATOM   1121  N   PHE   139      67.650  18.720  10.668  1.00  0.00           N  
ATOM   1122  CA  PHE   139      67.361  19.820  11.571  1.00  0.00           C  
ATOM   1123  C   PHE   139      67.975  19.537  12.931  1.00  0.00           C  
ATOM   1124  O   PHE   139      68.942  20.181  13.341  1.00  0.00           O  
ATOM   1125  CB  PHE   139      65.846  19.995  11.724  1.00  0.00           C  
ATOM   1126  CG  PHE   139      65.452  21.201  12.531  1.00  0.00           C  
ATOM   1127  CD1 PHE   139      66.114  21.516  13.701  1.00  0.00           C  
ATOM   1128  CD2 PHE   139      64.432  22.029  12.111  1.00  0.00           C  
ATOM   1129  CE1 PHE   139      65.761  22.621  14.436  1.00  0.00           C  
ATOM   1130  CE2 PHE   139      64.079  23.137  12.843  1.00  0.00           C  
ATOM   1131  CZ  PHE   139      64.741  23.434  14.005  1.00  0.00           C  
ATOM   1132  N   MET   140      67.394  18.563  13.621  1.00  0.00           N  
ATOM   1133  CA  MET   140      67.767  18.233  14.988  1.00  0.00           C  
ATOM   1134  C   MET   140      69.264  17.995  15.159  1.00  0.00           C  
ATOM   1135  O   MET   140      69.817  18.239  16.235  1.00  0.00           O  
ATOM   1136  CB  MET   140      66.982  17.009  15.459  1.00  0.00           C  
ATOM   1137  CG  MET   140      65.492  17.249  15.642  1.00  0.00           C  
ATOM   1138  SD  MET   140      65.156  18.395  16.990  1.00  0.00           S  
ATOM   1139  CE  MET   140      66.041  17.615  18.341  1.00  0.00           C  
ATOM   1140  N   ALA   141      69.917  17.512  14.106  1.00  0.00           N  
ATOM   1141  CA  ALA   141      71.351  17.261  14.166  1.00  0.00           C  
ATOM   1142  C   ALA   141      72.098  18.580  14.200  1.00  0.00           C  
ATOM   1143  O   ALA   141      72.937  18.817  15.081  1.00  0.00           O  
ATOM   1144  CB  ALA   141      71.842  16.453  12.965  1.00  0.00           C  
ATOM   1145  N   LYS   142      71.790  19.440  13.231  1.00  0.00           N  
ATOM   1146  CA  LYS   142      72.358  20.782  13.218  1.00  0.00           C  
ATOM   1147  C   LYS   142      72.127  21.473  14.560  1.00  0.00           C  
ATOM   1148  O   LYS   142      73.026  22.127  15.093  1.00  0.00           O  
ATOM   1149  CB  LYS   142      71.772  21.607  12.071  1.00  0.00           C  
ATOM   1150  CG  LYS   142      72.252  21.159  10.689  1.00  0.00           C  
ATOM   1151  CD  LYS   142      71.687  21.998   9.542  1.00  0.00           C  
ATOM   1152  CE  LYS   142      72.163  21.546   8.160  1.00  0.00           C  
ATOM   1153  NZ  LYS   142      71.531  22.376   7.110  1.00  0.00           N  
ATOM   1154  N   LEU   143      70.923  21.319  15.107  1.00  0.00           N  
ATOM   1155  CA  LEU   143      70.608  21.872  16.423  1.00  0.00           C  
ATOM   1156  C   LEU   143      71.555  21.323  17.488  1.00  0.00           C  
ATOM   1157  O   LEU   143      72.131  22.083  18.256  1.00  0.00           O  
ATOM   1158  CB  LEU   143      69.146  21.615  16.811  1.00  0.00           C  
ATOM   1159  CG  LEU   143      68.701  22.049  18.216  1.00  0.00           C  
ATOM   1160  CD1 LEU   143      69.103  23.490  18.524  1.00  0.00           C  
ATOM   1161  CD2 LEU   143      67.195  21.857  18.403  1.00  0.00           C  
ATOM   1162  N   THR   144      71.721  20.006  17.518  1.00  0.00           N  
ATOM   1163  CA  THR   144      72.657  19.379  18.442  1.00  0.00           C  
ATOM   1164  C   THR   144      74.027  20.049  18.379  1.00  0.00           C  
ATOM   1165  O   THR   144      74.565  20.502  19.403  1.00  0.00           O  
ATOM   1166  CB  THR   144      72.791  17.891  18.138  1.00  0.00           C  
ATOM   1167  OG1 THR   144      71.532  17.250  18.275  1.00  0.00           O  
ATOM   1168  CG2 THR   144      73.793  17.259  19.119  1.00  0.00           C  
ATOM   1169  N   LYS   145      74.591  20.109  17.175  1.00  0.00           N  
ATOM   1170  CA  LYS   145      75.869  20.788  16.984  1.00  0.00           C  
ATOM   1171  C   LYS   145      75.831  22.181  17.618  1.00  0.00           C  
ATOM   1172  O   LYS   145      76.567  22.469  18.571  1.00  0.00           O  
ATOM   1173  CB  LYS   145      76.217  20.881  15.496  1.00  0.00           C  
ATOM   1174  CG  LYS   145      77.572  21.538  15.226  1.00  0.00           C  
ATOM   1175  CD  LYS   145      77.944  21.589  13.743  1.00  0.00           C  
ATOM   1176  CE  LYS   145      79.283  22.276  13.470  1.00  0.00           C  
ATOM   1177  NZ  LYS   145      79.576  22.257  12.020  1.00  0.00           N  
ATOM   1178  N   ASN   146      74.957  23.038  17.098  1.00  0.00           N  
ATOM   1179  CA  ASN   146      74.866  24.407  17.574  1.00  0.00           C  
ATOM   1180  C   ASN   146      74.742  24.504  19.083  1.00  0.00           C  
ATOM   1181  O   ASN   146      75.167  25.480  19.699  1.00  0.00           O  
ATOM   1182  CB  ASN   146      73.681  25.114  16.909  1.00  0.00           C  
ATOM   1183  CG  ASN   146      73.760  26.593  17.258  1.00  0.00           C  
ATOM   1184  OD1 ASN   146      74.716  27.279  16.899  1.00  0.00           O  
ATOM   1185  ND2 ASN   146      72.758  27.166  17.978  1.00  0.00           N  
ATOM   1186  N   LEU   147      74.162  23.478  19.684  1.00  0.00           N  
ATOM   1187  CA  LEU   147      73.948  23.465  21.119  1.00  0.00           C  
ATOM   1188  C   LEU   147      75.247  23.199  21.862  1.00  0.00           C  
ATOM   1189  O   LEU   147      75.595  23.935  22.781  1.00  0.00           O  
ATOM   1190  CB  LEU   147      72.880  22.443  21.501  1.00  0.00           C  
ATOM   1191  CG  LEU   147      71.514  23.053  21.798  1.00  0.00           C  
ATOM   1192  CD1 LEU   147      70.432  21.992  21.812  1.00  0.00           C  
ATOM   1193  CD2 LEU   147      71.558  23.802  23.115  1.00  0.00           C  
ATOM   1194  N   GLN   148      75.972  22.156  21.467  1.00  0.00           N  
ATOM   1195  CA  GLN   148      77.282  21.935  22.071  1.00  0.00           C  
ATOM   1196  C   GLN   148      78.128  23.191  21.913  1.00  0.00           C  
ATOM   1197  O   GLN   148      78.765  23.651  22.862  1.00  0.00           O  
ATOM   1198  CB  GLN   148      77.987  20.750  21.432  1.00  0.00           C  
ATOM   1199  CG  GLN   148      79.349  20.441  22.057  1.00  0.00           C  
ATOM   1200  CD  GLN   148      79.929  19.228  21.343  1.00  0.00           C  
ATOM   1201  OE1 GLN   148      79.354  18.725  20.380  1.00  0.00           O  
ATOM   1202  NE2 GLN   148      81.102  18.694  21.778  1.00  0.00           N  
ATOM   1203  N   TYR   149      78.119  23.757  20.710  1.00  0.00           N  
ATOM   1204  CA  TYR   149      78.864  24.986  20.464  1.00  0.00           C  
ATOM   1205  C   TYR   149      78.445  26.068  21.457  1.00  0.00           C  
ATOM   1206  O   TYR   149      79.283  26.813  21.975  1.00  0.00           O  
ATOM   1207  CB  TYR   149      78.657  25.455  19.033  1.00  0.00           C  
ATOM   1208  CG  TYR   149      79.419  26.724  18.863  1.00  0.00           C  
ATOM   1209  CD1 TYR   149      80.807  26.684  18.678  1.00  0.00           C  
ATOM   1210  CD2 TYR   149      78.775  27.981  18.877  1.00  0.00           C  
ATOM   1211  CE1 TYR   149      81.562  27.861  18.510  1.00  0.00           C  
ATOM   1212  CE2 TYR   149      79.528  29.188  18.708  1.00  0.00           C  
ATOM   1213  CZ  TYR   149      80.923  29.106  18.526  1.00  0.00           C  
ATOM   1214  OH  TYR   149      81.689  30.241  18.364  1.00  0.00           O  
ATOM   1215  N   PHE   150      77.145  26.134  21.735  1.00  0.00           N  
ATOM   1216  CA  PHE   150      76.601  27.171  22.608  1.00  0.00           C  
ATOM   1217  C   PHE   150      77.039  27.001  24.053  1.00  0.00           C  
ATOM   1218  O   PHE   150      77.426  27.961  24.708  1.00  0.00           O  
ATOM   1219  CB  PHE   150      75.071  27.214  22.532  1.00  0.00           C  
ATOM   1220  CG  PHE   150      74.442  28.058  23.607  1.00  0.00           C  
ATOM   1221  CD1 PHE   150      74.348  29.433  23.461  1.00  0.00           C  
ATOM   1222  CD2 PHE   150      73.960  27.476  24.774  1.00  0.00           C  
ATOM   1223  CE1 PHE   150      73.785  30.212  24.455  1.00  0.00           C  
ATOM   1224  CE2 PHE   150      73.393  28.255  25.774  1.00  0.00           C  
ATOM   1225  CZ  PHE   150      73.306  29.624  25.612  1.00  0.00           C  
ATOM   1226  N   ILE   151      76.943  25.776  24.550  1.00  0.00           N  
ATOM   1227  CA  ILE   151      77.410  25.461  25.885  1.00  0.00           C  
ATOM   1228  C   ILE   151      78.873  25.831  25.997  1.00  0.00           C  
ATOM   1229  O   ILE   151      79.279  26.486  26.950  1.00  0.00           O  
ATOM   1230  CB  ILE   151      77.204  23.978  26.174  1.00  0.00           C  
ATOM   1231  CG1 ILE   151      75.724  23.572  26.274  1.00  0.00           C  
ATOM   1232  CG2 ILE   151      77.837  23.517  27.498  1.00  0.00           C  
ATOM   1233  CD1 ILE   151      75.506  22.060  26.289  1.00  0.00           C  
ATOM   1234  N   HIS   152      79.661  25.429  25.006  1.00  0.00           N  
ATOM   1235  CA  HIS   152      81.088  25.715  25.031  1.00  0.00           C  
ATOM   1236  C   HIS   152      81.366  27.219  25.103  1.00  0.00           C  
ATOM   1237  O   HIS   152      82.132  27.673  25.954  1.00  0.00           O  
ATOM   1238  CB  HIS   152      81.786  25.096  23.823  1.00  0.00           C  
ATOM   1239  CG  HIS   152      83.266  25.341  23.812  1.00  0.00           C  
ATOM   1240  ND1 HIS   152      83.868  26.401  23.166  1.00  0.00           N  
ATOM   1241  CD2 HIS   152      84.283  24.651  24.380  1.00  0.00           C  
ATOM   1242  CE1 HIS   152      85.155  26.365  23.328  1.00  0.00           C  
ATOM   1243  NE2 HIS   152      85.446  25.309  24.064  1.00  0.00           N  
ATOM   1244  N   ASP   153      80.750  27.991  24.212  1.00  0.00           N  
ATOM   1245  CA  ASP   153      80.921  29.443  24.250  1.00  0.00           C  
ATOM   1246  C   ASP   153      80.504  29.987  25.615  1.00  0.00           C  
ATOM   1247  O   ASP   153      81.318  30.545  26.340  1.00  0.00           O  
ATOM   1248  CB  ASP   153      80.120  30.161  23.148  1.00  0.00           C  
ATOM   1249  CG  ASP   153      80.494  31.636  23.180  1.00  0.00           C  
ATOM   1250  OD1 ASP   153      81.378  32.004  23.999  1.00  0.00           O  
ATOM   1251  OD2 ASP   153      79.902  32.414  22.385  1.00  0.00           O  
ATOM   1252  N   LYS   154      79.239  29.802  25.970  1.00  0.00           N  
ATOM   1253  CA  LYS   154      78.699  30.357  27.207  1.00  0.00           C  
ATOM   1254  C   LYS   154      79.564  30.031  28.422  1.00  0.00           C  
ATOM   1255  O   LYS   154      80.014  30.932  29.125  1.00  0.00           O  
ATOM   1256  CB  LYS   154      77.250  29.902  27.421  1.00  0.00           C  
ATOM   1257  CG  LYS   154      76.237  31.044  27.445  1.00  0.00           C  
ATOM   1258  CD  LYS   154      76.433  31.918  28.678  1.00  0.00           C  
ATOM   1259  CE  LYS   154      76.126  33.376  28.388  1.00  0.00           C  
ATOM   1260  NZ  LYS   154      77.050  33.950  27.358  1.00  0.00           N  
ATOM   1261  N   ILE   155      79.803  28.748  28.663  1.00  0.00           N  
ATOM   1262  CA  ILE   155      80.595  28.330  29.819  1.00  0.00           C  
ATOM   1263  C   ILE   155      82.019  28.878  29.741  1.00  0.00           C  
ATOM   1264  O   ILE   155      82.630  29.214  30.753  1.00  0.00           O  
ATOM   1265  CB  ILE   155      80.622  26.790  29.973  1.00  0.00           C  
ATOM   1266  CG1 ILE   155      81.368  26.396  31.244  1.00  0.00           C  
ATOM   1267  CG2 ILE   155      81.276  26.140  28.776  1.00  0.00           C  
ATOM   1268  CD1 ILE   155      81.411  24.914  31.476  1.00  0.00           C  
ATOM   1269  N   SER   156      82.530  28.989  28.525  1.00  0.00           N  
ATOM   1270  CA  SER   156      83.905  29.402  28.306  1.00  0.00           C  
ATOM   1271  C   SER   156      84.117  30.897  28.530  1.00  0.00           C  
ATOM   1272  O   SER   156      85.209  31.336  28.885  1.00  0.00           O  
ATOM   1273  CB  SER   156      84.315  29.038  26.885  1.00  0.00           C  
ATOM   1274  OG  SER   156      85.523  29.676  26.537  1.00  0.00           O  
ATOM   1275  N   ASN   157      83.065  31.677  28.322  1.00  0.00           N  
ATOM   1276  CA  ASN   157      83.169  33.126  28.368  1.00  0.00           C  
ATOM   1277  C   ASN   157      82.513  33.693  29.616  1.00  0.00           C  
ATOM   1278  O   ASN   157      83.068  34.566  30.289  1.00  0.00           O  
ATOM   1279  CB  ASN   157      82.483  33.752  27.154  1.00  0.00           C  
ATOM   1280  CG  ASN   157      82.545  35.265  27.307  1.00  0.00           C  
ATOM   1281  OD1 ASN   157      83.605  35.873  27.165  1.00  0.00           O  
ATOM   1282  ND2 ASN   157      81.412  35.955  27.605  1.00  0.00           N  
ATOM   1283  N   ASP   158      81.324  33.186  29.919  1.00  0.00           N  
ATOM   1284  CA  ASP   158      80.540  33.680  31.038  1.00  0.00           C  
ATOM   1285  C   ASP   158      81.037  33.137  32.369  1.00  0.00           C  
ATOM   1286  O   ASP   158      81.175  31.928  32.542  1.00  0.00           O  
ATOM   1287  CB  ASP   158      79.068  33.325  30.844  1.00  0.00           C  
ATOM   1288  CG  ASP   158      78.168  34.020  31.840  1.00  0.00           C  
ATOM   1289  OD1 ASP   158      78.589  34.197  33.002  1.00  0.00           O  
ATOM   1290  OD2 ASP   158      77.039  34.395  31.457  1.00  0.00           O  
ATOM   1291  N   SER   159      81.297  34.041  33.323  1.00  0.00           N  
ATOM   1292  CA  SER   159      81.821  33.679  34.641  1.00  0.00           C  
ATOM   1293  C   SER   159      80.772  32.971  35.476  1.00  0.00           C  
ATOM   1294  O   SER   159      81.106  32.285  36.439  1.00  0.00           O  
ATOM   1295  CB  SER   159      82.150  35.037  35.261  1.00  0.00           C  
ATOM   1296  OG  SER   159      80.957  35.775  35.481  1.00  0.00           O  
ATOM   1297  N   LYS   160      79.512  33.135  35.095  1.00  0.00           N  
ATOM   1298  CA  LYS   160      78.394  32.575  35.844  1.00  0.00           C  
ATOM   1299  C   LYS   160      78.127  31.114  35.482  1.00  0.00           C  
ATOM   1300  O   LYS   160      77.450  30.394  36.216  1.00  0.00           O  
ATOM   1301  CB  LYS   160      77.141  33.424  35.620  1.00  0.00           C  
ATOM   1302  CG  LYS   160      77.242  34.829  36.217  1.00  0.00           C  
ATOM   1303  CD  LYS   160      75.994  35.684  35.983  1.00  0.00           C  
ATOM   1304  CE  LYS   160      76.084  37.080  36.603  1.00  0.00           C  
ATOM   1305  NZ  LYS   160      74.833  37.829  36.349  1.00  0.00           N  
ATOM   1306  N   TRP   161      78.671  30.674  34.354  1.00  0.00           N  
ATOM   1307  CA  TRP   161      78.531  29.285  33.942  1.00  0.00           C  
ATOM   1308  C   TRP   161      79.791  28.487  34.267  1.00  0.00           C  
ATOM   1309  O   TRP   161      80.049  27.465  33.641  1.00  0.00           O  
ATOM   1310  CB  TRP   161      78.290  29.201  32.436  1.00  0.00           C  
ATOM   1311  CG  TRP   161      76.954  29.706  31.960  1.00  0.00           C  
ATOM   1312  CD1 TRP   161      76.433  30.950  32.138  1.00  0.00           C  
ATOM   1313  CD2 TRP   161      75.995  28.977  31.180  1.00  0.00           C  
ATOM   1314  NE1 TRP   161      75.196  31.037  31.533  1.00  0.00           N  
ATOM   1315  CE2 TRP   161      74.909  29.837  30.937  1.00  0.00           C  
ATOM   1316  CE3 TRP   161      75.949  27.677  30.672  1.00  0.00           C  
ATOM   1317  CZ2 TRP   161      73.789  29.440  30.210  1.00  0.00           C  
ATOM   1318  CZ3 TRP   161      74.841  27.283  29.950  1.00  0.00           C  
ATOM   1319  CH2 TRP   161      73.774  28.162  29.727  1.00  0.00           C  
ATOM   1320  N   ARG   162      80.580  28.944  35.235  1.00  0.00           N  
ATOM   1321  CA  ARG   162      81.899  28.355  35.449  1.00  0.00           C  
ATOM   1322  C   ARG   162      82.029  27.546  36.735  1.00  0.00           C  
ATOM   1323  O   ARG   162      82.917  26.704  36.851  1.00  0.00           O  
ATOM   1324  CB  ARG   162      82.979  29.438  35.364  1.00  0.00           C  
ATOM   1325  CG  ARG   162      83.100  30.071  33.976  1.00  0.00           C  
ATOM   1326  CD  ARG   162      84.185  31.147  33.886  1.00  0.00           C  
ATOM   1327  NE  ARG   162      84.178  31.674  32.493  1.00  0.00           N  
ATOM   1328  CZ  ARG   162      85.025  32.686  32.142  1.00  0.00           C  
ATOM   1329  NH1 ARG   162      85.755  33.019  33.246  1.00  0.00           N  
ATOM   1330  NH2 ARG   162      84.811  32.969  30.824  1.00  0.00           N  
ATOM   1331  N   GLU   163      81.153  27.798  37.699  1.00  0.00           N  
ATOM   1332  CA  GLU   163      81.181  27.039  38.940  1.00  0.00           C  
ATOM   1333  C   GLU   163      80.218  25.857  38.846  1.00  0.00           C  
ATOM   1334  O   GLU   163      80.186  24.976  39.706  1.00  0.00           O  
ATOM   1335  CB  GLU   163      80.813  27.944  40.101  1.00  0.00           C  
ATOM   1336  CG  GLU   163      81.836  29.052  40.359  1.00  0.00           C  
ATOM   1337  CD  GLU   163      81.336  29.892  41.526  1.00  0.00           C  
ATOM   1338  OE1 GLU   163      80.200  29.626  42.001  1.00  0.00           O  
ATOM   1339  OE2 GLU   163      82.083  30.810  41.956  1.00  0.00           O  
ATOM   1340  N   VAL   164      79.452  25.844  37.765  1.00  0.00           N  
ATOM   1341  CA  VAL   164      78.461  24.818  37.505  1.00  0.00           C  
ATOM   1342  C   VAL   164      79.078  23.664  36.725  1.00  0.00           C  
ATOM   1343  O   VAL   164      80.105  23.833  36.072  1.00  0.00           O  
ATOM   1344  CB  VAL   164      77.356  25.446  36.668  1.00  0.00           C  
ATOM   1345  CG1 VAL   164      76.649  26.610  37.365  1.00  0.00           C  
ATOM   1346  CG2 VAL   164      77.849  26.017  35.337  1.00  0.00           C  
ATOM   1347  N   GLN   165      78.449  22.492  36.796  1.00  0.00           N  
ATOM   1348  CA  GLN   165      78.771  21.376  35.902  1.00  0.00           C  
ATOM   1349  C   GLN   165      77.630  21.286  34.910  1.00  0.00           C  
ATOM   1350  O   GLN   165      76.471  21.348  35.315  1.00  0.00           O  
ATOM   1351  CB  GLN   165      78.817  20.027  36.641  1.00  0.00           C  
ATOM   1352  CG  GLN   165      79.945  19.934  37.671  1.00  0.00           C  
ATOM   1353  CD  GLN   165      79.821  18.594  38.383  1.00  0.00           C  
ATOM   1354  OE1 GLN   165      78.995  17.758  38.021  1.00  0.00           O  
ATOM   1355  NE2 GLN   165      80.637  18.318  39.436  1.00  0.00           N  
ATOM   1356  N   ILE   166      77.922  21.135  33.622  1.00  0.00           N  
ATOM   1357  CA  ILE   166      76.817  21.063  32.668  1.00  0.00           C  
ATOM   1358  C   ILE   166      76.749  19.753  31.887  1.00  0.00           C  
ATOM   1359  O   ILE   166      77.764  19.257  31.420  1.00  0.00           O  
ATOM   1360  CB  ILE   166      76.816  22.257  31.715  1.00  0.00           C  
ATOM   1361  CG1 ILE   166      76.646  23.610  32.427  1.00  0.00           C  
ATOM   1362  CG2 ILE   166      75.688  22.208  30.671  1.00  0.00           C  
ATOM   1363  CD1 ILE   166      76.898  24.812  31.518  1.00  0.00           C  
ATOM   1364  N   ILE   167      75.550  19.190  31.756  1.00  0.00           N  
ATOM   1365  CA  ILE   167      75.374  17.949  31.002  1.00  0.00           C  
ATOM   1366  C   ILE   167      74.318  18.097  29.914  1.00  0.00           C  
ATOM   1367  O   ILE   167      73.175  18.466  30.195  1.00  0.00           O  
ATOM   1368  CB  ILE   167      74.974  16.761  31.911  1.00  0.00           C  
ATOM   1369  CG1 ILE   167      75.992  16.553  33.032  1.00  0.00           C  
ATOM   1370  CG2 ILE   167      74.844  15.489  31.099  1.00  0.00           C  
ATOM   1371  CD1 ILE   167      75.553  15.550  34.051  1.00  0.00           C  
ATOM   1372  N   PHE   168      74.700  17.807  28.674  1.00  0.00           N  
ATOM   1373  CA  PHE   168      73.754  17.836  27.565  1.00  0.00           C  
ATOM   1374  C   PHE   168      73.408  16.428  27.116  1.00  0.00           C  
ATOM   1375  O   PHE   168      74.296  15.592  26.960  1.00  0.00           O  
ATOM   1376  CB  PHE   168      74.320  18.621  26.379  1.00  0.00           C  
ATOM   1377  CG  PHE   168      73.309  18.571  25.285  1.00  0.00           C  
ATOM   1378  CD1 PHE   168      72.145  19.371  25.305  1.00  0.00           C  
ATOM   1379  CD2 PHE   168      73.503  17.709  24.191  1.00  0.00           C  
ATOM   1380  CE1 PHE   168      71.185  19.319  24.252  1.00  0.00           C  
ATOM   1381  CE2 PHE   168      72.558  17.637  23.123  1.00  0.00           C  
ATOM   1382  CZ  PHE   168      71.392  18.446  23.157  1.00  0.00           C  
ATOM   1383  N   SER   169      72.121  16.166  26.908  1.00  0.00           N  
ATOM   1384  CA  SER   169      71.697  14.888  26.347  1.00  0.00           C  
ATOM   1385  C   SER   169      70.856  15.118  25.099  1.00  0.00           C  
ATOM   1386  O   SER   169      69.670  15.437  25.197  1.00  0.00           O  
ATOM   1387  CB  SER   169      70.912  14.071  27.371  1.00  0.00           C  
ATOM   1388  OG  SER   169      70.573  12.802  26.839  1.00  0.00           O  
ATOM   1389  N   GLY   170      71.470  14.944  23.929  1.00  0.00           N  
ATOM   1390  CA  GLY   170      70.846  15.335  22.676  1.00  0.00           C  
ATOM   1391  C   GLY   170      69.904  14.327  22.051  1.00  0.00           C  
ATOM   1392  O   GLY   170      69.566  13.314  22.655  1.00  0.00           O  
ATOM   1393  N   HIS   171      69.463  14.618  20.833  1.00  0.00           N  
ATOM   1394  CA  HIS   171      68.682  13.660  20.072  1.00  0.00           C  
ATOM   1395  C   HIS   171      69.550  12.437  19.821  1.00  0.00           C  
ATOM   1396  O   HIS   171      69.043  11.332  19.639  1.00  0.00           O  
ATOM   1397  CB  HIS   171      68.210  14.276  18.755  1.00  0.00           C  
ATOM   1398  CG  HIS   171      69.335  14.562  17.805  1.00  0.00           C  
ATOM   1399  ND1 HIS   171      70.191  15.639  17.925  1.00  0.00           N  
ATOM   1400  CD2 HIS   171      69.755  13.900  16.702  1.00  0.00           C  
ATOM   1401  CE1 HIS   171      71.069  15.634  16.968  1.00  0.00           C  
ATOM   1402  NE2 HIS   171      70.833  14.588  16.201  1.00  0.00           N  
ATOM   1403  N   GLU   172      70.863  12.648  19.822  1.00  0.00           N  
ATOM   1404  CA  GLU   172      71.830  11.564  19.706  1.00  0.00           C  
ATOM   1405  C   GLU   172      71.478  10.415  20.644  1.00  0.00           C  
ATOM   1406  O   GLU   172      71.186   9.300  20.209  1.00  0.00           O  
ATOM   1407  CB  GLU   172      73.212  12.089  20.057  1.00  0.00           C  
ATOM   1408  CG  GLU   172      74.257  11.719  19.050  1.00  0.00           C  
ATOM   1409  CD  GLU   172      75.455  12.630  19.121  1.00  0.00           C  
ATOM   1410  OE1 GLU   172      75.394  13.633  19.869  1.00  0.00           O  
ATOM   1411  OE2 GLU   172      76.454  12.345  18.423  1.00  0.00           O  
ATOM   1412  N   VAL   173      71.505  10.713  21.939  1.00  0.00           N  
ATOM   1413  CA  VAL   173      71.211   9.748  22.983  1.00  0.00           C  
ATOM   1414  C   VAL   173      69.726   9.460  23.024  1.00  0.00           C  
ATOM   1415  O   VAL   173      68.915  10.375  23.124  1.00  0.00           O  
ATOM   1416  CB  VAL   173      71.669  10.276  24.311  1.00  0.00           C  
ATOM   1417  CG1 VAL   173      71.299   9.371  25.488  1.00  0.00           C  
ATOM   1418  CG2 VAL   173      73.185  10.455  24.406  1.00  0.00           C  
ATOM   1419  N   PRO   174      69.366   8.173  22.963  1.00  0.00           N  
ATOM   1420  CA  PRO   174      67.978   7.697  22.949  1.00  0.00           C  
ATOM   1421  C   PRO   174      67.266   7.923  24.278  1.00  0.00           C  
ATOM   1422  O   PRO   174      67.905   7.986  25.325  1.00  0.00           O  
ATOM   1423  CB  PRO   174      68.128   6.189  22.709  1.00  0.00           C  
ATOM   1424  CG  PRO   174      69.499   6.019  22.150  1.00  0.00           C  
ATOM   1425  CD  PRO   174      70.321   7.066  22.815  1.00  0.00           C  
ATOM   1426  N   GLY   175      65.944   8.030  24.223  1.00  0.00           N  
ATOM   1427  CA  GLY   175      65.130   8.167  25.414  1.00  0.00           C  
ATOM   1428  C   GLY   175      64.537   9.551  25.541  1.00  0.00           C  
ATOM   1429  O   GLY   175      65.198  10.536  25.225  1.00  0.00           O  
ATOM   1430  N   GLU   176      63.290   9.626  25.999  1.00  0.00           N  
ATOM   1431  CA  GLU   176      62.623  10.906  26.211  1.00  0.00           C  
ATOM   1432  C   GLU   176      63.468  11.801  27.105  1.00  0.00           C  
ATOM   1433  O   GLU   176      64.053  11.328  28.079  1.00  0.00           O  
ATOM   1434  CB  GLU   176      61.279  10.699  26.894  1.00  0.00           C  
ATOM   1435  CG  GLU   176      60.313   9.809  26.167  1.00  0.00           C  
ATOM   1436  CD  GLU   176      58.999   9.707  26.904  1.00  0.00           C  
ATOM   1437  OE1 GLU   176      58.899  10.262  28.013  1.00  0.00           O  
ATOM   1438  OE2 GLU   176      58.060   9.080  26.382  1.00  0.00           O  
ATOM   1439  N   GLY   177      63.525  13.091  26.790  1.00  0.00           N  
ATOM   1440  CA  GLY   177      64.262  14.023  27.622  1.00  0.00           C  
ATOM   1441  C   GLY   177      63.910  13.851  29.087  1.00  0.00           C  
ATOM   1442  O   GLY   177      64.778  13.596  29.930  1.00  0.00           O  
ATOM   1443  N   GLU   178      62.622  13.976  29.385  1.00  0.00           N  
ATOM   1444  CA  GLU   178      62.124  13.861  30.750  1.00  0.00           C  
ATOM   1445  C   GLU   178      62.592  12.581  31.431  1.00  0.00           C  
ATOM   1446  O   GLU   178      62.754  12.553  32.648  1.00  0.00           O  
ATOM   1447  CB  GLU   178      60.595  13.923  30.759  1.00  0.00           C  
ATOM   1448  CG  GLU   178      59.945  12.665  30.217  1.00  0.00           C  
ATOM   1449  CD  GLU   178      58.522  12.877  29.739  1.00  0.00           C  
ATOM   1450  OE1 GLU   178      58.299  13.749  28.873  1.00  0.00           O  
ATOM   1451  OE2 GLU   178      57.626  12.150  30.217  1.00  0.00           O  
ATOM   1452  N   HIS   179      62.809  11.521  30.656  1.00  0.00           N  
ATOM   1453  CA  HIS   179      63.165  10.230  31.237  1.00  0.00           C  
ATOM   1454  C   HIS   179      64.662  10.011  31.332  1.00  0.00           C  
ATOM   1455  O   HIS   179      65.133   9.271  32.187  1.00  0.00           O  
ATOM   1456  CB  HIS   179      62.490   9.095  30.482  1.00  0.00           C  
ATOM   1457  CG  HIS   179      61.099   8.824  30.952  1.00  0.00           C  
ATOM   1458  ND1 HIS   179      60.831   7.972  31.996  1.00  0.00           N  
ATOM   1459  CD2 HIS   179      59.904   9.311  30.540  1.00  0.00           C  
ATOM   1460  CE1 HIS   179      59.525   7.938  32.209  1.00  0.00           C  
ATOM   1461  NE2 HIS   179      58.941   8.739  31.339  1.00  0.00           N  
ATOM   1462  N   LYS   180      65.413  10.676  30.468  1.00  0.00           N  
ATOM   1463  CA  LYS   180      66.853  10.660  30.588  1.00  0.00           C  
ATOM   1464  C   LYS   180      67.191  11.404  31.872  1.00  0.00           C  
ATOM   1465  O   LYS   180      68.048  10.972  32.652  1.00  0.00           O  
ATOM   1466  CB  LYS   180      67.491  11.293  29.351  1.00  0.00           C  
ATOM   1467  CG  LYS   180      67.037  10.613  28.069  1.00  0.00           C  
ATOM   1468  CD  LYS   180      67.939  10.918  26.894  1.00  0.00           C  
ATOM   1469  CE  LYS   180      67.625  12.264  26.275  1.00  0.00           C  
ATOM   1470  NZ  LYS   180      68.322  12.424  24.976  1.00  0.00           N  
ATOM   1471  N   ILE   181      66.480  12.506  32.104  1.00  0.00           N  
ATOM   1472  CA  ILE   181      66.589  13.216  33.372  1.00  0.00           C  
ATOM   1473  C   ILE   181      66.380  12.251  34.539  1.00  0.00           C  
ATOM   1474  O   ILE   181      67.223  12.150  35.438  1.00  0.00           O  
ATOM   1475  CB  ILE   181      65.555  14.343  33.457  1.00  0.00           C  
ATOM   1476  CG1 ILE   181      65.930  15.465  32.492  1.00  0.00           C  
ATOM   1477  CG2 ILE   181      65.450  14.872  34.878  1.00  0.00           C  
ATOM   1478  CD1 ILE   181      64.783  16.383  32.154  1.00  0.00           C  
ATOM   1479  N   MET   182      65.255  11.543  34.511  1.00  0.00           N  
ATOM   1480  CA  MET   182      64.919  10.571  35.543  1.00  0.00           C  
ATOM   1481  C   MET   182      66.076   9.608  35.791  1.00  0.00           C  
ATOM   1482  O   MET   182      66.503   9.396  36.939  1.00  0.00           O  
ATOM   1483  CB  MET   182      63.664   9.795  35.139  1.00  0.00           C  
ATOM   1484  CG  MET   182      63.121   8.876  36.222  1.00  0.00           C  
ATOM   1485  SD  MET   182      62.478   9.782  37.636  1.00  0.00           S  
ATOM   1486  CE  MET   182      62.553   8.527  38.911  1.00  0.00           C  
ATOM   1487  N   ASN   183      66.588   9.029  34.710  1.00  0.00           N  
ATOM   1488  CA  ASN   183      67.669   8.062  34.822  1.00  0.00           C  
ATOM   1489  C   ASN   183      68.882   8.678  35.506  1.00  0.00           C  
ATOM   1490  O   ASN   183      69.500   8.058  36.381  1.00  0.00           O  
ATOM   1491  CB  ASN   183      68.050   7.517  33.447  1.00  0.00           C  
ATOM   1492  CG  ASN   183      66.944   6.577  32.991  1.00  0.00           C  
ATOM   1493  OD1 ASN   183      66.159   6.083  33.799  1.00  0.00           O  
ATOM   1494  ND2 ASN   183      66.821   6.277  31.670  1.00  0.00           N  
ATOM   1495  N   PHE   184      69.225   9.902  35.120  1.00  0.00           N  
ATOM   1496  CA  PHE   184      70.388  10.531  35.724  1.00  0.00           C  
ATOM   1497  C   PHE   184      70.156  10.761  37.206  1.00  0.00           C  
ATOM   1498  O   PHE   184      71.091  10.680  38.003  1.00  0.00           O  
ATOM   1499  CB  PHE   184      70.775  11.835  35.032  1.00  0.00           C  
ATOM   1500  CG  PHE   184      72.046  12.309  35.648  1.00  0.00           C  
ATOM   1501  CD1 PHE   184      73.287  11.692  35.372  1.00  0.00           C  
ATOM   1502  CD2 PHE   184      72.032  13.403  36.532  1.00  0.00           C  
ATOM   1503  CE1 PHE   184      74.499  12.154  35.963  1.00  0.00           C  
ATOM   1504  CE2 PHE   184      73.231  13.887  37.137  1.00  0.00           C  
ATOM   1505  CZ  PHE   184      74.470  13.256  36.852  1.00  0.00           C  
ATOM   1506  N   ILE   185      68.906  11.029  37.574  1.00  0.00           N  
ATOM   1507  CA  ILE   185      68.555  11.222  38.979  1.00  0.00           C  
ATOM   1508  C   ILE   185      68.740   9.940  39.805  1.00  0.00           C  
ATOM   1509  O   ILE   185      69.341   9.972  40.887  1.00  0.00           O  
ATOM   1510  CB  ILE   185      67.119  11.766  39.132  1.00  0.00           C  
ATOM   1511  CG1 ILE   185      66.922  12.977  38.220  1.00  0.00           C  
ATOM   1512  CG2 ILE   185      66.837  12.139  40.567  1.00  0.00           C  
ATOM   1513  CD1 ILE   185      65.596  13.673  38.398  1.00  0.00           C  
ATOM   1514  N   ARG   186      68.235   8.814  39.298  1.00  0.00           N  
ATOM   1515  CA  ARG   186      68.395   7.536  40.004  1.00  0.00           C  
ATOM   1516  C   ARG   186      69.872   7.164  40.123  1.00  0.00           C  
ATOM   1517  O   ARG   186      70.354   6.752  41.192  1.00  0.00           O  
ATOM   1518  CB  ARG   186      67.620   6.422  39.304  1.00  0.00           C  
ATOM   1519  CG  ARG   186      66.141   6.717  39.144  1.00  0.00           C  
ATOM   1520  CD  ARG   186      65.373   5.464  38.788  1.00  0.00           C  
ATOM   1521  NE  ARG   186      65.944   4.787  37.630  1.00  0.00           N  
ATOM   1522  CZ  ARG   186      65.566   5.003  36.374  1.00  0.00           C  
ATOM   1523  NH1 ARG   186      64.607   5.879  36.096  1.00  0.00           N  
ATOM   1524  NH2 ARG   186      66.150   4.335  35.391  1.00  0.00           N  
ATOM   1525  N   HIS   187      70.587   7.329  39.017  1.00  0.00           N  
ATOM   1526  CA  HIS   187      72.026   7.138  39.013  1.00  0.00           C  
ATOM   1527  C   HIS   187      72.675   7.971  40.101  1.00  0.00           C  
ATOM   1528  O   HIS   187      73.627   7.534  40.750  1.00  0.00           O  
ATOM   1529  CB  HIS   187      72.617   7.554  37.672  1.00  0.00           C  
ATOM   1530  CG  HIS   187      74.110   7.417  37.622  1.00  0.00           C  
ATOM   1531  ND1 HIS   187      74.770   6.212  37.496  1.00  0.00           N  
ATOM   1532  CD2 HIS   187      75.089   8.351  37.679  1.00  0.00           C  
ATOM   1533  CE1 HIS   187      76.056   6.394  37.475  1.00  0.00           C  
ATOM   1534  NE2 HIS   187      76.288   7.688  37.586  1.00  0.00           N  
ATOM   1535  N   LEU   188      72.172   9.189  40.270  1.00  0.00           N  
ATOM   1536  CA  LEU   188      72.719  10.114  41.247  1.00  0.00           C  
ATOM   1537  C   LEU   188      72.522   9.575  42.650  1.00  0.00           C  
ATOM   1538  O   LEU   188      73.470   9.512  43.430  1.00  0.00           O  
ATOM   1539  CB  LEU   188      72.073  11.489  41.113  1.00  0.00           C  
ATOM   1540  CG  LEU   188      72.480  12.233  39.840  1.00  0.00           C  
ATOM   1541  CD1 LEU   188      71.715  13.529  39.576  1.00  0.00           C  
ATOM   1542  CD2 LEU   188      73.944  12.669  39.786  1.00  0.00           C  
ATOM   1543  N   LYS   189      71.290   9.178  42.964  1.00  0.00           N  
ATOM   1544  CA  LYS   189      70.979   8.659  44.296  1.00  0.00           C  
ATOM   1545  C   LYS   189      71.855   7.462  44.623  1.00  0.00           C  
ATOM   1546  O   LYS   189      72.194   7.220  45.785  1.00  0.00           O  
ATOM   1547  CB  LYS   189      69.513   8.244  44.399  1.00  0.00           C  
ATOM   1548  CG  LYS   189      68.543   9.223  43.782  1.00  0.00           C  
ATOM   1549  CD  LYS   189      67.115   8.862  44.134  1.00  0.00           C  
ATOM   1550  CE  LYS   189      66.864   9.051  45.615  1.00  0.00           C  
ATOM   1551  NZ  LYS   189      65.466   8.707  46.002  1.00  0.00           N  
ATOM   1552  N   SER   190      72.200   6.704  43.584  1.00  0.00           N  
ATOM   1553  CA  SER   190      73.051   5.522  43.725  1.00  0.00           C  
ATOM   1554  C   SER   190      74.412   5.838  44.328  1.00  0.00           C  
ATOM   1555  O   SER   190      74.904   5.095  45.168  1.00  0.00           O  
ATOM   1556  CB  SER   190      73.238   4.838  42.364  1.00  0.00           C  
ATOM   1557  OG  SER   190      72.000   4.316  41.906  1.00  0.00           O  
ATOM   1558  N   GLN   191      75.007   6.948  43.904  1.00  0.00           N  
ATOM   1559  CA  GLN   191      76.357   7.314  44.321  1.00  0.00           C  
ATOM   1560  C   GLN   191      76.504   7.465  45.831  1.00  0.00           C  
ATOM   1561  O   GLN   191      75.622   7.991  46.501  1.00  0.00           O  
ATOM   1562  CB  GLN   191      76.779   8.596  43.625  1.00  0.00           C  
ATOM   1563  CG  GLN   191      76.767   8.470  42.118  1.00  0.00           C  
ATOM   1564  CD  GLN   191      77.721   7.406  41.626  1.00  0.00           C  
ATOM   1565  OE1 GLN   191      78.940   7.575  41.677  1.00  0.00           O  
ATOM   1566  NE2 GLN   191      77.170   6.298  41.142  1.00  0.00           N  
ATOM   1567  N   LYS   192      77.643   7.014  46.368  1.00  0.00           N  
ATOM   1568  CA  LYS   192      77.917   6.895  47.804  1.00  0.00           C  
ATOM   1569  C   LYS   192      77.876   8.220  48.568  1.00  0.00           C  
ATOM   1570  O   LYS   192      77.107   8.349  49.522  1.00  0.00           O  
ATOM   1571  CB  LYS   192      79.340   6.319  47.840  1.00  0.00           C  
ATOM   1572  CG  LYS   192      79.871   6.093  49.257  1.00  0.00           C  
ATOM   1573  CD  LYS   192      81.275   5.486  49.295  1.00  0.00           C  
ATOM   1574  CE  LYS   192      81.813   5.276  50.712  1.00  0.00           C  
ATOM   1575  NZ  LYS   192      83.182   4.716  50.656  1.00  0.00           N  
ATOM   1576  N   ASP   193      78.705   9.180  48.170  1.00  0.00           N  
ATOM   1577  CA  ASP   193      78.774  10.452  48.879  1.00  0.00           C  
ATOM   1578  C   ASP   193      77.834  11.465  48.241  1.00  0.00           C  
ATOM   1579  O   ASP   193      78.221  12.600  47.942  1.00  0.00           O  
ATOM   1580  CB  ASP   193      80.213  10.977  48.931  1.00  0.00           C  
ATOM   1581  CG  ASP   193      80.833  11.128  47.550  1.00  0.00           C  
ATOM   1582  OD1 ASP   193      80.125  10.869  46.548  1.00  0.00           O  
ATOM   1583  OD2 ASP   193      82.026  11.498  47.465  1.00  0.00           O  
ATOM   1584  N   PHE   194      76.592  11.031  48.042  1.00  0.00           N  
ATOM   1585  CA  PHE   194      75.562  11.854  47.433  1.00  0.00           C  
ATOM   1586  C   PHE   194      74.733  12.561  48.481  1.00  0.00           C  
ATOM   1587  O   PHE   194      74.397  11.983  49.514  1.00  0.00           O  
ATOM   1588  CB  PHE   194      74.635  10.991  46.595  1.00  0.00           C  
ATOM   1589  CG  PHE   194      73.615  11.890  45.985  1.00  0.00           C  
ATOM   1590  CD1 PHE   194      73.904  12.697  44.862  1.00  0.00           C  
ATOM   1591  CD2 PHE   194      72.319  11.951  46.530  1.00  0.00           C  
ATOM   1592  CE1 PHE   194      72.920  13.550  44.283  1.00  0.00           C  
ATOM   1593  CE2 PHE   194      71.315  12.798  45.970  1.00  0.00           C  
ATOM   1594  CZ  PHE   194      71.620  13.603  44.841  1.00  0.00           C  
ATOM   1595  N   ASN   195      74.380  13.807  48.188  1.00  0.00           N  
ATOM   1596  CA  ASN   195      73.689  14.668  49.141  1.00  0.00           C  
ATOM   1597  C   ASN   195      72.183  14.450  49.122  1.00  0.00           C  
ATOM   1598  O   ASN   195      71.512  14.769  48.137  1.00  0.00           O  
ATOM   1599  CB  ASN   195      74.024  16.132  48.853  1.00  0.00           C  
ATOM   1600  CG  ASN   195      73.318  16.989  49.894  1.00  0.00           C  
ATOM   1601  OD1 ASN   195      72.921  16.503  50.951  1.00  0.00           O  
ATOM   1602  ND2 ASN   195      73.124  18.313  49.651  1.00  0.00           N  
ATOM   1603  N   GLN   196      71.649  13.914  50.229  1.00  0.00           N  
ATOM   1604  CA  GLN   196      70.231  13.565  50.384  1.00  0.00           C  
ATOM   1605  C   GLN   196      69.342  14.803  50.392  1.00  0.00           C  
ATOM   1606  O   GLN   196      68.116  14.688  50.302  1.00  0.00           O  
ATOM   1607  CB  GLN   196      70.188  12.897  51.759  1.00  0.00           C  
ATOM   1608  CG  GLN   196      70.486  13.856  52.913  1.00  0.00           C  
ATOM   1609  CD  GLN   196      71.989  13.851  53.153  1.00  0.00           C  
ATOM   1610  OE1 GLN   196      72.780  13.793  52.213  1.00  0.00           O  
ATOM   1611  NE2 GLN   196      72.464  13.911  54.426  1.00  0.00           N  
ATOM   1612  N   ASN   197      69.960  15.976  50.496  1.00  0.00           N  
ATOM   1613  CA  ASN   197      69.219  17.218  50.640  1.00  0.00           C  
ATOM   1614  C   ASN   197      69.214  18.079  49.379  1.00  0.00           C  
ATOM   1615  O   ASN   197      68.623  19.150  49.373  1.00  0.00           O  
ATOM   1616  CB  ASN   197      69.739  18.004  51.851  1.00  0.00           C  
ATOM   1617  CG  ASN   197      69.282  17.404  53.167  1.00  0.00           C  
ATOM   1618  OD1 ASN   197      68.095  17.155  53.363  1.00  0.00           O  
ATOM   1619  ND2 ASN   197      70.223  17.151  54.067  1.00  0.00           N  
ATOM   1620  N   THR   198      69.847  17.591  48.312  1.00  0.00           N  
ATOM   1621  CA  THR   198      70.005  18.347  47.065  1.00  0.00           C  
ATOM   1622  C   THR   198      68.689  18.907  46.534  1.00  0.00           C  
ATOM   1623  O   THR   198      67.708  18.183  46.384  1.00  0.00           O  
ATOM   1624  CB  THR   198      70.680  17.494  45.975  1.00  0.00           C  
ATOM   1625  OG1 THR   198      69.963  16.271  45.811  1.00  0.00           O  
ATOM   1626  CG2 THR   198      72.091  17.151  46.384  1.00  0.00           C  
ATOM   1627  N   ARG   199      68.670  20.201  46.248  1.00  0.00           N  
ATOM   1628  CA  ARG   199      67.429  20.841  45.845  1.00  0.00           C  
ATOM   1629  C   ARG   199      67.214  20.821  44.329  1.00  0.00           C  
ATOM   1630  O   ARG   199      67.814  21.595  43.589  1.00  0.00           O  
ATOM   1631  CB  ARG   199      67.349  22.258  46.410  1.00  0.00           C  
ATOM   1632  CG  ARG   199      68.617  22.704  47.088  1.00  0.00           C  
ATOM   1633  CD  ARG   199      68.355  23.268  48.476  1.00  0.00           C  
ATOM   1634  NE  ARG   199      68.781  24.666  48.594  1.00  0.00           N  
ATOM   1635  CZ  ARG   199      69.981  25.135  48.248  1.00  0.00           C  
ATOM   1636  NH1 ARG   199      70.911  24.337  47.736  1.00  0.00           N  
ATOM   1637  NH2 ARG   199      70.254  26.419  48.411  1.00  0.00           N  
ATOM   1638  N   HIS   200      66.332  19.932  43.885  1.00  0.00           N  
ATOM   1639  CA  HIS   200      66.078  19.724  42.469  1.00  0.00           C  
ATOM   1640  C   HIS   200      65.000  20.626  41.897  1.00  0.00           C  
ATOM   1641  O   HIS   200      63.937  20.794  42.480  1.00  0.00           O  
ATOM   1642  CB  HIS   200      65.649  18.282  42.235  1.00  0.00           C  
ATOM   1643  CG  HIS   200      66.509  17.280  42.926  1.00  0.00           C  
ATOM   1644  ND1 HIS   200      67.601  16.699  42.324  1.00  0.00           N  
ATOM   1645  CD2 HIS   200      66.438  16.755  44.171  1.00  0.00           C  
ATOM   1646  CE1 HIS   200      68.171  15.860  43.168  1.00  0.00           C  
ATOM   1647  NE2 HIS   200      67.484  15.873  44.296  1.00  0.00           N  
ATOM   1648  N   CYS   201      65.274  21.179  40.726  1.00  0.00           N  
ATOM   1649  CA  CYS   201      64.291  21.969  40.004  1.00  0.00           C  
ATOM   1650  C   CYS   201      64.098  21.391  38.610  1.00  0.00           C  
ATOM   1651  O   CYS   201      65.066  21.227  37.867  1.00  0.00           O  
ATOM   1652  CB  CYS   201      64.745  23.421  39.893  1.00  0.00           C  
ATOM   1653  SG  CYS   201      63.686  24.408  38.820  1.00  0.00           S  
ATOM   1654  N   ILE   202      62.855  21.086  38.252  1.00  0.00           N  
ATOM   1655  CA  ILE   202      62.567  20.484  36.951  1.00  0.00           C  
ATOM   1656  C   ILE   202      61.633  21.363  36.114  1.00  0.00           C  
ATOM   1657  O   ILE   202      60.545  21.736  36.569  1.00  0.00           O  
ATOM   1658  CB  ILE   202      61.988  19.069  37.136  1.00  0.00           C  
ATOM   1659  CG1 ILE   202      62.945  18.104  37.856  1.00  0.00           C  
ATOM   1660  CG2 ILE   202      61.636  18.372  35.811  1.00  0.00           C  
ATOM   1661  CD1 ILE   202      62.294  16.777  38.245  1.00  0.00           C  
ATOM   1662  N   TYR   203      62.066  21.691  34.896  1.00  0.00           N  
ATOM   1663  CA  TYR   203      61.308  22.592  34.029  1.00  0.00           C  
ATOM   1664  C   TYR   203      60.110  21.915  33.368  1.00  0.00           C  
ATOM   1665  O   TYR   203      60.275  20.966  32.611  1.00  0.00           O  
ATOM   1666  CB  TYR   203      62.215  23.178  32.954  1.00  0.00           C  
ATOM   1667  CG  TYR   203      61.527  24.252  32.152  1.00  0.00           C  
ATOM   1668  CD1 TYR   203      61.197  25.468  32.735  1.00  0.00           C  
ATOM   1669  CD2 TYR   203      61.191  24.050  30.821  1.00  0.00           C  
ATOM   1670  CE1 TYR   203      60.555  26.454  32.016  1.00  0.00           C  
ATOM   1671  CE2 TYR   203      60.547  25.030  30.092  1.00  0.00           C  
ATOM   1672  CZ  TYR   203      60.231  26.230  30.695  1.00  0.00           C  
ATOM   1673  OH  TYR   203      59.594  27.213  29.974  1.00  0.00           O  
ATOM   1674  N   GLY   204      58.908  22.413  33.643  1.00  0.00           N  
ATOM   1675  CA  GLY   204      57.691  21.800  33.131  1.00  0.00           C  
ATOM   1676  C   GLY   204      56.566  21.743  34.158  1.00  0.00           C  
ATOM   1677  O   GLY   204      56.821  21.802  35.357  1.00  0.00           O  
ATOM   1678  N   LEU   205      55.324  21.618  33.694  1.00  0.00           N  
ATOM   1679  CA  LEU   205      54.163  21.647  34.587  1.00  0.00           C  
ATOM   1680  C   LEU   205      53.167  20.508  34.348  1.00  0.00           C  
ATOM   1681  O   LEU   205      52.278  20.275  35.162  1.00  0.00           O  
ATOM   1682  CB  LEU   205      53.435  22.996  34.487  1.00  0.00           C  
ATOM   1683  CG  LEU   205      54.111  24.291  34.944  1.00  0.00           C  
ATOM   1684  CD1 LEU   205      53.178  25.471  34.742  1.00  0.00           C  
ATOM   1685  CD2 LEU   205      54.519  24.192  36.394  1.00  0.00           C  
ATOM   1686  N   ASP   206      53.298  19.808  33.228  1.00  0.00           N  
ATOM   1687  CA  ASP   206      52.349  18.749  32.919  1.00  0.00           C  
ATOM   1688  C   ASP   206      52.403  17.641  33.959  1.00  0.00           C  
ATOM   1689  O   ASP   206      53.368  17.521  34.709  1.00  0.00           O  
ATOM   1690  CB  ASP   206      52.556  18.205  31.504  1.00  0.00           C  
ATOM   1691  CG  ASP   206      53.932  17.593  31.307  1.00  0.00           C  
ATOM   1692  OD1 ASP   206      54.830  17.832  32.156  1.00  0.00           O  
ATOM   1693  OD2 ASP   206      54.118  16.871  30.302  1.00  0.00           O  
ATOM   1694  N   ALA   207      51.349  16.838  33.994  1.00  0.00           N  
ATOM   1695  CA  ALA   207      51.202  15.800  34.999  1.00  0.00           C  
ATOM   1696  C   ALA   207      52.412  14.895  35.077  1.00  0.00           C  
ATOM   1697  O   ALA   207      52.892  14.601  36.161  1.00  0.00           O  
ATOM   1698  CB  ALA   207      49.970  14.982  34.729  1.00  0.00           C  
ATOM   1699  N   ASP   208      52.900  14.447  33.927  1.00  0.00           N  
ATOM   1700  CA  ASP   208      54.003  13.487  33.891  1.00  0.00           C  
ATOM   1701  C   ASP   208      55.205  13.915  34.726  1.00  0.00           C  
ATOM   1702  O   ASP   208      55.843  13.076  35.351  1.00  0.00           O  
ATOM   1703  CB  ASP   208      54.428  13.217  32.471  1.00  0.00           C  
ATOM   1704  CG  ASP   208      53.350  12.370  31.810  1.00  0.00           C  
ATOM   1705  OD1 ASP   208      52.465  11.858  32.547  1.00  0.00           O  
ATOM   1706  OD2 ASP   208      53.396  12.223  30.560  1.00  0.00           O  
ATOM   1707  N   LEU   209      55.516  15.211  34.718  1.00  0.00           N  
ATOM   1708  CA  LEU   209      56.683  15.744  35.424  1.00  0.00           C  
ATOM   1709  C   LEU   209      56.440  15.911  36.919  1.00  0.00           C  
ATOM   1710  O   LEU   209      57.343  15.713  37.739  1.00  0.00           O  
ATOM   1711  CB  LEU   209      57.117  17.071  34.809  1.00  0.00           C  
ATOM   1712  CG  LEU   209      58.020  16.968  33.580  1.00  0.00           C  
ATOM   1713  CD1 LEU   209      57.342  16.148  32.496  1.00  0.00           C  
ATOM   1714  CD2 LEU   209      58.401  18.351  33.062  1.00  0.00           C  
ATOM   1715  N   ILE   210      55.217  16.288  37.268  1.00  0.00           N  
ATOM   1716  CA  ILE   210      54.806  16.280  38.658  1.00  0.00           C  
ATOM   1717  C   ILE   210      54.957  14.862  39.187  1.00  0.00           C  
ATOM   1718  O   ILE   210      55.818  14.602  40.014  1.00  0.00           O  
ATOM   1719  CB  ILE   210      53.361  16.744  38.807  1.00  0.00           C  
ATOM   1720  CG1 ILE   210      53.132  18.001  37.966  1.00  0.00           C  
ATOM   1721  CG2 ILE   210      53.023  17.001  40.268  1.00  0.00           C  
ATOM   1722  CD1 ILE   210      51.762  18.600  38.140  1.00  0.00           C  
ATOM   1723  N   MET   211      54.140  13.942  38.687  1.00  0.00           N  
ATOM   1724  CA  MET   211      54.246  12.530  39.056  1.00  0.00           C  
ATOM   1725  C   MET   211      55.702  12.051  39.106  1.00  0.00           C  
ATOM   1726  O   MET   211      56.121  11.407  40.071  1.00  0.00           O  
ATOM   1727  CB  MET   211      53.442  11.631  38.091  1.00  0.00           C  
ATOM   1728  CG  MET   211      53.981  11.637  36.659  1.00  0.00           C  
ATOM   1729  SD  MET   211      53.072  10.566  35.506  1.00  0.00           S  
ATOM   1730  CE  MET   211      51.621  11.652  35.391  1.00  0.00           C  
ATOM   1731  N   LEU   212      56.469  12.379  38.069  1.00  0.00           N  
ATOM   1732  CA  LEU   212      57.876  11.992  37.980  1.00  0.00           C  
ATOM   1733  C   LEU   212      58.665  12.457  39.201  1.00  0.00           C  
ATOM   1734  O   LEU   212      59.149  11.628  39.978  1.00  0.00           O  
ATOM   1735  CB  LEU   212      58.496  12.499  36.668  1.00  0.00           C  
ATOM   1736  CG  LEU   212      59.957  12.940  36.457  1.00  0.00           C  
ATOM   1737  CD1 LEU   212      60.960  12.319  37.415  1.00  0.00           C  
ATOM   1738  CD2 LEU   212      60.377  12.675  35.014  1.00  0.00           C  
ATOM   1739  N   GLY   213      58.784  13.772  39.375  1.00  0.00           N  
ATOM   1740  CA  GLY   213      59.541  14.324  40.486  1.00  0.00           C  
ATOM   1741  C   GLY   213      59.030  13.862  41.838  1.00  0.00           C  
ATOM   1742  O   GLY   213      59.788  13.753  42.806  1.00  0.00           O  
ATOM   1743  N   LEU   214      57.735  13.588  41.901  1.00  0.00           N  
ATOM   1744  CA  LEU   214      57.111  13.135  43.129  1.00  0.00           C  
ATOM   1745  C   LEU   214      57.551  11.721  43.457  1.00  0.00           C  
ATOM   1746  O   LEU   214      57.637  11.336  44.622  1.00  0.00           O  
ATOM   1747  CB  LEU   214      55.597  13.185  42.988  1.00  0.00           C  
ATOM   1748  CG  LEU   214      54.791  12.829  44.230  1.00  0.00           C  
ATOM   1749  CD1 LEU   214      55.308  13.566  45.459  1.00  0.00           C  
ATOM   1750  CD2 LEU   214      53.333  13.142  43.985  1.00  0.00           C  
ATOM   1751  N   SER   215      57.834  10.942  42.422  1.00  0.00           N  
ATOM   1752  CA  SER   215      58.188   9.544  42.630  1.00  0.00           C  
ATOM   1753  C   SER   215      59.691   9.305  42.771  1.00  0.00           C  
ATOM   1754  O   SER   215      60.124   8.191  43.041  1.00  0.00           O  
ATOM   1755  CB  SER   215      57.608   8.672  41.514  1.00  0.00           C  
ATOM   1756  OG  SER   215      58.223   8.992  40.275  1.00  0.00           O  
ATOM   1757  N   THR   216      60.487  10.350  42.586  1.00  0.00           N  
ATOM   1758  CA  THR   216      61.921  10.238  42.790  1.00  0.00           C  
ATOM   1759  C   THR   216      62.124  10.039  44.273  1.00  0.00           C  
ATOM   1760  O   THR   216      63.180   9.591  44.719  1.00  0.00           O  
ATOM   1761  CB  THR   216      62.664  11.515  42.351  1.00  0.00           C  
ATOM   1762  OG1 THR   216      62.322  12.601  43.220  1.00  0.00           O  
ATOM   1763  CG2 THR   216      62.294  11.889  40.930  1.00  0.00           C  
ATOM   1764  N   HIS   217      61.082  10.374  45.027  1.00  0.00           N  
ATOM   1765  CA  HIS   217      61.128  10.372  46.480  1.00  0.00           C  
ATOM   1766  C   HIS   217      62.188  11.328  46.996  1.00  0.00           C  
ATOM   1767  O   HIS   217      62.779  11.123  48.053  1.00  0.00           O  
ATOM   1768  CB  HIS   217      61.284   8.952  47.019  1.00  0.00           C  
ATOM   1769  CG  HIS   217      60.016   8.165  46.949  1.00  0.00           C  
ATOM   1770  ND1 HIS   217      59.351   7.720  48.069  1.00  0.00           N  
ATOM   1771  CD2 HIS   217      59.258   7.795  45.890  1.00  0.00           C  
ATOM   1772  CE1 HIS   217      58.251   7.086  47.703  1.00  0.00           C  
ATOM   1773  NE2 HIS   217      58.171   7.117  46.385  1.00  0.00           N  
ATOM   1774  N   GLY   218      62.410  12.389  46.231  1.00  0.00           N  
ATOM   1775  CA  GLY   218      63.305  13.450  46.652  1.00  0.00           C  
ATOM   1776  C   GLY   218      62.541  14.529  47.415  1.00  0.00           C  
ATOM   1777  O   GLY   218      61.407  14.880  47.070  1.00  0.00           O  
ATOM   1778  N   PRO   219      63.184  15.042  48.457  1.00  0.00           N  
ATOM   1779  CA  PRO   219      62.565  15.935  49.420  1.00  0.00           C  
ATOM   1780  C   PRO   219      62.427  17.359  48.895  1.00  0.00           C  
ATOM   1781  O   PRO   219      61.343  17.945  48.936  1.00  0.00           O  
ATOM   1782  CB  PRO   219      63.411  15.935  50.691  1.00  0.00           C  
ATOM   1783  CG  PRO   219      64.877  15.569  50.448  1.00  0.00           C  
ATOM   1784  CD  PRO   219      65.075  14.547  49.327  1.00  0.00           C  
ATOM   1785  N   HIS   220      63.528  17.920  48.414  1.00  0.00           N  
ATOM   1786  CA  HIS   220      63.508  19.285  47.923  1.00  0.00           C  
ATOM   1787  C   HIS   220      63.445  19.255  46.412  1.00  0.00           C  
ATOM   1788  O   HIS   220      64.464  19.353  45.736  1.00  0.00           O  
ATOM   1789  CB  HIS   220      64.730  20.053  48.434  1.00  0.00           C  
ATOM   1790  CG  HIS   220      64.841  20.064  49.930  1.00  0.00           C  
ATOM   1791  ND1 HIS   220      65.978  19.666  50.598  1.00  0.00           N  
ATOM   1792  CD2 HIS   220      63.943  20.405  50.886  1.00  0.00           C  
ATOM   1793  CE1 HIS   220      65.778  19.765  51.902  1.00  0.00           C  
ATOM   1794  NE2 HIS   220      64.552  20.213  52.102  1.00  0.00           N  
ATOM   1795  N   PHE   221      62.230  19.110  45.893  1.00  0.00           N  
ATOM   1796  CA  PHE   221      61.997  18.989  44.465  1.00  0.00           C  
ATOM   1797  C   PHE   221      60.925  19.988  44.064  1.00  0.00           C  
ATOM   1798  O   PHE   221      59.818  19.984  44.596  1.00  0.00           O  
ATOM   1799  CB  PHE   221      61.526  17.576  44.135  1.00  0.00           C  
ATOM   1800  CG  PHE   221      61.868  17.135  42.748  1.00  0.00           C  
ATOM   1801  CD1 PHE   221      61.109  17.555  41.667  1.00  0.00           C  
ATOM   1802  CD2 PHE   221      62.952  16.295  42.522  1.00  0.00           C  
ATOM   1803  CE1 PHE   221      61.424  17.150  40.379  1.00  0.00           C  
ATOM   1804  CE2 PHE   221      63.276  15.883  41.240  1.00  0.00           C  
ATOM   1805  CZ  PHE   221      62.510  16.313  40.166  1.00  0.00           C  
ATOM   1806  N   ALA   222      61.256  20.849  43.119  1.00  0.00           N  
ATOM   1807  CA  ALA   222      60.314  21.853  42.655  1.00  0.00           C  
ATOM   1808  C   ALA   222      60.031  21.713  41.164  1.00  0.00           C  
ATOM   1809  O   ALA   222      60.912  21.363  40.375  1.00  0.00           O  
ATOM   1810  CB  ALA   222      60.820  23.268  42.961  1.00  0.00           C  
ATOM   1811  N   LEU   223      58.793  21.984  40.778  1.00  0.00           N  
ATOM   1812  CA  LEU   223      58.463  21.989  39.359  1.00  0.00           C  
ATOM   1813  C   LEU   223      58.134  23.416  38.907  1.00  0.00           C  
ATOM   1814  O   LEU   223      57.426  24.125  39.605  1.00  0.00           O  
ATOM   1815  CB  LEU   223      57.313  21.005  39.069  1.00  0.00           C  
ATOM   1816  CG  LEU   223      57.641  19.557  39.439  1.00  0.00           C  
ATOM   1817  CD1 LEU   223      56.495  18.565  39.244  1.00  0.00           C  
ATOM   1818  CD2 LEU   223      58.789  18.933  38.647  1.00  0.00           C  
ATOM   1819  N   LEU   224      58.664  23.866  37.774  1.00  0.00           N  
ATOM   1820  CA  LEU   224      58.376  25.244  37.380  1.00  0.00           C  
ATOM   1821  C   LEU   224      58.458  25.551  35.891  1.00  0.00           C  
ATOM   1822  O   LEU   224      59.180  24.899  35.146  1.00  0.00           O  
ATOM   1823  CB  LEU   224      59.236  26.223  38.178  1.00  0.00           C  
ATOM   1824  CG  LEU   224      60.734  26.216  37.902  1.00  0.00           C  
ATOM   1825  CD1 LEU   224      61.055  27.029  36.672  1.00  0.00           C  
ATOM   1826  CD2 LEU   224      61.460  26.766  39.108  1.00  0.00           C  
ATOM   1827  N   ARG   225      57.707  26.566  35.479  1.00  0.00           N  
ATOM   1828  CA  ARG   225      57.688  27.002  34.088  1.00  0.00           C  
ATOM   1829  C   ARG   225      57.320  28.477  34.059  1.00  0.00           C  
ATOM   1830  O   ARG   225      56.545  28.933  34.905  1.00  0.00           O  
ATOM   1831  CB  ARG   225      56.672  26.188  33.285  1.00  0.00           C  
ATOM   1832  CG  ARG   225      56.402  26.733  31.891  1.00  0.00           C  
ATOM   1833  CD  ARG   225      55.177  26.093  31.261  1.00  0.00           C  
ATOM   1834  NE  ARG   225      53.928  26.590  31.836  1.00  0.00           N  
ATOM   1835  CZ  ARG   225      53.155  27.515  31.269  1.00  0.00           C  
ATOM   1836  NH1 ARG   225      53.498  28.047  30.102  1.00  0.00           N  
ATOM   1837  NH2 ARG   225      52.037  27.910  31.865  1.00  0.00           N  
ATOM   1838  N   GLU   226      57.876  29.229  33.111  1.00  0.00           N  
ATOM   1839  CA  GLU   226      57.585  30.657  33.048  1.00  0.00           C  
ATOM   1840  C   GLU   226      56.124  30.892  32.707  1.00  0.00           C  
ATOM   1841  O   GLU   226      55.470  30.027  32.131  1.00  0.00           O  
ATOM   1842  CB  GLU   226      58.497  31.365  32.056  1.00  0.00           C  
ATOM   1843  CG  GLU   226      59.241  30.433  31.150  1.00  0.00           C  
ATOM   1844  CD  GLU   226      58.387  29.972  30.006  1.00  0.00           C  
ATOM   1845  OE1 GLU   226      57.179  29.750  30.222  1.00  0.00           O  
ATOM   1846  OE2 GLU   226      58.920  29.838  28.889  1.00  0.00           O  
ATOM   1847  N   GLU   227      55.609  32.055  33.081  1.00  0.00           N  
ATOM   1848  CA  GLU   227      54.189  32.317  32.929  1.00  0.00           C  
ATOM   1849  C   GLU   227      53.805  32.434  31.465  1.00  0.00           C  
ATOM   1850  O   GLU   227      52.873  31.779  31.000  1.00  0.00           O  
ATOM   1851  CB  GLU   227      53.803  33.587  33.669  1.00  0.00           C  
ATOM   1852  CG  GLU   227      52.316  33.844  33.659  1.00  0.00           C  
ATOM   1853  CD  GLU   227      51.956  35.099  34.415  1.00  0.00           C  
ATOM   1854  OE1 GLU   227      52.892  35.742  34.936  1.00  0.00           O  
ATOM   1855  OE2 GLU   227      50.753  35.445  34.487  1.00  0.00           O  
ATOM   1856  N   VAL   228      54.548  33.275  30.754  1.00  0.00           N  
ATOM   1857  CA  VAL   228      54.293  33.599  29.378  1.00  0.00           C  
ATOM   1858  C   VAL   228      55.480  33.102  28.602  1.00  0.00           C  
ATOM   1859  O   VAL   228      56.623  33.254  29.032  1.00  0.00           O  
ATOM   1860  CB  VAL   228      54.148  35.116  29.170  1.00  0.00           C  
ATOM   1861  CG1 VAL   228      54.555  35.499  27.755  1.00  0.00           C  
ATOM   1862  CG2 VAL   228      52.721  35.556  29.459  1.00  0.00           C  
ATOM   1863  N   THR   229      55.217  32.518  27.447  1.00  0.00           N  
ATOM   1864  CA  THR   229      56.309  32.102  26.615  1.00  0.00           C  
ATOM   1865  C   THR   229      56.897  33.474  26.420  1.00  0.00           C  
ATOM   1866  O   THR   229      56.176  34.469  26.489  1.00  0.00           O  
ATOM   1867  CB  THR   229      55.803  31.538  25.291  1.00  0.00           C  
ATOM   1868  OG1 THR   229      55.047  32.521  24.599  1.00  0.00           O  
ATOM   1869  CG2 THR   229      54.915  30.313  25.566  1.00  0.00           C  
ATOM   1870  N   PHE   230      58.181  33.491  26.106  1.00  0.00           N  
ATOM   1871  CA  PHE   230      58.990  34.675  25.993  1.00  0.00           C  
ATOM   1872  C   PHE   230      58.463  35.388  24.788  1.00  0.00           C  
ATOM   1873  O   PHE   230      58.950  36.430  24.387  1.00  0.00           O  
ATOM   1874  CB  PHE   230      60.439  34.319  25.758  1.00  0.00           C  
ATOM   1875  CG  PHE   230      61.182  33.968  26.992  1.00  0.00           C  
ATOM   1876  CD1 PHE   230      60.617  34.108  28.207  1.00  0.00           C  
ATOM   1877  CD2 PHE   230      62.449  33.496  26.933  1.00  0.00           C  
ATOM   1878  CE1 PHE   230      61.311  33.784  29.330  1.00  0.00           C  
ATOM   1879  CE2 PHE   230      63.115  33.185  28.058  1.00  0.00           C  
ATOM   1880  CZ  PHE   230      62.548  33.329  29.248  1.00  0.00           C  
ATOM   1881  N   GLY   231      57.887  34.715  23.831  1.00  0.00           N  
ATOM   1882  CA  GLY   231      57.356  35.341  22.632  1.00  0.00           C  
ATOM   1883  C   GLY   231      56.187  36.255  22.954  1.00  0.00           C  
ATOM   1884  O   GLY   231      56.178  37.441  22.612  1.00  0.00           O  
ATOM   1885  N   ARG   232      55.172  35.715  23.624  1.00  0.00           N  
ATOM   1886  CA  ARG   232      54.002  36.508  23.980  1.00  0.00           C  
ATOM   1887  C   ARG   232      54.370  37.829  24.657  1.00  0.00           C  
ATOM   1888  O   ARG   232      53.590  38.785  24.674  1.00  0.00           O  
ATOM   1889  CB  ARG   232      52.970  36.006  24.994  1.00  0.00           C  
ATOM   1890  CG  ARG   232      52.140  34.825  24.486  1.00  0.00           C  
ATOM   1891  CD  ARG   232      51.105  34.325  25.496  1.00  0.00           C  
ATOM   1892  NE  ARG   232      50.403  33.164  24.880  1.00  0.00           N  
ATOM   1893  CZ  ARG   232      49.535  32.418  25.624  1.00  0.00           C  
ATOM   1894  NH1 ARG   232      49.501  32.950  26.880  1.00  0.00           N  
ATOM   1895  NH2 ARG   232      49.040  31.431  24.820  1.00  0.00           N  
ATOM   1896  N   ARG   233      55.573  37.899  25.227  1.00  0.00           N  
ATOM   1897  CA  ARG   233      56.031  39.100  25.929  1.00  0.00           C  
ATOM   1898  C   ARG   233      56.757  40.116  25.064  1.00  0.00           C  
ATOM   1899  O   ARG   233      56.705  41.325  25.303  1.00  0.00           O  
ATOM   1900  CB  ARG   233      57.060  39.009  27.059  1.00  0.00           C  
ATOM   1901  CG  ARG   233      56.584  38.179  28.253  1.00  0.00           C  
ATOM   1902  CD  ARG   233      55.441  38.830  29.035  1.00  0.00           C  
ATOM   1903  NE  ARG   233      55.087  37.915  30.156  1.00  0.00           N  
ATOM   1904  CZ  ARG   233      54.067  38.237  31.004  1.00  0.00           C  
ATOM   1905  NH1 ARG   233      53.551  39.434  30.598  1.00  0.00           N  
ATOM   1906  NH2 ARG   233      53.960  37.236  31.926  1.00  0.00           N  
ATOM   1907  N   ASN   234      57.451  39.637  24.038  1.00  0.00           N  
ATOM   1908  CA  ASN   234      58.212  40.502  23.141  1.00  0.00           C  
ATOM   1909  C   ASN   234      57.413  41.673  22.565  1.00  0.00           C  
ATOM   1910  O   ASN   234      57.966  42.710  22.190  1.00  0.00           O  
ATOM   1911  CB  ASN   234      58.796  39.758  21.936  1.00  0.00           C  
ATOM   1912  CG  ASN   234      59.964  38.913  22.425  1.00  0.00           C  
ATOM   1913  OD1 ASN   234      60.477  39.119  23.524  1.00  0.00           O  
ATOM   1914  ND2 ASN   234      60.447  37.917  21.636  1.00  0.00           N  
ATOM   1915  N   SER   235      56.095  41.519  22.488  1.00  0.00           N  
ATOM   1916  CA  SER   235      55.233  42.571  21.950  1.00  0.00           C  
ATOM   1917  C   SER   235      54.616  43.425  23.055  1.00  0.00           C  
ATOM   1918  O   SER   235      53.765  44.284  22.808  1.00  0.00           O  
ATOM   1919  CB  SER   235      53.918  42.377  21.190  1.00  0.00           C  
ATOM   1920  OG  SER   235      52.960  41.743  22.025  1.00  0.00           O  
ATOM   1921  N   GLU   236      55.038  43.229  24.288  1.00  0.00           N  
ATOM   1922  CA  GLU   236      54.479  43.959  25.417  1.00  0.00           C  
ATOM   1923  C   GLU   236      55.636  44.489  26.261  1.00  0.00           C  
ATOM   1924  O   GLU   236      55.454  44.954  27.384  1.00  0.00           O  
ATOM   1925  CB  GLU   236      53.581  43.043  26.243  1.00  0.00           C  
ATOM   1926  CG  GLU   236      52.363  42.527  25.474  1.00  0.00           C  
ATOM   1927  CD  GLU   236      51.529  41.682  26.426  1.00  0.00           C  
ATOM   1928  OE1 GLU   236      51.907  41.594  27.625  1.00  0.00           O  
ATOM   1929  OE2 GLU   236      50.503  41.112  25.967  1.00  0.00           O  
ATOM   1930  N   LYS   237      56.832  44.405  25.689  1.00  0.00           N  
ATOM   1931  CA  LYS   237      58.062  44.899  26.306  1.00  0.00           C  
ATOM   1932  C   LYS   237      58.262  44.476  27.762  1.00  0.00           C  
ATOM   1933  O   LYS   237      58.118  45.283  28.677  1.00  0.00           O  
ATOM   1934  CB  LYS   237      58.168  46.418  26.159  1.00  0.00           C  
ATOM   1935  CG  LYS   237      59.560  46.966  26.479  1.00  0.00           C  
ATOM   1936  CD  LYS   237      59.662  48.488  26.356  1.00  0.00           C  
ATOM   1937  CE  LYS   237      61.051  49.037  26.687  1.00  0.00           C  
ATOM   1938  NZ  LYS   237      61.065  50.508  26.527  1.00  0.00           N  
ATOM   1939  N   LYS   238      58.613  43.206  27.958  1.00  0.00           N  
ATOM   1940  CA  LYS   238      58.903  42.670  29.285  1.00  0.00           C  
ATOM   1941  C   LYS   238      60.392  42.410  29.489  1.00  0.00           C  
ATOM   1942  O   LYS   238      61.023  41.701  28.707  1.00  0.00           O  
ATOM   1943  CB  LYS   238      58.142  41.365  29.540  1.00  0.00           C  
ATOM   1944  CG  LYS   238      56.624  41.509  29.414  1.00  0.00           C  
ATOM   1945  CD  LYS   238      55.997  42.369  30.513  1.00  0.00           C  
ATOM   1946  CE  LYS   238      54.476  42.495  30.399  1.00  0.00           C  
ATOM   1947  NZ  LYS   238      53.963  43.401  31.451  1.00  0.00           N  
ATOM   1948  N   SER   239      60.945  42.997  30.547  1.00  0.00           N  
ATOM   1949  CA  SER   239      62.330  42.766  30.921  1.00  0.00           C  
ATOM   1950  C   SER   239      62.482  41.305  31.322  1.00  0.00           C  
ATOM   1951  O   SER   239      61.510  40.658  31.709  1.00  0.00           O  
ATOM   1952  CB  SER   239      62.706  43.674  32.091  1.00  0.00           C  
ATOM   1953  OG  SER   239      63.967  43.329  32.632  1.00  0.00           O  
ATOM   1954  N   LEU   240      63.690  40.768  31.214  1.00  0.00           N  
ATOM   1955  CA  LEU   240      63.926  39.401  31.665  1.00  0.00           C  
ATOM   1956  C   LEU   240      63.545  39.282  33.129  1.00  0.00           C  
ATOM   1957  O   LEU   240      62.839  38.359  33.518  1.00  0.00           O  
ATOM   1958  CB  LEU   240      65.399  38.977  31.514  1.00  0.00           C  
ATOM   1959  CG  LEU   240      65.676  37.552  31.996  1.00  0.00           C  
ATOM   1960  CD1 LEU   240      64.923  36.457  31.242  1.00  0.00           C  
ATOM   1961  CD2 LEU   240      67.136  37.110  31.900  1.00  0.00           C  
ATOM   1962  N   GLU   241      64.020  40.226  33.935  1.00  0.00           N  
ATOM   1963  CA  GLU   241      63.826  40.179  35.377  1.00  0.00           C  
ATOM   1964  C   GLU   241      62.362  40.314  35.763  1.00  0.00           C  
ATOM   1965  O   GLU   241      61.981  40.035  36.901  1.00  0.00           O  
ATOM   1966  CB  GLU   241      64.645  41.274  36.058  1.00  0.00           C  
ATOM   1967  CG  GLU   241      66.139  40.994  36.130  1.00  0.00           C  
ATOM   1968  CD  GLU   241      66.866  41.260  34.823  1.00  0.00           C  
ATOM   1969  OE1 GLU   241      66.258  41.836  33.895  1.00  0.00           O  
ATOM   1970  OE2 GLU   241      68.057  40.893  34.728  1.00  0.00           O  
ATOM   1971  N   HIS   242      61.541  40.743  34.811  1.00  0.00           N  
ATOM   1972  CA  HIS   242      60.122  40.934  35.064  1.00  0.00           C  
ATOM   1973  C   HIS   242      59.358  39.619  34.939  1.00  0.00           C  
ATOM   1974  O   HIS   242      58.284  39.461  35.527  1.00  0.00           O  
ATOM   1975  CB  HIS   242      59.550  41.980  34.114  1.00  0.00           C  
ATOM   1976  CG  HIS   242      60.060  43.363  34.389  1.00  0.00           C  
ATOM   1977  ND1 HIS   242      59.928  44.423  33.515  1.00  0.00           N  
ATOM   1978  CD2 HIS   242      60.713  43.871  35.461  1.00  0.00           C  
ATOM   1979  CE1 HIS   242      60.457  45.498  34.015  1.00  0.00           C  
ATOM   1980  NE2 HIS   242      60.948  45.199  35.203  1.00  0.00           N  
ATOM   1981  N   GLN   243      59.922  38.669  34.192  1.00  0.00           N  
ATOM   1982  CA  GLN   243      59.267  37.377  33.977  1.00  0.00           C  
ATOM   1983  C   GLN   243      59.150  36.607  35.268  1.00  0.00           C  
ATOM   1984  O   GLN   243      60.083  36.555  36.066  1.00  0.00           O  
ATOM   1985  CB  GLN   243      60.030  36.458  33.003  1.00  0.00           C  
ATOM   1986  CG  GLN   243      59.318  35.131  32.732  1.00  0.00           C  
ATOM   1987  CD  GLN   243      58.106  35.418  31.857  1.00  0.00           C  
ATOM   1988  OE1 GLN   243      58.180  36.196  30.908  1.00  0.00           O  
ATOM   1989  NE2 GLN   243      56.923  34.804  32.129  1.00  0.00           N  
ATOM   1990  N   ASN   244      57.997  35.986  35.451  1.00  0.00           N  
ATOM   1991  CA  ASN   244      57.754  35.184  36.630  1.00  0.00           C  
ATOM   1992  C   ASN   244      57.460  33.747  36.236  1.00  0.00           C  
ATOM   1993  O   ASN   244      57.255  33.436  35.065  1.00  0.00           O  
ATOM   1994  CB  ASN   244      56.610  35.775  37.450  1.00  0.00           C  
ATOM   1995  CG  ASN   244      56.998  37.192  37.846  1.00  0.00           C  
ATOM   1996  OD1 ASN   244      57.954  37.403  38.591  1.00  0.00           O  
ATOM   1997  ND2 ASN   244      56.278  38.242  37.368  1.00  0.00           N  
ATOM   1998  N   PHE   245      57.470  32.873  37.232  1.00  0.00           N  
ATOM   1999  CA  PHE   245      57.270  31.457  37.029  1.00  0.00           C  
ATOM   2000  C   PHE   245      56.125  30.944  37.865  1.00  0.00           C  
ATOM   2001  O   PHE   245      55.913  31.383  38.996  1.00  0.00           O  
ATOM   2002  CB  PHE   245      58.526  30.699  37.435  1.00  0.00           C  
ATOM   2003  CG  PHE   245      59.715  31.042  36.615  1.00  0.00           C  
ATOM   2004  CD1 PHE   245      60.443  32.190  36.878  1.00  0.00           C  
ATOM   2005  CD2 PHE   245      60.093  30.234  35.556  1.00  0.00           C  
ATOM   2006  CE1 PHE   245      61.546  32.516  36.103  1.00  0.00           C  
ATOM   2007  CE2 PHE   245      61.188  30.553  34.783  1.00  0.00           C  
ATOM   2008  CZ  PHE   245      61.916  31.692  35.057  1.00  0.00           C  
ATOM   2009  N   TYR   246      55.388  30.007  37.285  1.00  0.00           N  
ATOM   2010  CA  TYR   246      54.529  29.128  38.042  1.00  0.00           C  
ATOM   2011  C   TYR   246      55.443  28.073  38.637  1.00  0.00           C  
ATOM   2012  O   TYR   246      56.251  27.473  37.917  1.00  0.00           O  
ATOM   2013  CB  TYR   246      53.528  28.447  37.118  1.00  0.00           C  
ATOM   2014  CG  TYR   246      52.528  29.472  36.708  1.00  0.00           C  
ATOM   2015  CD1 TYR   246      52.676  30.141  35.486  1.00  0.00           C  
ATOM   2016  CD2 TYR   246      51.418  29.790  37.522  1.00  0.00           C  
ATOM   2017  CE1 TYR   246      51.750  31.114  35.062  1.00  0.00           C  
ATOM   2018  CE2 TYR   246      50.466  30.777  37.106  1.00  0.00           C  
ATOM   2019  CZ  TYR   246      50.651  31.428  35.870  1.00  0.00           C  
ATOM   2020  OH  TYR   246      49.765  32.388  35.430  1.00  0.00           O  
ATOM   2021  N   LEU   247      55.330  27.856  39.944  1.00  0.00           N  
ATOM   2022  CA  LEU   247      56.061  26.773  40.594  1.00  0.00           C  
ATOM   2023  C   LEU   247      55.226  25.957  41.591  1.00  0.00           C  
ATOM   2024  O   LEU   247      54.334  26.478  42.256  1.00  0.00           O  
ATOM   2025  CB  LEU   247      57.369  27.278  41.218  1.00  0.00           C  
ATOM   2026  CG  LEU   247      57.332  28.498  42.132  1.00  0.00           C  
ATOM   2027  CD1 LEU   247      57.115  28.043  43.558  1.00  0.00           C  
ATOM   2028  CD2 LEU   247      58.622  29.290  42.016  1.00  0.00           C  
ATOM   2029  N   LEU   248      55.541  24.666  41.660  1.00  0.00           N  
ATOM   2030  CA  LEU   248      54.843  23.667  42.461  1.00  0.00           C  
ATOM   2031  C   LEU   248      55.856  23.110  43.445  1.00  0.00           C  
ATOM   2032  O   LEU   248      56.983  22.782  43.048  1.00  0.00           O  
ATOM   2033  CB  LEU   248      54.374  22.528  41.544  1.00  0.00           C  
ATOM   2034  CG  LEU   248      53.347  21.453  41.923  1.00  0.00           C  
ATOM   2035  CD1 LEU   248      53.597  20.852  43.302  1.00  0.00           C  
ATOM   2036  CD2 LEU   248      51.937  22.001  41.827  1.00  0.00           C  
ATOM   2037  N   HIS   249      55.468  22.999  44.714  1.00  0.00           N  
ATOM   2038  CA  HIS   249      56.352  22.440  45.733  1.00  0.00           C  
ATOM   2039  C   HIS   249      55.980  21.005  46.066  1.00  0.00           C  
ATOM   2040  O   HIS   249      55.011  20.761  46.784  1.00  0.00           O  
ATOM   2041  CB  HIS   249      56.313  23.281  47.007  1.00  0.00           C  
ATOM   2042  CG  HIS   249      56.735  24.702  46.804  1.00  0.00           C  
ATOM   2043  ND1 HIS   249      58.043  25.118  46.935  1.00  0.00           N  
ATOM   2044  CD2 HIS   249      56.021  25.805  46.478  1.00  0.00           C  
ATOM   2045  CE1 HIS   249      58.117  26.413  46.693  1.00  0.00           C  
ATOM   2046  NE2 HIS   249      56.902  26.855  46.414  1.00  0.00           N  
ATOM   2047  N   LEU   250      56.754  20.056  45.552  1.00  0.00           N  
ATOM   2048  CA  LEU   250      56.495  18.647  45.823  1.00  0.00           C  
ATOM   2049  C   LEU   250      56.513  18.349  47.324  1.00  0.00           C  
ATOM   2050  O   LEU   250      55.661  17.621  47.830  1.00  0.00           O  
ATOM   2051  CB  LEU   250      57.483  17.764  45.066  1.00  0.00           C  
ATOM   2052  CG  LEU   250      56.958  17.254  43.722  1.00  0.00           C  
ATOM   2053  CD1 LEU   250      56.021  18.259  43.102  1.00  0.00           C  
ATOM   2054  CD2 LEU   250      58.081  16.921  42.762  1.00  0.00           C  
ATOM   2055  N   SER   251      57.474  18.929  48.036  1.00  0.00           N  
ATOM   2056  CA  SER   251      57.538  18.785  49.480  1.00  0.00           C  
ATOM   2057  C   SER   251      56.212  19.029  50.178  1.00  0.00           C  
ATOM   2058  O   SER   251      55.891  18.378  51.167  1.00  0.00           O  
ATOM   2059  CB  SER   251      58.588  19.743  50.048  1.00  0.00           C  
ATOM   2060  OG  SER   251      58.206  21.088  49.801  1.00  0.00           O  
ATOM   2061  N   LEU   252      55.441  19.981  49.673  1.00  0.00           N  
ATOM   2062  CA  LEU   252      54.118  20.224  50.216  1.00  0.00           C  
ATOM   2063  C   LEU   252      53.138  19.200  49.668  1.00  0.00           C  
ATOM   2064  O   LEU   252      52.291  18.704  50.408  1.00  0.00           O  
ATOM   2065  CB  LEU   252      53.626  21.635  49.894  1.00  0.00           C  
ATOM   2066  CG  LEU   252      54.075  22.825  50.743  1.00  0.00           C  
ATOM   2067  CD1 LEU   252      53.372  24.071  50.241  1.00  0.00           C  
ATOM   2068  CD2 LEU   252      53.798  22.617  52.228  1.00  0.00           C  
ATOM   2069  N   LEU   253      53.244  18.887  48.377  1.00  0.00           N  
ATOM   2070  CA  LEU   253      52.334  17.918  47.770  1.00  0.00           C  
ATOM   2071  C   LEU   253      52.262  16.667  48.641  1.00  0.00           C  
ATOM   2072  O   LEU   253      51.175  16.168  48.965  1.00  0.00           O  
ATOM   2073  CB  LEU   253      52.776  17.556  46.353  1.00  0.00           C  
ATOM   2074  CG  LEU   253      51.952  16.453  45.688  1.00  0.00           C  
ATOM   2075  CD1 LEU   253      50.472  16.802  45.712  1.00  0.00           C  
ATOM   2076  CD2 LEU   253      52.422  16.192  44.272  1.00  0.00           C  
ATOM   2077  N   ARG   254      53.430  16.183  49.041  1.00  0.00           N  
ATOM   2078  CA  ARG   254      53.510  15.038  49.922  1.00  0.00           C  
ATOM   2079  C   ARG   254      52.642  15.262  51.165  1.00  0.00           C  
ATOM   2080  O   ARG   254      51.757  14.460  51.465  1.00  0.00           O  
ATOM   2081  CB  ARG   254      54.969  14.762  50.287  1.00  0.00           C  
ATOM   2082  CG  ARG   254      55.815  14.326  49.096  1.00  0.00           C  
ATOM   2083  CD  ARG   254      57.289  14.240  49.450  1.00  0.00           C  
ATOM   2084  NE  ARG   254      57.486  13.661  50.773  1.00  0.00           N  
ATOM   2085  CZ  ARG   254      58.423  12.768  51.074  1.00  0.00           C  
ATOM   2086  NH1 ARG   254      59.265  12.333  50.143  1.00  0.00           N  
ATOM   2087  NH2 ARG   254      58.516  12.311  52.313  1.00  0.00           N  
ATOM   2088  N   GLU   255      52.868  16.368  51.864  1.00  0.00           N  
ATOM   2089  CA  GLU   255      52.152  16.634  53.109  1.00  0.00           C  
ATOM   2090  C   GLU   255      50.631  16.748  52.914  1.00  0.00           C  
ATOM   2091  O   GLU   255      49.843  16.392  53.800  1.00  0.00           O  
ATOM   2092  CB  GLU   255      52.741  17.872  53.789  1.00  0.00           C  
ATOM   2093  CG  GLU   255      54.267  17.871  53.777  1.00  0.00           C  
ATOM   2094  CD  GLU   255      54.883  18.926  54.675  1.00  0.00           C  
ATOM   2095  OE1 GLU   255      54.157  19.822  55.150  1.00  0.00           O  
ATOM   2096  OE2 GLU   255      56.107  18.858  54.904  1.00  0.00           O  
ATOM   2097  N   TYR   256      50.227  17.224  51.744  1.00  0.00           N  
ATOM   2098  CA  TYR   256      48.814  17.341  51.413  1.00  0.00           C  
ATOM   2099  C   TYR   256      48.174  15.979  51.151  1.00  0.00           C  
ATOM   2100  O   TYR   256      46.998  15.775  51.448  1.00  0.00           O  
ATOM   2101  CB  TYR   256      48.625  18.249  50.201  1.00  0.00           C  
ATOM   2102  CG  TYR   256      48.367  19.696  50.544  1.00  0.00           C  
ATOM   2103  CD1 TYR   256      47.151  20.089  51.075  1.00  0.00           C  
ATOM   2104  CD2 TYR   256      49.329  20.673  50.318  1.00  0.00           C  
ATOM   2105  CE1 TYR   256      46.896  21.416  51.382  1.00  0.00           C  
ATOM   2106  CE2 TYR   256      49.083  22.002  50.621  1.00  0.00           C  
ATOM   2107  CZ  TYR   256      47.861  22.368  51.152  1.00  0.00           C  
ATOM   2108  OH  TYR   256      47.586  23.683  51.464  1.00  0.00           O  
ATOM   2109  N   MET   257      48.936  15.052  50.579  1.00  0.00           N  
ATOM   2110  CA  MET   257      48.444  13.689  50.423  1.00  0.00           C  
ATOM   2111  C   MET   257      48.374  13.014  51.783  1.00  0.00           C  
ATOM   2112  O   MET   257      47.384  12.355  52.115  1.00  0.00           O  
ATOM   2113  CB  MET   257      49.348  12.888  49.495  1.00  0.00           C  
ATOM   2114  CG  MET   257      49.269  13.333  48.033  1.00  0.00           C  
ATOM   2115  SD  MET   257      50.138  12.243  46.866  1.00  0.00           S  
ATOM   2116  CE  MET   257      51.800  12.812  47.324  1.00  0.00           C  
ATOM   2117  N   GLU   258      49.428  13.186  52.573  1.00  0.00           N  
ATOM   2118  CA  GLU   258      49.438  12.659  53.926  1.00  0.00           C  
ATOM   2119  C   GLU   258      48.184  13.153  54.620  1.00  0.00           C  
ATOM   2120  O   GLU   258      47.620  12.472  55.476  1.00  0.00           O  
ATOM   2121  CB  GLU   258      50.676  13.116  54.695  1.00  0.00           C  
ATOM   2122  CG  GLU   258      50.751  12.538  56.099  1.00  0.00           C  
ATOM   2123  CD  GLU   258      52.043  12.880  56.806  1.00  0.00           C  
ATOM   2124  OE1 GLU   258      52.416  14.072  56.809  1.00  0.00           O  
ATOM   2125  OE2 GLU   258      52.687  11.957  57.353  1.00  0.00           O  
ATOM   2126  N   LEU   259      47.742  14.345  54.237  1.00  0.00           N  
ATOM   2127  CA  LEU   259      46.519  14.903  54.794  1.00  0.00           C  
ATOM   2128  C   LEU   259      45.264  14.240  54.227  1.00  0.00           C  
ATOM   2129  O   LEU   259      44.330  13.942  54.964  1.00  0.00           O  
ATOM   2130  CB  LEU   259      46.480  16.414  54.577  1.00  0.00           C  
ATOM   2131  CG  LEU   259      46.666  17.244  55.846  1.00  0.00           C  
ATOM   2132  CD1 LEU   259      47.661  16.595  56.781  1.00  0.00           C  
ATOM   2133  CD2 LEU   259      47.095  18.653  55.512  1.00  0.00           C  
ATOM   2134  N   GLU   260      45.245  14.004  52.921  1.00  0.00           N  
ATOM   2135  CA  GLU   260      44.059  13.456  52.272  1.00  0.00           C  
ATOM   2136  C   GLU   260      43.733  12.031  52.716  1.00  0.00           C  
ATOM   2137  O   GLU   260      42.567  11.697  52.958  1.00  0.00           O  
ATOM   2138  CB  GLU   260      44.211  13.490  50.754  1.00  0.00           C  
ATOM   2139  CG  GLU   260      42.924  13.173  50.017  1.00  0.00           C  
ATOM   2140  CD  GLU   260      42.513  14.297  49.099  1.00  0.00           C  
ATOM   2141  OE1 GLU   260      43.412  15.044  48.673  1.00  0.00           O  
ATOM   2142  OE2 GLU   260      41.309  14.442  48.801  1.00  0.00           O  
ATOM   2143  N   PHE   261      44.755  11.185  52.804  1.00  0.00           N  
ATOM   2144  CA  PHE   261      44.521   9.803  53.199  1.00  0.00           C  
ATOM   2145  C   PHE   261      44.670   9.596  54.701  1.00  0.00           C  
ATOM   2146  O   PHE   261      45.010   8.507  55.148  1.00  0.00           O  
ATOM   2147  CB  PHE   261      45.449   8.854  52.444  1.00  0.00           C  
ATOM   2148  CG  PHE   261      45.214   8.824  50.962  1.00  0.00           C  
ATOM   2149  CD1 PHE   261      45.775   9.787  50.141  1.00  0.00           C  
ATOM   2150  CD2 PHE   261      44.437   7.832  50.386  1.00  0.00           C  
ATOM   2151  CE1 PHE   261      45.570   9.766  48.773  1.00  0.00           C  
ATOM   2152  CE2 PHE   261      44.225   7.805  49.013  1.00  0.00           C  
ATOM   2153  CZ  PHE   261      44.795   8.776  48.207  1.00  0.00           C  
ATOM   2154  N   LYS   262      44.404  10.634  55.485  1.00  0.00           N  
ATOM   2155  CA  LYS   262      44.493  10.515  56.934  1.00  0.00           C  
ATOM   2156  C   LYS   262      43.565   9.421  57.457  1.00  0.00           C  
ATOM   2157  O   LYS   262      43.825   8.820  58.499  1.00  0.00           O  
ATOM   2158  CB  LYS   262      44.145  11.840  57.603  1.00  0.00           C  
ATOM   2159  CG  LYS   262      44.262  11.803  59.128  1.00  0.00           C  
ATOM   2160  CD  LYS   262      43.996  13.153  59.796  1.00  0.00           C  
ATOM   2161  CE  LYS   262      44.132  13.120  61.320  1.00  0.00           C  
ATOM   2162  NZ  LYS   262      43.862  14.463  61.881  1.00  0.00           N  
ATOM   2163  N   GLU   263      42.480   9.172  56.728  1.00  0.00           N  
ATOM   2164  CA  GLU   263      41.495   8.168  57.125  1.00  0.00           C  
ATOM   2165  C   GLU   263      42.067   6.754  57.148  1.00  0.00           C  
ATOM   2166  O   GLU   263      41.551   5.891  57.851  1.00  0.00           O  
ATOM   2167  CB  GLU   263      40.278   8.234  56.222  1.00  0.00           C  
ATOM   2168  CG  GLU   263      39.420   9.481  56.445  1.00  0.00           C  
ATOM   2169  CD  GLU   263      38.294   9.467  55.420  1.00  0.00           C  
ATOM   2170  OE1 GLU   263      38.296   8.553  54.552  1.00  0.00           O  
ATOM   2171  OE2 GLU   263      37.418  10.369  55.492  1.00  0.00           O  
ATOM   2172  N   ILE   264      43.127   6.521  56.378  1.00  0.00           N  
ATOM   2173  CA  ILE   264      43.829   5.238  56.395  1.00  0.00           C  
ATOM   2174  C   ILE   264      44.598   4.971  57.699  1.00  0.00           C  
ATOM   2175  O   ILE   264      45.034   3.847  57.946  1.00  0.00           O  
ATOM   2176  CB  ILE   264      44.797   5.140  55.219  1.00  0.00           C  
ATOM   2177  CG1 ILE   264      45.913   6.198  55.253  1.00  0.00           C  
ATOM   2178  CG2 ILE   264      44.119   5.316  53.850  1.00  0.00           C  
ATOM   2179  CD1 ILE   264      46.988   5.984  54.189  1.00  0.00           C  
ATOM   2180  N   ALA   265      44.783   5.995  58.527  1.00  0.00           N  
ATOM   2181  CA  ALA   265      45.404   5.781  59.830  1.00  0.00           C  
ATOM   2182  C   ALA   265      44.489   4.927  60.700  1.00  0.00           C  
ATOM   2183  O   ALA   265      43.273   5.101  60.690  1.00  0.00           O  
ATOM   2184  CB  ALA   265      45.710   7.109  60.522  1.00  0.00           C  
ATOM   2185  N   ASP   266      45.077   3.995  61.442  1.00  0.00           N  
ATOM   2186  CA  ASP   266      44.304   3.112  62.311  1.00  0.00           C  
ATOM   2187  C   ASP   266      44.695   3.326  63.771  1.00  0.00           C  
ATOM   2188  O   ASP   266      43.883   3.153  64.684  1.00  0.00           O  
ATOM   2189  CB  ASP   266      44.485   1.628  61.922  1.00  0.00           C  
ATOM   2190  CG  ASP   266      45.958   1.277  62.078  1.00  0.00           C  
ATOM   2191  OD1 ASP   266      46.721   2.141  62.586  1.00  0.00           O  
ATOM   2192  OD2 ASP   266      46.339   0.140  61.691  1.00  0.00           O  
ATOM   2193  N   GLU   267      44.290   2.351  64.599  1.00  0.00           N  
ATOM   2194  CA  GLU   267      44.479   2.451  66.040  1.00  0.00           C  
ATOM   2195  C   GLU   267      45.924   2.522  66.486  1.00  0.00           C  
ATOM   2196  O   GLU   267      46.230   2.635  67.676  1.00  0.00           O  
ATOM   2197  CB  GLU   267      43.960   1.304  66.912  1.00  0.00           C  
ATOM   2198  CG  GLU   267      44.757   0.008  66.753  1.00  0.00           C  
ATOM   2199  CD  GLU   267      44.237  -0.716  65.520  1.00  0.00           C  
ATOM   2200  OE1 GLU   267      43.403  -0.117  64.789  1.00  0.00           O  
ATOM   2201  OE2 GLU   267      44.665  -1.879  65.291  1.00  0.00           O  
ATOM   2202  N   MET   268      46.845   2.457  65.533  1.00  0.00           N  
ATOM   2203  CA  MET   268      48.258   2.546  65.834  1.00  0.00           C  
ATOM   2204  C   MET   268      48.618   3.969  66.268  1.00  0.00           C  
ATOM   2205  O   MET   268      49.661   4.213  66.881  1.00  0.00           O  
ATOM   2206  CB  MET   268      49.394   2.373  64.823  1.00  0.00           C  
ATOM   2207  CG  MET   268      49.524   0.945  64.289  1.00  0.00           C  
ATOM   2208  SD  MET   268      49.830  -0.312  65.566  1.00  0.00           S  
ATOM   2209  CE  MET   268      51.487   0.297  65.994  1.00  0.00           C  
ATOM   2210  N   GLN   269      47.754   4.931  65.953  1.00  0.00           N  
ATOM   2211  CA  GLN   269      47.964   6.332  66.329  1.00  0.00           C  
ATOM   2212  C   GLN   269      49.363   6.797  65.994  1.00  0.00           C  
ATOM   2213  O   GLN   269      50.230   6.969  66.855  1.00  0.00           O  
ATOM   2214  CB  GLN   269      47.910   6.816  67.782  1.00  0.00           C  
ATOM   2215  CG  GLN   269      46.519   6.706  68.410  1.00  0.00           C  
ATOM   2216  CD  GLN   269      46.608   7.218  69.841  1.00  0.00           C  
ATOM   2217  OE1 GLN   269      47.677   7.603  70.311  1.00  0.00           O  
ATOM   2218  NE2 GLN   269      45.487   7.251  70.611  1.00  0.00           N  
ATOM   2219  N   PHE   270      49.565   7.087  64.762  1.00  0.00           N  
ATOM   2220  CA  PHE   270      50.867   7.329  64.152  1.00  0.00           C  
ATOM   2221  C   PHE   270      50.862   7.458  62.629  1.00  0.00           C  
ATOM   2222  O   PHE   270      50.036   6.865  61.934  1.00  0.00           O  
ATOM   2223  CB  PHE   270      51.906   6.301  64.621  1.00  0.00           C  
ATOM   2224  CG  PHE   270      53.204   6.650  63.977  1.00  0.00           C  
ATOM   2225  CD1 PHE   270      54.015   7.705  64.452  1.00  0.00           C  
ATOM   2226  CD2 PHE   270      53.653   5.918  62.863  1.00  0.00           C  
ATOM   2227  CE1 PHE   270      55.257   8.029  63.832  1.00  0.00           C  
ATOM   2228  CE2 PHE   270      54.893   6.222  62.223  1.00  0.00           C  
ATOM   2229  CZ  PHE   270      55.697   7.284  62.711  1.00  0.00           C  
ATOM   2230  N   GLU   271      51.812   8.246  62.136  1.00  0.00           N  
ATOM   2231  CA  GLU   271      51.930   8.565  60.723  1.00  0.00           C  
ATOM   2232  C   GLU   271      51.943   7.321  59.850  1.00  0.00           C  
ATOM   2233  O   GLU   271      52.473   6.283  60.233  1.00  0.00           O  
ATOM   2234  CB  GLU   271      53.200   9.385  60.481  1.00  0.00           C  
ATOM   2235  CG  GLU   271      53.137  10.795  61.071  1.00  0.00           C  
ATOM   2236  CD  GLU   271      54.475  11.473  60.812  1.00  0.00           C  
ATOM   2237  OE1 GLU   271      55.402  10.781  60.313  1.00  0.00           O  
ATOM   2238  OE2 GLU   271      54.588  12.692  61.111  1.00  0.00           O  
ATOM   2239  N   TYR   272      51.349   7.448  58.670  1.00  0.00           N  
ATOM   2240  CA  TYR   272      51.361   6.391  57.672  1.00  0.00           C  
ATOM   2241  C   TYR   272      52.709   6.401  56.960  1.00  0.00           C  
ATOM   2242  O   TYR   272      53.462   7.368  57.055  1.00  0.00           O  
ATOM   2243  CB  TYR   272      50.245   6.592  56.650  1.00  0.00           C  
ATOM   2244  CG  TYR   272      50.543   7.846  55.903  1.00  0.00           C  
ATOM   2245  CD1 TYR   272      51.434   7.819  54.822  1.00  0.00           C  
ATOM   2246  CD2 TYR   272      49.941   9.075  56.252  1.00  0.00           C  
ATOM   2247  CE1 TYR   272      51.738   8.983  54.089  1.00  0.00           C  
ATOM   2248  CE2 TYR   272      50.240  10.269  55.517  1.00  0.00           C  
ATOM   2249  CZ  TYR   272      51.143  10.200  54.437  1.00  0.00           C  
ATOM   2250  OH  TYR   272      51.463  11.323  53.704  1.00  0.00           O  
ATOM   2251  N   ASN   273      53.018   5.326  56.250  1.00  0.00           N  
ATOM   2252  CA  ASN   273      54.284   5.251  55.545  1.00  0.00           C  
ATOM   2253  C   ASN   273      54.189   6.035  54.251  1.00  0.00           C  
ATOM   2254  O   ASN   273      53.598   5.578  53.279  1.00  0.00           O  
ATOM   2255  CB  ASN   273      54.655   3.801  55.258  1.00  0.00           C  
ATOM   2256  CG  ASN   273      54.968   3.124  56.585  1.00  0.00           C  
ATOM   2257  OD1 ASN   273      55.448   3.759  57.522  1.00  0.00           O  
ATOM   2258  ND2 ASN   273      54.712   1.797  56.736  1.00  0.00           N  
ATOM   2259  N   PHE   274      54.782   7.219  54.238  1.00  0.00           N  
ATOM   2260  CA  PHE   274      54.630   8.108  53.106  1.00  0.00           C  
ATOM   2261  C   PHE   274      55.257   7.548  51.839  1.00  0.00           C  
ATOM   2262  O   PHE   274      54.732   7.757  50.755  1.00  0.00           O  
ATOM   2263  CB  PHE   274      55.164   9.511  53.405  1.00  0.00           C  
ATOM   2264  CG  PHE   274      54.944  10.343  52.188  1.00  0.00           C  
ATOM   2265  CD1 PHE   274      53.675  10.871  51.862  1.00  0.00           C  
ATOM   2266  CD2 PHE   274      56.020  10.623  51.327  1.00  0.00           C  
ATOM   2267  CE1 PHE   274      53.475  11.669  50.698  1.00  0.00           C  
ATOM   2268  CE2 PHE   274      55.848  11.419  50.154  1.00  0.00           C  
ATOM   2269  CZ  PHE   274      54.567  11.943  49.839  1.00  0.00           C  
ATOM   2270  N   GLU   275      56.368   6.835  51.952  1.00  0.00           N  
ATOM   2271  CA  GLU   275      56.927   6.225  50.752  1.00  0.00           C  
ATOM   2272  C   GLU   275      55.870   5.317  50.145  1.00  0.00           C  
ATOM   2273  O   GLU   275      55.610   5.348  48.926  1.00  0.00           O  
ATOM   2274  CB  GLU   275      58.169   5.438  51.082  1.00  0.00           C  
ATOM   2275  CG  GLU   275      58.835   4.807  49.857  1.00  0.00           C  
ATOM   2276  CD  GLU   275      60.086   4.078  50.326  1.00  0.00           C  
ATOM   2277  OE1 GLU   275      60.367   4.115  51.553  1.00  0.00           O  
ATOM   2278  OE2 GLU   275      60.777   3.474  49.462  1.00  0.00           O  
ATOM   2279  N   ARG   276      55.250   4.521  51.017  1.00  0.00           N  
ATOM   2280  CA  ARG   276      54.238   3.563  50.605  1.00  0.00           C  
ATOM   2281  C   ARG   276      53.090   4.282  49.916  1.00  0.00           C  
ATOM   2282  O   ARG   276      52.686   3.908  48.815  1.00  0.00           O  
ATOM   2283  CB  ARG   276      53.722   2.766  51.799  1.00  0.00           C  
ATOM   2284  CG  ARG   276      54.786   1.874  52.443  1.00  0.00           C  
ATOM   2285  CD  ARG   276      55.215   0.699  51.562  1.00  0.00           C  
ATOM   2286  NE  ARG   276      56.140  -0.149  52.365  1.00  0.00           N  
ATOM   2287  CZ  ARG   276      56.774  -1.208  51.783  1.00  0.00           C  
ATOM   2288  NH1 ARG   276      56.383  -1.260  50.476  1.00  0.00           N  
ATOM   2289  NH2 ARG   276      57.551  -1.802  52.735  1.00  0.00           N  
ATOM   2290  N   ILE   277      52.590   5.333  50.560  1.00  0.00           N  
ATOM   2291  CA  ILE   277      51.428   6.084  50.078  1.00  0.00           C  
ATOM   2292  C   ILE   277      51.665   6.825  48.767  1.00  0.00           C  
ATOM   2293  O   ILE   277      50.835   6.787  47.853  1.00  0.00           O  
ATOM   2294  CB  ILE   277      51.000   7.089  51.134  1.00  0.00           C  
ATOM   2295  CG1 ILE   277      50.539   6.438  52.449  1.00  0.00           C  
ATOM   2296  CG2 ILE   277      49.826   7.979  50.693  1.00  0.00           C  
ATOM   2297  CD1 ILE   277      49.325   5.525  52.285  1.00  0.00           C  
ATOM   2298  N   LEU   278      52.780   7.537  48.703  1.00  0.00           N  
ATOM   2299  CA  LEU   278      53.202   8.173  47.473  1.00  0.00           C  
ATOM   2300  C   LEU   278      53.221   7.160  46.341  1.00  0.00           C  
ATOM   2301  O   LEU   278      52.704   7.439  45.258  1.00  0.00           O  
ATOM   2302  CB  LEU   278      54.600   8.762  47.586  1.00  0.00           C  
ATOM   2303  CG  LEU   278      55.084   9.435  46.300  1.00  0.00           C  
ATOM   2304  CD1 LEU   278      54.262  10.643  45.854  1.00  0.00           C  
ATOM   2305  CD2 LEU   278      56.512   9.978  46.353  1.00  0.00           C  
ATOM   2306  N   ASP   279      53.834   5.999  46.558  1.00  0.00           N  
ATOM   2307  CA  ASP   279      53.859   5.030  45.478  1.00  0.00           C  
ATOM   2308  C   ASP   279      52.466   4.781  44.896  1.00  0.00           C  
ATOM   2309  O   ASP   279      52.241   4.940  43.686  1.00  0.00           O  
ATOM   2310  CB  ASP   279      54.507   3.740  45.948  1.00  0.00           C  
ATOM   2311  CG  ASP   279      55.977   3.907  46.222  1.00  0.00           C  
ATOM   2312  OD1 ASP   279      56.586   4.787  45.596  1.00  0.00           O  
ATOM   2313  OD2 ASP   279      56.515   3.160  47.062  1.00  0.00           O  
ATOM   2314  N   ASP   280      51.524   4.424  45.760  1.00  0.00           N  
ATOM   2315  CA  ASP   280      50.161   4.195  45.309  1.00  0.00           C  
ATOM   2316  C   ASP   280      49.523   5.415  44.611  1.00  0.00           C  
ATOM   2317  O   ASP   280      48.738   5.257  43.663  1.00  0.00           O  
ATOM   2318  CB  ASP   280      49.296   3.649  46.448  1.00  0.00           C  
ATOM   2319  CG  ASP   280      49.372   2.133  46.550  1.00  0.00           C  
ATOM   2320  OD1 ASP   280      49.644   1.485  45.518  1.00  0.00           O  
ATOM   2321  OD2 ASP   280      49.167   1.584  47.652  1.00  0.00           O  
ATOM   2322  N   PHE   281      49.888   6.623  45.050  1.00  0.00           N  
ATOM   2323  CA  PHE   281      49.362   7.854  44.446  1.00  0.00           C  
ATOM   2324  C   PHE   281      49.934   8.099  43.053  1.00  0.00           C  
ATOM   2325  O   PHE   281      49.235   8.571  42.156  1.00  0.00           O  
ATOM   2326  CB  PHE   281      49.650   9.071  45.323  1.00  0.00           C  
ATOM   2327  CG  PHE   281      49.068  10.262  44.642  1.00  0.00           C  
ATOM   2328  CD1 PHE   281      47.683  10.540  44.673  1.00  0.00           C  
ATOM   2329  CD2 PHE   281      49.907  11.149  43.943  1.00  0.00           C  
ATOM   2330  CE1 PHE   281      47.136  11.683  44.022  1.00  0.00           C  
ATOM   2331  CE2 PHE   281      49.385  12.302  43.282  1.00  0.00           C  
ATOM   2332  CZ  PHE   281      47.992  12.568  43.321  1.00  0.00           C  
ATOM   2333  N   ILE   282      51.217   7.802  42.891  1.00  0.00           N  
ATOM   2334  CA  ILE   282      51.827   7.733  41.578  1.00  0.00           C  
ATOM   2335  C   ILE   282      50.945   6.825  40.733  1.00  0.00           C  
ATOM   2336  O   ILE   282      50.595   7.158  39.595  1.00  0.00           O  
ATOM   2337  CB  ILE   282      53.241   7.150  41.646  1.00  0.00           C  
ATOM   2338  CG1 ILE   282      54.229   8.028  42.432  1.00  0.00           C  
ATOM   2339  CG2 ILE   282      53.890   6.951  40.266  1.00  0.00           C  
ATOM   2340  CD1 ILE   282      54.472   9.394  41.793  1.00  0.00           C  
ATOM   2341  N   LEU   283      50.573   5.676  41.288  1.00  0.00           N  
ATOM   2342  CA  LEU   283      49.709   4.780  40.532  1.00  0.00           C  
ATOM   2343  C   LEU   283      48.401   5.456  40.090  1.00  0.00           C  
ATOM   2344  O   LEU   283      48.068   5.443  38.901  1.00  0.00           O  
ATOM   2345  CB  LEU   283      49.434   3.488  41.295  1.00  0.00           C  
ATOM   2346  CG  LEU   283      48.581   2.501  40.498  1.00  0.00           C  
ATOM   2347  CD1 LEU   283      49.126   2.331  39.084  1.00  0.00           C  
ATOM   2348  CD2 LEU   283      48.495   1.172  41.220  1.00  0.00           C  
ATOM   2349  N   VAL   284      47.667   6.051  41.026  1.00  0.00           N  
ATOM   2350  CA  VAL   284      46.435   6.753  40.657  1.00  0.00           C  
ATOM   2351  C   VAL   284      46.688   7.760  39.522  1.00  0.00           C  
ATOM   2352  O   VAL   284      46.009   7.736  38.485  1.00  0.00           O  
ATOM   2353  CB  VAL   284      45.826   7.462  41.869  1.00  0.00           C  
ATOM   2354  CG1 VAL   284      44.657   8.383  41.513  1.00  0.00           C  
ATOM   2355  CG2 VAL   284      45.272   6.501  42.923  1.00  0.00           C  
ATOM   2356  N   MET   285      47.668   8.639  39.726  1.00  0.00           N  
ATOM   2357  CA  MET   285      48.043   9.624  38.728  1.00  0.00           C  
ATOM   2358  C   MET   285      48.220   8.995  37.364  1.00  0.00           C  
ATOM   2359  O   MET   285      47.781   9.552  36.356  1.00  0.00           O  
ATOM   2360  CB  MET   285      49.334  10.336  39.142  1.00  0.00           C  
ATOM   2361  CG  MET   285      49.793  11.398  38.141  1.00  0.00           C  
ATOM   2362  SD  MET   285      50.693  10.742  36.705  1.00  0.00           S  
ATOM   2363  CE  MET   285      52.201  10.340  37.634  1.00  0.00           C  
ATOM   2364  N   PHE   286      48.862   7.830  37.328  1.00  0.00           N  
ATOM   2365  CA  PHE   286      48.987   7.074  36.086  1.00  0.00           C  
ATOM   2366  C   PHE   286      47.632   6.621  35.546  1.00  0.00           C  
ATOM   2367  O   PHE   286      47.431   6.579  34.339  1.00  0.00           O  
ATOM   2368  CB  PHE   286      49.906   5.865  36.268  1.00  0.00           C  
ATOM   2369  CG  PHE   286      51.368   6.207  36.269  1.00  0.00           C  
ATOM   2370  CD1 PHE   286      51.862   7.223  35.469  1.00  0.00           C  
ATOM   2371  CD2 PHE   286      52.255   5.499  37.062  1.00  0.00           C  
ATOM   2372  CE1 PHE   286      53.217   7.534  35.471  1.00  0.00           C  
ATOM   2373  CE2 PHE   286      53.609   5.803  37.068  1.00  0.00           C  
ATOM   2374  CZ  PHE   286      54.089   6.820  36.274  1.00  0.00           C  
ATOM   2375  N   VAL   287      46.705   6.267  36.430  1.00  0.00           N  
ATOM   2376  CA  VAL   287      45.378   5.849  35.969  1.00  0.00           C  
ATOM   2377  C   VAL   287      44.608   6.988  35.290  1.00  0.00           C  
ATOM   2378  O   VAL   287      43.970   6.782  34.253  1.00  0.00           O  
ATOM   2379  CB  VAL   287      44.546   5.241  37.103  1.00  0.00           C  
ATOM   2380  CG1 VAL   287      43.093   4.963  36.712  1.00  0.00           C  
ATOM   2381  CG2 VAL   287      45.088   3.902  37.607  1.00  0.00           C  
ATOM   2382  N   ILE   288      44.667   8.181  35.880  1.00  0.00           N  
ATOM   2383  CA  ILE   288      44.010   9.353  35.310  1.00  0.00           C  
ATOM   2384  C   ILE   288      44.303   9.503  33.823  1.00  0.00           C  
ATOM   2385  O   ILE   288      43.515  10.078  33.079  1.00  0.00           O  
ATOM   2386  CB  ILE   288      44.419  10.625  36.040  1.00  0.00           C  
ATOM   2387  CG1 ILE   288      43.898  10.697  37.485  1.00  0.00           C  
ATOM   2388  CG2 ILE   288      43.911  11.910  35.365  1.00  0.00           C  
ATOM   2389  CD1 ILE   288      44.514  11.834  38.299  1.00  0.00           C  
ATOM   2390  N   GLY   289      45.440   8.983  33.388  1.00  0.00           N  
ATOM   2391  CA  GLY   289      45.757   8.988  31.978  1.00  0.00           C  
ATOM   2392  C   GLY   289      47.209   9.313  31.736  1.00  0.00           C  
ATOM   2393  O   GLY   289      47.749  10.256  32.306  1.00  0.00           O  
ATOM   2394  N   ASN   290      47.847   8.517  30.890  1.00  0.00           N  
ATOM   2395  CA  ASN   290      49.240   8.739  30.553  1.00  0.00           C  
ATOM   2396  C   ASN   290      49.444   8.552  29.065  1.00  0.00           C  
ATOM   2397  O   ASN   290      48.519   8.190  28.338  1.00  0.00           O  
ATOM   2398  CB  ASN   290      50.146   7.794  31.337  1.00  0.00           C  
ATOM   2399  CG  ASN   290      49.968   6.351  30.930  1.00  0.00           C  
ATOM   2400  OD1 ASN   290      50.704   5.844  30.087  1.00  0.00           O  
ATOM   2401  ND2 ASN   290      48.981   5.680  31.521  1.00  0.00           N  
ATOM   2402  N   ASP   291      50.660   8.803  28.608  1.00  0.00           N  
ATOM   2403  CA  ASP   291      50.923   8.777  27.180  1.00  0.00           C  
ATOM   2404  C   ASP   291      50.910   7.366  26.602  1.00  0.00           C  
ATOM   2405  O   ASP   291      50.483   7.170  25.474  1.00  0.00           O  
ATOM   2406  CB  ASP   291      52.256   9.463  26.873  1.00  0.00           C  
ATOM   2407  CG  ASP   291      52.288  10.071  25.486  1.00  0.00           C  
ATOM   2408  OD1 ASP   291      51.204  10.439  24.988  1.00  0.00           O  
ATOM   2409  OD2 ASP   291      53.386  10.183  24.895  1.00  0.00           O  
ATOM   2410  N   PHE   292      51.363   6.387  27.380  1.00  0.00           N  
ATOM   2411  CA  PHE   292      51.672   5.059  26.840  1.00  0.00           C  
ATOM   2412  C   PHE   292      50.493   4.088  26.783  1.00  0.00           C  
ATOM   2413  O   PHE   292      50.634   2.961  26.300  1.00  0.00           O  
ATOM   2414  CB  PHE   292      52.814   4.428  27.630  1.00  0.00           C  
ATOM   2415  CG  PHE   292      53.859   5.413  28.068  1.00  0.00           C  
ATOM   2416  CD1 PHE   292      54.944   5.701  27.253  1.00  0.00           C  
ATOM   2417  CD2 PHE   292      53.754   6.058  29.295  1.00  0.00           C  
ATOM   2418  CE1 PHE   292      55.908   6.609  27.657  1.00  0.00           C  
ATOM   2419  CE2 PHE   292      54.714   6.968  29.705  1.00  0.00           C  
ATOM   2420  CZ  PHE   292      55.791   7.246  28.889  1.00  0.00           C  
ATOM   2421  N   LEU   293      49.341   4.518  27.283  1.00  0.00           N  
ATOM   2422  CA  LEU   293      48.129   3.718  27.180  1.00  0.00           C  
ATOM   2423  C   LEU   293      46.949   4.621  26.845  1.00  0.00           C  
ATOM   2424  O   LEU   293      46.950   5.805  27.196  1.00  0.00           O  
ATOM   2425  CB  LEU   293      47.821   2.984  28.493  1.00  0.00           C  
ATOM   2426  CG  LEU   293      48.876   1.942  28.871  1.00  0.00           C  
ATOM   2427  CD1 LEU   293      48.723   1.347  30.270  1.00  0.00           C  
ATOM   2428  CD2 LEU   293      48.922   0.712  27.966  1.00  0.00           C  
ATOM   2429  N   PRO   294      45.942   4.077  26.145  1.00  0.00           N  
ATOM   2430  CA  PRO   294      44.719   4.859  25.953  1.00  0.00           C  
ATOM   2431  C   PRO   294      44.097   5.255  27.293  1.00  0.00           C  
ATOM   2432  O   PRO   294      44.221   4.519  28.273  1.00  0.00           O  
ATOM   2433  CB  PRO   294      43.814   3.895  25.185  1.00  0.00           C  
ATOM   2434  CG  PRO   294      44.770   3.056  24.400  1.00  0.00           C  
ATOM   2435  CD  PRO   294      45.971   2.874  25.293  1.00  0.00           C  
ATOM   2436  N   ASN   295      43.454   6.418  27.332  1.00  0.00           N  
ATOM   2437  CA  ASN   295      42.828   6.913  28.551  1.00  0.00           C  
ATOM   2438  C   ASN   295      41.488   6.226  28.798  1.00  0.00           C  
ATOM   2439  O   ASN   295      40.743   5.942  27.860  1.00  0.00           O  
ATOM   2440  CB  ASN   295      42.613   8.428  28.462  1.00  0.00           C  
ATOM   2441  CG  ASN   295      43.976   9.101  28.529  1.00  0.00           C  
ATOM   2442  OD1 ASN   295      44.931   8.546  29.070  1.00  0.00           O  
ATOM   2443  ND2 ASN   295      44.141  10.336  27.983  1.00  0.00           N  
ATOM   2444  N   LEU   296      41.181   5.957  30.062  1.00  0.00           N  
ATOM   2445  CA  LEU   296      39.874   5.422  30.420  1.00  0.00           C  
ATOM   2446  C   LEU   296      38.837   6.532  30.354  1.00  0.00           C  
ATOM   2447  O   LEU   296      38.979   7.555  31.018  1.00  0.00           O  
ATOM   2448  CB  LEU   296      39.895   4.818  31.824  1.00  0.00           C  
ATOM   2449  CG  LEU   296      40.834   3.638  32.063  1.00  0.00           C  
ATOM   2450  CD1 LEU   296      42.274   4.125  32.136  1.00  0.00           C  
ATOM   2451  CD2 LEU   296      40.450   2.905  33.339  1.00  0.00           C  
ATOM   2452  N   PRO   297      37.784   6.334  29.551  1.00  0.00           N  
ATOM   2453  CA  PRO   297      36.755   7.369  29.407  1.00  0.00           C  
ATOM   2454  C   PRO   297      36.236   7.853  30.757  1.00  0.00           C  
ATOM   2455  O   PRO   297      35.955   9.039  30.912  1.00  0.00           O  
ATOM   2456  CB  PRO   297      35.639   6.654  28.631  1.00  0.00           C  
ATOM   2457  CG  PRO   297      35.952   5.183  28.744  1.00  0.00           C  
ATOM   2458  CD  PRO   297      37.438   5.102  28.822  1.00  0.00           C  
ATOM   2459  N   ASP   298      36.131   6.945  31.721  1.00  0.00           N  
ATOM   2460  CA  ASP   298      35.544   7.258  33.021  1.00  0.00           C  
ATOM   2461  C   ASP   298      36.516   7.926  33.996  1.00  0.00           C  
ATOM   2462  O   ASP   298      36.246   7.998  35.195  1.00  0.00           O  
ATOM   2463  CB  ASP   298      34.966   5.994  33.658  1.00  0.00           C  
ATOM   2464  CG  ASP   298      36.121   5.051  33.964  1.00  0.00           C  
ATOM   2465  OD1 ASP   298      37.281   5.408  33.626  1.00  0.00           O  
ATOM   2466  OD2 ASP   298      35.858   3.961  34.539  1.00  0.00           O  
ATOM   2467  N   LEU   299      37.639   8.419  33.486  1.00  0.00           N  
ATOM   2468  CA  LEU   299      38.608   9.107  34.335  1.00  0.00           C  
ATOM   2469  C   LEU   299      39.228  10.318  33.646  1.00  0.00           C  
ATOM   2470  O   LEU   299      40.171  10.194  32.861  1.00  0.00           O  
ATOM   2471  CB  LEU   299      39.702   8.146  34.818  1.00  0.00           C  
ATOM   2472  CG  LEU   299      39.302   7.054  35.823  1.00  0.00           C  
ATOM   2473  CD1 LEU   299      40.419   6.032  36.000  1.00  0.00           C  
ATOM   2474  CD2 LEU   299      38.894   7.629  37.170  1.00  0.00           C  
ATOM   2475  N   HIS   300      38.669  11.483  33.948  1.00  0.00           N  
ATOM   2476  CA  HIS   300      39.245  12.755  33.563  1.00  0.00           C  
ATOM   2477  C   HIS   300      39.276  13.617  34.810  1.00  0.00           C  
ATOM   2478  O   HIS   300      38.365  13.556  35.634  1.00  0.00           O  
ATOM   2479  CB  HIS   300      38.404  13.432  32.490  1.00  0.00           C  
ATOM   2480  CG  HIS   300      39.200  14.289  31.555  1.00  0.00           C  
ATOM   2481  ND1 HIS   300      39.191  15.667  31.611  1.00  0.00           N  
ATOM   2482  CD2 HIS   300      40.030  13.962  30.536  1.00  0.00           C  
ATOM   2483  CE1 HIS   300      39.980  16.150  30.667  1.00  0.00           C  
ATOM   2484  NE2 HIS   300      40.500  15.136  30.000  1.00  0.00           N  
ATOM   2485  N   LEU   301      40.325  14.415  34.952  1.00  0.00           N  
ATOM   2486  CA  LEU   301      40.484  15.268  36.122  1.00  0.00           C  
ATOM   2487  C   LEU   301      39.300  16.188  36.338  1.00  0.00           C  
ATOM   2488  O   LEU   301      38.770  16.286  37.441  1.00  0.00           O  
ATOM   2489  CB  LEU   301      41.737  16.113  35.997  1.00  0.00           C  
ATOM   2490  CG  LEU   301      43.031  15.306  36.118  1.00  0.00           C  
ATOM   2491  CD1 LEU   301      44.309  16.086  35.813  1.00  0.00           C  
ATOM   2492  CD2 LEU   301      43.298  14.717  37.503  1.00  0.00           C  
ATOM   2493  N   ASN   302      38.890  16.880  35.287  1.00  0.00           N  
ATOM   2494  CA  ASN   302      37.723  17.735  35.390  1.00  0.00           C  
ATOM   2495  C   ASN   302      36.579  16.893  35.930  1.00  0.00           C  
ATOM   2496  O   ASN   302      35.723  17.383  36.663  1.00  0.00           O  
ATOM   2497  CB  ASN   302      37.356  18.275  34.013  1.00  0.00           C  
ATOM   2498  CG  ASN   302      38.381  19.334  33.635  1.00  0.00           C  
ATOM   2499  OD1 ASN   302      39.122  19.831  34.482  1.00  0.00           O  
ATOM   2500  ND2 ASN   302      38.481  19.737  32.339  1.00  0.00           N  
ATOM   2501  N   LYS   303      36.588  15.612  35.571  1.00  0.00           N  
ATOM   2502  CA  LYS   303      35.525  14.679  35.945  1.00  0.00           C  
ATOM   2503  C   LYS   303      35.596  14.213  37.402  1.00  0.00           C  
ATOM   2504  O   LYS   303      34.850  13.314  37.792  1.00  0.00           O  
ATOM   2505  CB  LYS   303      35.550  13.456  35.018  1.00  0.00           C  
ATOM   2506  CG  LYS   303      35.254  13.793  33.555  1.00  0.00           C  
ATOM   2507  CD  LYS   303      33.848  14.352  33.328  1.00  0.00           C  
ATOM   2508  CE  LYS   303      33.537  14.651  31.860  1.00  0.00           C  
ATOM   2509  NZ  LYS   303      32.141  15.122  31.724  1.00  0.00           N  
ATOM   2510  N   GLY   304      36.482  14.815  38.195  1.00  0.00           N  
ATOM   2511  CA  GLY   304      36.603  14.491  39.614  1.00  0.00           C  
ATOM   2512  C   GLY   304      37.304  13.150  39.833  1.00  0.00           C  
ATOM   2513  O   GLY   304      37.101  12.501  40.860  1.00  0.00           O  
ATOM   2514  N   ALA   305      38.133  12.748  38.871  1.00  0.00           N  
ATOM   2515  CA  ALA   305      38.830  11.457  38.899  1.00  0.00           C  
ATOM   2516  C   ALA   305      39.598  11.187  40.189  1.00  0.00           C  
ATOM   2517  O   ALA   305      39.346  10.198  40.868  1.00  0.00           O  
ATOM   2518  CB  ALA   305      39.760  11.337  37.696  1.00  0.00           C  
ATOM   2519  N   PHE   306      40.543  12.063  40.508  1.00  0.00           N  
ATOM   2520  CA  PHE   306      41.354  11.920  41.712  1.00  0.00           C  
ATOM   2521  C   PHE   306      40.529  11.636  42.964  1.00  0.00           C  
ATOM   2522  O   PHE   306      40.821  10.696  43.686  1.00  0.00           O  
ATOM   2523  CB  PHE   306      42.236  13.149  41.930  1.00  0.00           C  
ATOM   2524  CG  PHE   306      42.989  12.941  43.199  1.00  0.00           C  
ATOM   2525  CD1 PHE   306      44.155  12.145  43.256  1.00  0.00           C  
ATOM   2526  CD2 PHE   306      42.542  13.548  44.387  1.00  0.00           C  
ATOM   2527  CE1 PHE   306      44.870  11.954  44.474  1.00  0.00           C  
ATOM   2528  CE2 PHE   306      43.240  13.374  45.620  1.00  0.00           C  
ATOM   2529  CZ  PHE   306      44.409  12.571  45.662  1.00  0.00           C  
ATOM   2530  N   PRO   307      39.511  12.465  43.241  1.00  0.00           N  
ATOM   2531  CA  PRO   307      38.624  12.222  44.380  1.00  0.00           C  
ATOM   2532  C   PRO   307      38.024  10.828  44.344  1.00  0.00           C  
ATOM   2533  O   PRO   307      37.903  10.195  45.382  1.00  0.00           O  
ATOM   2534  CB  PRO   307      37.521  13.253  44.174  1.00  0.00           C  
ATOM   2535  CG  PRO   307      38.201  14.366  43.512  1.00  0.00           C  
ATOM   2536  CD  PRO   307      39.231  13.762  42.606  1.00  0.00           C  
ATOM   2537  N   VAL   308      37.652  10.365  43.157  1.00  0.00           N  
ATOM   2538  CA  VAL   308      37.020   9.063  43.007  1.00  0.00           C  
ATOM   2539  C   VAL   308      37.992   7.919  43.287  1.00  0.00           C  
ATOM   2540  O   VAL   308      37.639   6.946  43.955  1.00  0.00           O  
ATOM   2541  CB  VAL   308      36.411   8.921  41.613  1.00  0.00           C  
ATOM   2542  CG1 VAL   308      35.892   7.513  41.314  1.00  0.00           C  
ATOM   2543  CG2 VAL   308      35.217   9.847  41.372  1.00  0.00           C  
ATOM   2544  N   LEU   309      39.208   8.033  42.763  1.00  0.00           N  
ATOM   2545  CA  LEU   309      40.236   7.027  42.991  1.00  0.00           C  
ATOM   2546  C   LEU   309      40.617   7.038  44.464  1.00  0.00           C  
ATOM   2547  O   LEU   309      40.992   6.010  45.043  1.00  0.00           O  
ATOM   2548  CB  LEU   309      41.462   7.304  42.120  1.00  0.00           C  
ATOM   2549  CG  LEU   309      41.289   7.155  40.610  1.00  0.00           C  
ATOM   2550  CD1 LEU   309      42.632   7.198  39.909  1.00  0.00           C  
ATOM   2551  CD2 LEU   309      40.598   5.854  40.300  1.00  0.00           C  
ATOM   2552  N   LEU   310      40.509   8.218  45.063  1.00  0.00           N  
ATOM   2553  CA  LEU   310      40.763   8.383  46.476  1.00  0.00           C  
ATOM   2554  C   LEU   310      39.718   7.591  47.228  1.00  0.00           C  
ATOM   2555  O   LEU   310      40.055   6.648  47.933  1.00  0.00           O  
ATOM   2556  CB  LEU   310      40.693   9.853  46.889  1.00  0.00           C  
ATOM   2557  CG  LEU   310      41.871  10.686  46.380  1.00  0.00           C  
ATOM   2558  CD1 LEU   310      41.736  12.193  46.594  1.00  0.00           C  
ATOM   2559  CD2 LEU   310      43.219  10.357  47.019  1.00  0.00           C  
ATOM   2560  N   GLN   311      38.450   7.965  47.070  1.00  0.00           N  
ATOM   2561  CA  GLN   311      37.361   7.255  47.729  1.00  0.00           C  
ATOM   2562  C   GLN   311      37.548   5.752  47.584  1.00  0.00           C  
ATOM   2563  O   GLN   311      37.643   5.031  48.577  1.00  0.00           O  
ATOM   2564  CB  GLN   311      36.003   7.678  47.169  1.00  0.00           C  
ATOM   2565  CG  GLN   311      34.821   6.971  47.835  1.00  0.00           C  
ATOM   2566  CD  GLN   311      33.540   7.507  47.212  1.00  0.00           C  
ATOM   2567  OE1 GLN   311      33.575   8.356  46.323  1.00  0.00           O  
ATOM   2568  NE2 GLN   311      32.339   7.039  47.644  1.00  0.00           N  
ATOM   2569  N   THR   312      37.624   5.289  46.342  1.00  0.00           N  
ATOM   2570  CA  THR   312      37.801   3.872  46.051  1.00  0.00           C  
ATOM   2571  C   THR   312      38.908   3.224  46.894  1.00  0.00           C  
ATOM   2572  O   THR   312      38.678   2.228  47.597  1.00  0.00           O  
ATOM   2573  CB  THR   312      38.130   3.673  44.560  1.00  0.00           C  
ATOM   2574  OG1 THR   312      36.999   4.049  43.766  1.00  0.00           O  
ATOM   2575  CG2 THR   312      38.486   2.232  44.271  1.00  0.00           C  
ATOM   2576  N   PHE   313      40.105   3.803  46.809  1.00  0.00           N  
ATOM   2577  CA  PHE   313      41.282   3.306  47.515  1.00  0.00           C  
ATOM   2578  C   PHE   313      41.099   3.267  49.031  1.00  0.00           C  
ATOM   2579  O   PHE   313      41.380   2.259  49.668  1.00  0.00           O  
ATOM   2580  CB  PHE   313      42.478   4.189  47.161  1.00  0.00           C  
ATOM   2581  CG  PHE   313      43.651   3.683  47.928  1.00  0.00           C  
ATOM   2582  CD1 PHE   313      44.383   2.548  47.513  1.00  0.00           C  
ATOM   2583  CD2 PHE   313      44.059   4.342  49.102  1.00  0.00           C  
ATOM   2584  CE1 PHE   313      45.506   2.073  48.251  1.00  0.00           C  
ATOM   2585  CE2 PHE   313      45.180   3.887  49.860  1.00  0.00           C  
ATOM   2586  CZ  PHE   313      45.906   2.746  49.431  1.00  0.00           C  
ATOM   2587  N   LYS   314      40.645   4.375  49.605  1.00  0.00           N  
ATOM   2588  CA  LYS   314      40.444   4.460  51.040  1.00  0.00           C  
ATOM   2589  C   LYS   314      39.507   3.354  51.465  1.00  0.00           C  
ATOM   2590  O   LYS   314      39.835   2.539  52.332  1.00  0.00           O  
ATOM   2591  CB  LYS   314      39.801   5.794  51.446  1.00  0.00           C  
ATOM   2592  CG  LYS   314      40.758   6.985  51.357  1.00  0.00           C  
ATOM   2593  CD  LYS   314      40.176   8.282  51.922  1.00  0.00           C  
ATOM   2594  CE  LYS   314      39.275   9.029  50.937  1.00  0.00           C  
ATOM   2595  NZ  LYS   314      38.852  10.323  51.518  1.00  0.00           N  
ATOM   2596  N   GLU   315      38.334   3.331  50.840  1.00  0.00           N  
ATOM   2597  CA  GLU   315      37.298   2.382  51.191  1.00  0.00           C  
ATOM   2598  C   GLU   315      37.681   0.944  50.917  1.00  0.00           C  
ATOM   2599  O   GLU   315      37.051   0.025  51.421  1.00  0.00           O  
ATOM   2600  CB  GLU   315      36.009   2.720  50.434  1.00  0.00           C  
ATOM   2601  CG  GLU   315      35.326   3.995  50.932  1.00  0.00           C  
ATOM   2602  CD  GLU   315      34.121   4.262  50.041  1.00  0.00           C  
ATOM   2603  OE1 GLU   315      33.939   3.505  49.050  1.00  0.00           O  
ATOM   2604  OE2 GLU   315      33.366   5.225  50.340  1.00  0.00           O  
ATOM   2605  N   ALA   316      38.718   0.742  50.115  1.00  0.00           N  
ATOM   2606  CA  ALA   316      39.147  -0.610  49.777  1.00  0.00           C  
ATOM   2607  C   ALA   316      40.364  -1.041  50.578  1.00  0.00           C  
ATOM   2608  O   ALA   316      40.681  -2.223  50.661  1.00  0.00           O  
ATOM   2609  CB  ALA   316      39.519  -0.707  48.299  1.00  0.00           C  
ATOM   2610  N   LEU   317      41.033  -0.067  51.177  1.00  0.00           N  
ATOM   2611  CA  LEU   317      42.390  -0.238  51.690  1.00  0.00           C  
ATOM   2612  C   LEU   317      42.643  -1.321  52.755  1.00  0.00           C  
ATOM   2613  O   LEU   317      43.574  -2.115  52.613  1.00  0.00           O  
ATOM   2614  CB  LEU   317      42.946   1.110  52.150  1.00  0.00           C  
ATOM   2615  CG  LEU   317      44.363   1.023  52.720  1.00  0.00           C  
ATOM   2616  CD1 LEU   317      45.425   0.529  51.739  1.00  0.00           C  
ATOM   2617  CD2 LEU   317      44.937   2.345  53.228  1.00  0.00           C  
ATOM   2618  N   LEU   318      41.830  -1.352  53.824  1.00  0.00           N  
ATOM   2619  CA  LEU   318      42.031  -2.307  54.922  1.00  0.00           C  
ATOM   2620  C   LEU   318      42.186  -3.741  54.424  1.00  0.00           C  
ATOM   2621  O   LEU   318      42.672  -4.619  55.131  1.00  0.00           O  
ATOM   2622  CB  LEU   318      40.726  -2.194  55.707  1.00  0.00           C  
ATOM   2623  CG  LEU   318      40.532  -0.832  56.376  1.00  0.00           C  
ATOM   2624  CD1 LEU   318      39.181  -0.635  57.062  1.00  0.00           C  
ATOM   2625  CD2 LEU   318      41.540  -0.504  57.477  1.00  0.00           C  
ATOM   2626  N   HIS   319      41.755  -3.955  53.189  1.00  0.00           N  
ATOM   2627  CA  HIS   319      41.667  -5.275  52.594  1.00  0.00           C  
ATOM   2628  C   HIS   319      42.943  -5.707  51.872  1.00  0.00           C  
ATOM   2629  O   HIS   319      43.287  -6.886  51.868  1.00  0.00           O  
ATOM   2630  CB  HIS   319      40.508  -5.311  51.614  1.00  0.00           C  
ATOM   2631  CG  HIS   319      39.173  -5.154  52.279  1.00  0.00           C  
ATOM   2632  ND1 HIS   319      38.600  -6.109  53.094  1.00  0.00           N  
ATOM   2633  CD2 HIS   319      38.283  -4.134  52.252  1.00  0.00           C  
ATOM   2634  CE1 HIS   319      37.447  -5.704  53.534  1.00  0.00           C  
ATOM   2635  NE2 HIS   319      37.220  -4.502  53.040  1.00  0.00           N  
ATOM   2636  N   THR   320      43.634  -4.762  51.245  1.00  0.00           N  
ATOM   2637  CA  THR   320      44.889  -5.087  50.581  1.00  0.00           C  
ATOM   2638  C   THR   320      45.902  -5.480  51.634  1.00  0.00           C  
ATOM   2639  O   THR   320      45.885  -4.952  52.747  1.00  0.00           O  
ATOM   2640  CB  THR   320      45.436  -3.900  49.793  1.00  0.00           C  
ATOM   2641  OG1 THR   320      45.665  -2.801  50.663  1.00  0.00           O  
ATOM   2642  CG2 THR   320      44.418  -3.492  48.715  1.00  0.00           C  
ATOM   2643  N   ASP   321      46.795  -6.396  51.285  1.00  0.00           N  
ATOM   2644  CA  ASP   321      47.858  -6.749  52.203  1.00  0.00           C  
ATOM   2645  C   ASP   321      48.573  -5.492  52.662  1.00  0.00           C  
ATOM   2646  O   ASP   321      48.967  -5.371  53.820  1.00  0.00           O  
ATOM   2647  CB  ASP   321      48.844  -7.717  51.544  1.00  0.00           C  
ATOM   2648  CG  ASP   321      48.165  -9.074  51.429  1.00  0.00           C  
ATOM   2649  OD1 ASP   321      47.087  -9.251  52.057  1.00  0.00           O  
ATOM   2650  OD2 ASP   321      48.715  -9.952  50.712  1.00  0.00           O  
ATOM   2651  N   GLY   322      48.725  -4.553  51.735  1.00  0.00           N  
ATOM   2652  CA  GLY   322      49.455  -3.327  51.968  1.00  0.00           C  
ATOM   2653  C   GLY   322      49.370  -2.499  50.710  1.00  0.00           C  
ATOM   2654  O   GLY   322      48.309  -1.989  50.377  1.00  0.00           O  
ATOM   2655  N   TYR   323      50.474  -2.409  49.981  1.00  0.00           N  
ATOM   2656  CA  TYR   323      50.550  -1.520  48.828  1.00  0.00           C  
ATOM   2657  C   TYR   323      50.274  -2.174  47.471  1.00  0.00           C  
ATOM   2658  O   TYR   323      50.710  -3.293  47.213  1.00  0.00           O  
ATOM   2659  CB  TYR   323      51.920  -0.843  48.808  1.00  0.00           C  
ATOM   2660  CG  TYR   323      51.976   0.090  49.968  1.00  0.00           C  
ATOM   2661  CD1 TYR   323      52.533  -0.337  51.180  1.00  0.00           C  
ATOM   2662  CD2 TYR   323      51.482   1.411  49.879  1.00  0.00           C  
ATOM   2663  CE1 TYR   323      52.606   0.517  52.299  1.00  0.00           C  
ATOM   2664  CE2 TYR   323      51.548   2.292  51.007  1.00  0.00           C  
ATOM   2665  CZ  TYR   323      52.115   1.824  52.209  1.00  0.00           C  
ATOM   2666  OH  TYR   323      52.197   2.635  53.321  1.00  0.00           O  
ATOM   2667  N   ILE   324      49.556  -1.468  46.600  1.00  0.00           N  
ATOM   2668  CA  ILE   324      49.342  -1.954  45.239  1.00  0.00           C  
ATOM   2669  C   ILE   324      50.626  -1.805  44.433  1.00  0.00           C  
ATOM   2670  O   ILE   324      50.953  -2.661  43.605  1.00  0.00           O  
ATOM   2671  CB  ILE   324      48.189  -1.221  44.510  1.00  0.00           C  
ATOM   2672  CG1 ILE   324      46.877  -1.362  45.281  1.00  0.00           C  
ATOM   2673  CG2 ILE   324      48.010  -1.770  43.102  1.00  0.00           C  
ATOM   2674  CD1 ILE   324      45.706  -0.700  44.605  1.00  0.00           C  
ATOM   2675  N   ASN   325      51.348  -0.715  44.682  1.00  0.00           N  
ATOM   2676  CA  ASN   325      52.621  -0.467  44.015  1.00  0.00           C  
ATOM   2677  C   ASN   325      53.796  -0.544  44.984  1.00  0.00           C  
ATOM   2678  O   ASN   325      54.199   0.460  45.573  1.00  0.00           O  
ATOM   2679  CB  ASN   325      52.608   0.898  43.326  1.00  0.00           C  
ATOM   2680  CG  ASN   325      53.968   1.286  42.784  1.00  0.00           C  
ATOM   2681  OD1 ASN   325      54.798   0.427  42.485  1.00  0.00           O  
ATOM   2682  ND2 ASN   325      54.204   2.587  42.655  1.00  0.00           N  
ATOM   2683  N   GLU   326      54.355  -1.738  45.138  1.00  0.00           N  
ATOM   2684  CA  GLU   326      55.453  -1.929  46.075  1.00  0.00           C  
ATOM   2685  C   GLU   326      56.811  -1.654  45.449  1.00  0.00           C  
ATOM   2686  O   GLU   326      57.385  -2.518  44.778  1.00  0.00           O  
ATOM   2687  CB  GLU   326      55.411  -3.333  46.678  1.00  0.00           C  
ATOM   2688  CG  GLU   326      54.232  -3.540  47.598  1.00  0.00           C  
ATOM   2689  CD  GLU   326      54.091  -4.972  48.052  1.00  0.00           C  
ATOM   2690  OE1 GLU   326      53.983  -5.860  47.177  1.00  0.00           O  
ATOM   2691  OE2 GLU   326      54.095  -5.211  49.281  1.00  0.00           O  
ATOM   2692  N   HIS   327      57.314  -0.442  45.669  1.00  0.00           N  
ATOM   2693  CA  HIS   327      58.666  -0.112  45.265  1.00  0.00           C  
ATOM   2694  C   HIS   327      58.791  -0.279  43.762  1.00  0.00           C  
ATOM   2695  O   HIS   327      59.819  -0.725  43.259  1.00  0.00           O  
ATOM   2696  CB  HIS   327      59.636  -1.041  45.992  1.00  0.00           C  
ATOM   2697  CG  HIS   327      59.519  -0.958  47.485  1.00  0.00           C  
ATOM   2698  ND1 HIS   327      59.875   0.150  48.227  1.00  0.00           N  
ATOM   2699  CD2 HIS   327      59.075  -1.861  48.391  1.00  0.00           C  
ATOM   2700  CE1 HIS   327      59.664  -0.058  49.491  1.00  0.00           C  
ATOM   2701  NE2 HIS   327      59.176  -1.276  49.630  1.00  0.00           N  
ATOM   2702  N   GLY   328      57.728   0.062  43.042  1.00  0.00           N  
ATOM   2703  CA  GLY   328      57.755   0.014  41.592  1.00  0.00           C  
ATOM   2704  C   GLY   328      57.270  -1.287  40.983  1.00  0.00           C  
ATOM   2705  O   GLY   328      57.105  -1.376  39.758  1.00  0.00           O  
ATOM   2706  N   LYS   329      57.054  -2.295  41.830  1.00  0.00           N  
ATOM   2707  CA  LYS   329      56.538  -3.592  41.385  1.00  0.00           C  
ATOM   2708  C   LYS   329      55.082  -3.768  41.792  1.00  0.00           C  
ATOM   2709  O   LYS   329      54.684  -3.360  42.880  1.00  0.00           O  
ATOM   2710  CB  LYS   329      57.372  -4.735  41.956  1.00  0.00           C  
ATOM   2711  CG  LYS   329      58.659  -4.993  41.200  1.00  0.00           C  
ATOM   2712  CD  LYS   329      58.384  -5.193  39.720  1.00  0.00           C  
ATOM   2713  CE  LYS   329      59.678  -5.376  38.933  1.00  0.00           C  
ATOM   2714  NZ  LYS   329      59.446  -5.602  37.472  1.00  0.00           N  
ATOM   2715  N   ILE   330      54.288  -4.386  40.928  1.00  0.00           N  
ATOM   2716  CA  ILE   330      52.863  -4.508  41.197  1.00  0.00           C  
ATOM   2717  C   ILE   330      52.502  -5.711  42.056  1.00  0.00           C  
ATOM   2718  O   ILE   330      53.207  -6.720  42.075  1.00  0.00           O  
ATOM   2719  CB  ILE   330      52.069  -4.536  39.898  1.00  0.00           C  
ATOM   2720  CG1 ILE   330      52.173  -3.233  39.088  1.00  0.00           C  
ATOM   2721  CG2 ILE   330      50.562  -4.762  40.105  1.00  0.00           C  
ATOM   2722  CD1 ILE   330      51.649  -3.361  37.658  1.00  0.00           C  
ATOM   2723  N   ASN   331      51.389  -5.584  42.766  1.00  0.00           N  
ATOM   2724  CA  ASN   331      50.860  -6.670  43.568  1.00  0.00           C  
ATOM   2725  C   ASN   331      49.542  -7.117  42.954  1.00  0.00           C  
ATOM   2726  O   ASN   331      48.474  -6.631  43.330  1.00  0.00           O  
ATOM   2727  CB  ASN   331      50.637  -6.201  45.000  1.00  0.00           C  
ATOM   2728  CG  ASN   331      50.554  -7.347  45.980  1.00  0.00           C  
ATOM   2729  OD1 ASN   331      49.571  -8.086  46.011  1.00  0.00           O  
ATOM   2730  ND2 ASN   331      51.588  -7.499  46.797  1.00  0.00           N  
ATOM   2731  N   LEU   332      49.619  -8.046  42.007  1.00  0.00           N  
ATOM   2732  CA  LEU   332      48.481  -8.356  41.149  1.00  0.00           C  
ATOM   2733  C   LEU   332      47.186  -8.664  41.895  1.00  0.00           C  
ATOM   2734  O   LEU   332      46.108  -8.335  41.415  1.00  0.00           O  
ATOM   2735  CB  LEU   332      48.828  -9.474  40.167  1.00  0.00           C  
ATOM   2736  CG  LEU   332      49.930  -9.132  39.163  1.00  0.00           C  
ATOM   2737  CD1 LEU   332      49.890 -10.096  37.988  1.00  0.00           C  
ATOM   2738  CD2 LEU   332      49.789  -7.698  38.680  1.00  0.00           C  
ATOM   2739  N   LYS   333      47.286  -9.285  43.064  1.00  0.00           N  
ATOM   2740  CA  LYS   333      46.105  -9.538  43.889  1.00  0.00           C  
ATOM   2741  C   LYS   333      45.469  -8.229  44.365  1.00  0.00           C  
ATOM   2742  O   LYS   333      44.273  -7.993  44.165  1.00  0.00           O  
ATOM   2743  CB  LYS   333      46.480 -10.399  45.093  1.00  0.00           C  
ATOM   2744  CG  LYS   333      45.290 -10.746  45.989  1.00  0.00           C  
ATOM   2745  CD  LYS   333      45.650 -11.666  47.157  1.00  0.00           C  
ATOM   2746  CE  LYS   333      44.470 -11.974  48.081  1.00  0.00           C  
ATOM   2747  NZ  LYS   333      44.911 -12.847  49.192  1.00  0.00           N  
ATOM   2748  N   ARG   334      46.277  -7.382  44.996  1.00  0.00           N  
ATOM   2749  CA  ARG   334      45.813  -6.088  45.481  1.00  0.00           C  
ATOM   2750  C   ARG   334      45.290  -5.235  44.334  1.00  0.00           C  
ATOM   2751  O   ARG   334      44.224  -4.612  44.444  1.00  0.00           O  
ATOM   2752  CB  ARG   334      46.939  -5.361  46.205  1.00  0.00           C  
ATOM   2753  CG  ARG   334      47.368  -6.032  47.497  1.00  0.00           C  
ATOM   2754  CD  ARG   334      48.724  -5.522  47.926  1.00  0.00           C  
ATOM   2755  NE  ARG   334      49.200  -6.131  49.164  1.00  0.00           N  
ATOM   2756  CZ  ARG   334      50.416  -5.928  49.665  1.00  0.00           C  
ATOM   2757  NH1 ARG   334      51.270  -5.143  49.026  1.00  0.00           N  
ATOM   2758  NH2 ARG   334      50.783  -6.506  50.800  1.00  0.00           N  
ATOM   2759  N   LEU   335      46.039  -5.213  43.234  1.00  0.00           N  
ATOM   2760  CA  LEU   335      45.588  -4.530  42.035  1.00  0.00           C  
ATOM   2761  C   LEU   335      44.183  -5.006  41.725  1.00  0.00           C  
ATOM   2762  O   LEU   335      43.241  -4.208  41.680  1.00  0.00           O  
ATOM   2763  CB  LEU   335      46.501  -4.841  40.857  1.00  0.00           C  
ATOM   2764  CG  LEU   335      46.628  -3.765  39.774  1.00  0.00           C  
ATOM   2765  CD1 LEU   335      46.807  -4.392  38.394  1.00  0.00           C  
ATOM   2766  CD2 LEU   335      45.428  -2.836  39.784  1.00  0.00           C  
ATOM   2767  N   GLY   336      44.052  -6.311  41.518  1.00  0.00           N  
ATOM   2768  CA  GLY   336      42.756  -6.922  41.263  1.00  0.00           C  
ATOM   2769  C   GLY   336      41.671  -6.318  42.138  1.00  0.00           C  
ATOM   2770  O   GLY   336      40.691  -5.779  41.628  1.00  0.00           O  
ATOM   2771  N   VAL   337      41.853  -6.414  43.453  1.00  0.00           N  
ATOM   2772  CA  VAL   337      40.885  -5.874  44.409  1.00  0.00           C  
ATOM   2773  C   VAL   337      40.508  -4.444  44.056  1.00  0.00           C  
ATOM   2774  O   VAL   337      39.317  -4.077  44.025  1.00  0.00           O  
ATOM   2775  CB  VAL   337      41.457  -5.881  45.830  1.00  0.00           C  
ATOM   2776  CG1 VAL   337      40.582  -5.141  46.844  1.00  0.00           C  
ATOM   2777  CG2 VAL   337      41.638  -7.286  46.408  1.00  0.00           C  
ATOM   2778  N   TRP   338      41.529  -3.636  43.787  1.00  0.00           N  
ATOM   2779  CA  TRP   338      41.308  -2.233  43.457  1.00  0.00           C  
ATOM   2780  C   TRP   338      40.422  -2.064  42.229  1.00  0.00           C  
ATOM   2781  O   TRP   338      39.372  -1.428  42.305  1.00  0.00           O  
ATOM   2782  CB  TRP   338      42.637  -1.512  43.242  1.00  0.00           C  
ATOM   2783  CG  TRP   338      42.493  -0.054  42.877  1.00  0.00           C  
ATOM   2784  CD1 TRP   338      41.449   0.796  43.102  1.00  0.00           C  
ATOM   2785  CD2 TRP   338      43.454   0.764  42.194  1.00  0.00           C  
ATOM   2786  NE1 TRP   338      41.646   2.020  42.650  1.00  0.00           N  
ATOM   2787  CE2 TRP   338      42.888   2.060  42.071  1.00  0.00           C  
ATOM   2788  CE3 TRP   338      44.744   0.532  41.674  1.00  0.00           C  
ATOM   2789  CZ2 TRP   338      43.573   3.134  41.440  1.00  0.00           C  
ATOM   2790  CZ3 TRP   338      45.438   1.605  41.038  1.00  0.00           C  
ATOM   2791  CH2 TRP   338      44.842   2.887  40.932  1.00  0.00           C  
ATOM   2792  N   LEU   339      40.856  -2.625  41.101  1.00  0.00           N  
ATOM   2793  CA  LEU   339      40.096  -2.535  39.857  1.00  0.00           C  
ATOM   2794  C   LEU   339      38.649  -2.965  40.067  1.00  0.00           C  
ATOM   2795  O   LEU   339      37.696  -2.281  39.644  1.00  0.00           O  
ATOM   2796  CB  LEU   339      40.691  -3.419  38.778  1.00  0.00           C  
ATOM   2797  CG  LEU   339      42.027  -2.905  38.236  1.00  0.00           C  
ATOM   2798  CD1 LEU   339      42.747  -3.859  37.284  1.00  0.00           C  
ATOM   2799  CD2 LEU   339      41.943  -1.604  37.439  1.00  0.00           C  
ATOM   2800  N   ASN   340      38.496  -4.121  40.701  1.00  0.00           N  
ATOM   2801  CA  ASN   340      37.187  -4.603  41.085  1.00  0.00           C  
ATOM   2802  C   ASN   340      36.405  -3.459  41.707  1.00  0.00           C  
ATOM   2803  O   ASN   340      35.249  -3.228  41.360  1.00  0.00           O  
ATOM   2804  CB  ASN   340      37.312  -5.753  42.076  1.00  0.00           C  
ATOM   2805  CG  ASN   340      37.799  -6.978  41.316  1.00  0.00           C  
ATOM   2806  OD1 ASN   340      37.736  -7.029  40.088  1.00  0.00           O  
ATOM   2807  ND2 ASN   340      38.312  -8.033  42.004  1.00  0.00           N  
ATOM   2808  N   TYR   341      37.042  -2.733  42.620  1.00  0.00           N  
ATOM   2809  CA  TYR   341      36.369  -1.615  43.265  1.00  0.00           C  
ATOM   2810  C   TYR   341      36.003  -0.514  42.280  1.00  0.00           C  
ATOM   2811  O   TYR   341      34.936   0.081  42.399  1.00  0.00           O  
ATOM   2812  CB  TYR   341      37.200  -1.070  44.392  1.00  0.00           C  
ATOM   2813  CG  TYR   341      37.109  -2.035  45.523  1.00  0.00           C  
ATOM   2814  CD1 TYR   341      38.192  -2.876  45.811  1.00  0.00           C  
ATOM   2815  CD2 TYR   341      35.951  -2.125  46.327  1.00  0.00           C  
ATOM   2816  CE1 TYR   341      38.145  -3.800  46.874  1.00  0.00           C  
ATOM   2817  CE2 TYR   341      35.887  -3.059  47.412  1.00  0.00           C  
ATOM   2818  CZ  TYR   341      36.997  -3.888  47.669  1.00  0.00           C  
ATOM   2819  OH  TYR   341      36.979  -4.804  48.699  1.00  0.00           O  
ATOM   2820  N   LEU   342      36.885  -0.237  41.321  1.00  0.00           N  
ATOM   2821  CA  LEU   342      36.638   0.812  40.326  1.00  0.00           C  
ATOM   2822  C   LEU   342      35.447   0.522  39.439  1.00  0.00           C  
ATOM   2823  O   LEU   342      34.896   1.422  38.787  1.00  0.00           O  
ATOM   2824  CB  LEU   342      37.852   0.999  39.435  1.00  0.00           C  
ATOM   2825  CG  LEU   342      38.915   1.916  40.001  1.00  0.00           C  
ATOM   2826  CD1 LEU   342      39.792   2.390  38.868  1.00  0.00           C  
ATOM   2827  CD2 LEU   342      38.242   3.084  40.693  1.00  0.00           C  
ATOM   2828  N   SER   343      35.075  -0.750  39.377  1.00  0.00           N  
ATOM   2829  CA  SER   343      33.901  -1.120  38.594  1.00  0.00           C  
ATOM   2830  C   SER   343      32.715  -0.199  38.889  1.00  0.00           C  
ATOM   2831  O   SER   343      32.017   0.239  37.964  1.00  0.00           O  
ATOM   2832  CB  SER   343      33.498  -2.579  38.822  1.00  0.00           C  
ATOM   2833  OG  SER   343      34.510  -3.447  38.334  1.00  0.00           O  
ATOM   2834  N   GLN   344      32.496   0.110  40.166  1.00  0.00           N  
ATOM   2835  CA  GLN   344      31.418   1.022  40.534  1.00  0.00           C  
ATOM   2836  C   GLN   344      31.519   2.296  39.704  1.00  0.00           C  
ATOM   2837  O   GLN   344      30.620   2.602  38.919  1.00  0.00           O  
ATOM   2838  CB  GLN   344      31.454   1.339  42.029  1.00  0.00           C  
ATOM   2839  CG  GLN   344      30.338   2.284  42.479  1.00  0.00           C  
ATOM   2840  CD  GLN   344      30.470   2.485  43.982  1.00  0.00           C  
ATOM   2841  OE1 GLN   344      31.369   1.937  44.618  1.00  0.00           O  
ATOM   2842  NE2 GLN   344      29.581   3.283  44.632  1.00  0.00           N  
ATOM   2843  N   PHE   345      32.623   3.022  39.874  1.00  0.00           N  
ATOM   2844  CA  PHE   345      32.873   4.248  39.126  1.00  0.00           C  
ATOM   2845  C   PHE   345      32.524   4.075  37.659  1.00  0.00           C  
ATOM   2846  O   PHE   345      31.688   4.806  37.128  1.00  0.00           O  
ATOM   2847  CB  PHE   345      34.346   4.682  39.209  1.00  0.00           C  
ATOM   2848  CG  PHE   345      34.475   5.973  38.476  1.00  0.00           C  
ATOM   2849  CD1 PHE   345      34.107   7.206  39.060  1.00  0.00           C  
ATOM   2850  CD2 PHE   345      34.977   5.985  37.162  1.00  0.00           C  
ATOM   2851  CE1 PHE   345      34.237   8.436  38.352  1.00  0.00           C  
ATOM   2852  CE2 PHE   345      35.118   7.204  36.430  1.00  0.00           C  
ATOM   2853  CZ  PHE   345      34.744   8.434  37.030  1.00  0.00           C  
ATOM   2854  N   GLU   346      33.157   3.102  37.006  1.00  0.00           N  
ATOM   2855  CA  GLU   346      32.929   2.892  35.572  1.00  0.00           C  
ATOM   2856  C   GLU   346      31.442   2.769  35.224  1.00  0.00           C  
ATOM   2857  O   GLU   346      30.930   3.450  34.320  1.00  0.00           O  
ATOM   2858  CB  GLU   346      33.683   1.655  35.080  1.00  0.00           C  
ATOM   2859  CG  GLU   346      33.574   1.435  33.586  1.00  0.00           C  
ATOM   2860  CD  GLU   346      34.181   0.122  33.138  1.00  0.00           C  
ATOM   2861  OE1 GLU   346      33.986  -0.894  33.838  1.00  0.00           O  
ATOM   2862  OE2 GLU   346      34.852   0.104  32.084  1.00  0.00           O  
ATOM   2863  N   LEU   347      30.751   1.904  35.959  1.00  0.00           N  
ATOM   2864  CA  LEU   347      29.328   1.669  35.748  1.00  0.00           C  
ATOM   2865  C   LEU   347      28.505   2.943  35.927  1.00  0.00           C  
ATOM   2866  O   LEU   347      27.519   3.158  35.217  1.00  0.00           O  
ATOM   2867  CB  LEU   347      28.825   0.581  36.700  1.00  0.00           C  
ATOM   2868  CG  LEU   347      27.333   0.246  36.634  1.00  0.00           C  
ATOM   2869  CD1 LEU   347      26.978  -0.311  35.271  1.00  0.00           C  
ATOM   2870  CD2 LEU   347      26.941  -0.736  37.729  1.00  0.00           C  
ATOM   2871  N   LEU   348      28.910   3.776  36.885  1.00  0.00           N  
ATOM   2872  CA  LEU   348      28.223   5.040  37.161  1.00  0.00           C  
ATOM   2873  C   LEU   348      28.422   6.024  36.016  1.00  0.00           C  
ATOM   2874  O   LEU   348      27.489   6.715  35.610  1.00  0.00           O  
ATOM   2875  CB  LEU   348      28.708   5.653  38.480  1.00  0.00           C  
ATOM   2876  CG  LEU   348      28.281   4.858  39.716  1.00  0.00           C  
ATOM   2877  CD1 LEU   348      28.889   5.337  41.033  1.00  0.00           C  
ATOM   2878  CD2 LEU   348      26.779   4.860  39.997  1.00  0.00           C  
ATOM   2879  N   ASN   349      29.646   6.082  35.500  1.00  0.00           N  
ATOM   2880  CA  ASN   349      29.931   6.873  34.313  1.00  0.00           C  
ATOM   2881  C   ASN   349      29.018   6.442  33.182  1.00  0.00           C  
ATOM   2882  O   ASN   349      28.416   7.279  32.509  1.00  0.00           O  
ATOM   2883  CB  ASN   349      31.386   6.716  33.875  1.00  0.00           C  
ATOM   2884  CG  ASN   349      31.624   7.644  32.692  1.00  0.00           C  
ATOM   2885  OD1 ASN   349      31.530   8.864  32.815  1.00  0.00           O  
ATOM   2886  ND2 ASN   349      31.945   7.115  31.481  1.00  0.00           N  
ATOM   2887  N   PHE   350      28.911   5.134  32.968  1.00  0.00           N  
ATOM   2888  CA  PHE   350      27.993   4.642  31.946  1.00  0.00           C  
ATOM   2889  C   PHE   350      26.572   5.130  32.196  1.00  0.00           C  
ATOM   2890  O   PHE   350      25.889   5.589  31.280  1.00  0.00           O  
ATOM   2891  CB  PHE   350      27.975   3.117  31.881  1.00  0.00           C  
ATOM   2892  CG  PHE   350      26.893   2.577  30.984  1.00  0.00           C  
ATOM   2893  CD1 PHE   350      27.074   2.534  29.611  1.00  0.00           C  
ATOM   2894  CD2 PHE   350      25.686   2.143  31.508  1.00  0.00           C  
ATOM   2895  CE1 PHE   350      26.080   2.051  28.779  1.00  0.00           C  
ATOM   2896  CE2 PHE   350      24.687   1.661  30.682  1.00  0.00           C  
ATOM   2897  CZ  PHE   350      24.885   1.614  29.314  1.00  0.00           C  
ATOM   2898  N   GLU   351      26.132   5.011  33.446  1.00  0.00           N  
ATOM   2899  CA  GLU   351      24.767   5.354  33.819  1.00  0.00           C  
ATOM   2900  C   GLU   351      24.500   6.841  33.622  1.00  0.00           C  
ATOM   2901  O   GLU   351      23.353   7.258  33.448  1.00  0.00           O  
ATOM   2902  CB  GLU   351      24.498   4.956  35.273  1.00  0.00           C  
ATOM   2903  CG  GLU   351      23.031   5.097  35.683  1.00  0.00           C  
ATOM   2904  CD  GLU   351      22.878   4.532  37.088  1.00  0.00           C  
ATOM   2905  OE1 GLU   351      23.917   4.140  37.683  1.00  0.00           O  
ATOM   2906  OE2 GLU   351      21.721   4.486  37.584  1.00  0.00           O  
ATOM   2907  N   LYS   352      25.567   7.637  33.650  1.00  0.00           N  
ATOM   2908  CA  LYS   352      25.449   9.085  33.518  1.00  0.00           C  
ATOM   2909  C   LYS   352      25.304   9.528  32.063  1.00  0.00           C  
ATOM   2910  O   LYS   352      24.370  10.257  31.719  1.00  0.00           O  
ATOM   2911  CB  LYS   352      26.645   9.787  34.168  1.00  0.00           C  
ATOM   2912  CG  LYS   352      26.561  11.314  34.111  1.00  0.00           C  
ATOM   2913  CD  LYS   352      27.671  12.018  34.895  1.00  0.00           C  
ATOM   2914  CE  LYS   352      27.551  13.543  34.890  1.00  0.00           C  
ATOM   2915  NZ  LYS   352      28.640  14.139  35.696  1.00  0.00           N  
ATOM   2916  N   ASP   353      26.219   9.088  31.206  1.00  0.00           N  
ATOM   2917  CA  ASP   353      26.227   9.547  29.821  1.00  0.00           C  
ATOM   2918  C   ASP   353      25.527   8.568  28.894  1.00  0.00           C  
ATOM   2919  O   ASP   353      25.723   8.601  27.684  1.00  0.00           O  
ATOM   2920  CB  ASP   353      27.658   9.780  29.348  1.00  0.00           C  
ATOM   2921  CG  ASP   353      27.600  10.521  28.020  1.00  0.00           C  
ATOM   2922  OD1 ASP   353      26.483  10.960  27.636  1.00  0.00           O  
ATOM   2923  OD2 ASP   353      28.671  10.658  27.371  1.00  0.00           O  
ATOM   2924  N   GLU   496      24.705   7.702  29.471  1.00  0.00           N  
ATOM   2925  CA  GLU   496      23.993   6.695  28.701  1.00  0.00           C  
ATOM   2926  C   GLU   496      23.199   7.305  27.549  1.00  0.00           C  
ATOM   2927  O   GLU   496      23.203   6.782  26.438  1.00  0.00           O  
ATOM   2928  CB  GLU   496      23.081   5.891  29.604  1.00  0.00           C  
ATOM   2929  CG  GLU   496      22.324   4.780  28.874  1.00  0.00           C  
ATOM   2930  CD  GLU   496      23.337   3.731  28.436  1.00  0.00           C  
ATOM   2931  OE1 GLU   496      24.513   3.824  28.877  1.00  0.00           O  
ATOM   2932  OE2 GLU   496      22.947   2.823  27.654  1.00  0.00           O  
ATOM   2933  N   LEU   497      21.875   7.491  27.729  1.00  0.00           N  
ATOM   2934  CA  LEU   497      21.153   7.149  28.957  1.00  0.00           C  
ATOM   2935  C   LEU   497      21.088   5.639  29.238  1.00  0.00           C  
ATOM   2936  O   LEU   497      21.576   4.811  28.464  1.00  0.00           O  
ATOM   2937  CB  LEU   497      19.664   7.477  29.108  1.00  0.00           C  
ATOM   2938  CG  LEU   497      19.359   8.974  29.034  1.00  0.00           C  
ATOM   2939  CD1 LEU   497      17.873   9.331  29.029  1.00  0.00           C  
ATOM   2940  CD2 LEU   497      19.919   9.806  30.187  1.00  0.00           C  
ATOM   2941  N   GLU   498      20.479   5.277  30.358  1.00  0.00           N  
ATOM   2942  CA  GLU   498      20.375   3.871  30.766  1.00  0.00           C  
ATOM   2943  C   GLU   498      19.109   3.546  31.571  1.00  0.00           C  
ATOM   2944  O   GLU   498      18.413   4.438  32.064  1.00  0.00           O  
ATOM   2945  CB  GLU   498      21.465   3.304  31.682  1.00  0.00           C  
ATOM   2946  CG  GLU   498      21.539   3.997  33.044  1.00  0.00           C  
ATOM   2947  CD  GLU   498      22.685   3.373  33.828  1.00  0.00           C  
ATOM   2948  OE1 GLU   498      23.324   2.429  33.291  1.00  0.00           O  
ATOM   2949  OE2 GLU   498      22.936   3.832  34.974  1.00  0.00           O  
ATOM   2950  N   THR   499      18.792   2.247  31.717  1.00  0.00           N  
ATOM   2951  CA  THR   499      17.619   1.839  32.492  1.00  0.00           C  
ATOM   2952  C   THR   499      18.086   1.803  33.955  1.00  0.00           C  
ATOM   2953  O   THR   499      19.190   2.241  34.289  1.00  0.00           O  
ATOM   2954  CB  THR   499      16.588   0.858  33.084  1.00  0.00           C  
ATOM   2955  OG1 THR   499      15.515   1.576  33.675  1.00  0.00           O  
ATOM   2956  CG2 THR   499      17.269  -0.012  34.154  1.00  0.00           C  
ATOM   2957  N   GLU   500      17.253   1.283  34.844  1.00  0.00           N  
ATOM   2958  CA  GLU   500      17.608   1.229  36.253  1.00  0.00           C  
ATOM   2959  C   GLU   500      18.384  -0.024  36.668  1.00  0.00           C  
ATOM   2960  O   GLU   500      19.340  -0.462  36.022  1.00  0.00           O  
ATOM   2961  CB  GLU   500      16.470   1.222  37.280  1.00  0.00           C  
ATOM   2962  CG  GLU   500      15.677   2.530  37.321  1.00  0.00           C  
ATOM   2963  CD  GLU   500      14.546   2.363  38.325  1.00  0.00           C  
ATOM   2964  OE1 GLU   500      14.425   1.248  38.901  1.00  0.00           O  
ATOM   2965  OE2 GLU   500      13.787   3.348  38.531  1.00  0.00           O  
ATOM   2966  N   LYS   501      17.942  -0.599  37.779  1.00  0.00           N  
ATOM   2967  CA  LYS   501      18.585  -1.756  38.339  1.00  0.00           C  
ATOM   2968  C   LYS   501      18.560  -2.920  37.396  1.00  0.00           C  
ATOM   2969  O   LYS   501      17.677  -3.035  36.542  1.00  0.00           O  
ATOM   2970  CB  LYS   501      18.037  -2.435  39.598  1.00  0.00           C  
ATOM   2971  CG  LYS   501      18.151  -1.571  40.856  1.00  0.00           C  
ATOM   2972  CD  LYS   501      17.598  -2.245  42.113  1.00  0.00           C  
ATOM   2973  CE  LYS   501      17.770  -1.407  43.382  1.00  0.00           C  
ATOM   2974  NZ  LYS   501      17.205  -2.128  44.545  1.00  0.00           N  
ATOM   2975  N   THR   502      19.544  -3.925  37.578  1.00  0.00           N  
ATOM   2976  CA  THR   502      19.617  -5.048  36.651  1.00  0.00           C  
ATOM   2977  C   THR   502      19.502  -4.573  35.210  1.00  0.00           C  
ATOM   2978  O   THR   502      20.310  -4.934  34.349  1.00  0.00           O  
ATOM   2979  CB  THR   502      18.525  -6.047  36.958  1.00  0.00           C  
ATOM   2980  OG1 THR   502      18.662  -6.526  38.288  1.00  0.00           O  
ATOM   2981  CG2 THR   502      18.626  -7.228  35.978  1.00  0.00           C  
ATOM   2982  N   ILE   503      18.484  -3.761  34.957  1.00  0.00           N  
ATOM   2983  CA  ILE   503      18.277  -3.183  33.642  1.00  0.00           C  
ATOM   2984  C   ILE   503      19.563  -2.508  33.201  1.00  0.00           C  
ATOM   2985  O   ILE   503      20.068  -2.749  32.096  1.00  0.00           O  
ATOM   2986  CB  ILE   503      17.169  -2.127  33.679  1.00  0.00           C  
ATOM   2987  CG1 ILE   503      15.786  -2.702  34.027  1.00  0.00           C  
ATOM   2988  CG2 ILE   503      16.975  -1.394  32.341  1.00  0.00           C  
ATOM   2989  CD1 ILE   503      15.257  -3.690  32.988  1.00  0.00           C  
ATOM   2990  N   TYR   504      20.093  -1.665  34.084  1.00  0.00           N  
ATOM   2991  CA  TYR   504      21.362  -0.987  33.840  1.00  0.00           C  
ATOM   2992  C   TYR   504      22.434  -1.938  33.337  1.00  0.00           C  
ATOM   2993  O   TYR   504      23.063  -1.683  32.318  1.00  0.00           O  
ATOM   2994  CB  TYR   504      21.872  -0.329  35.120  1.00  0.00           C  
ATOM   2995  CG  TYR   504      23.193   0.287  34.811  1.00  0.00           C  
ATOM   2996  CD1 TYR   504      23.249   1.534  34.175  1.00  0.00           C  
ATOM   2997  CD2 TYR   504      24.405  -0.353  35.150  1.00  0.00           C  
ATOM   2998  CE1 TYR   504      24.478   2.150  33.869  1.00  0.00           C  
ATOM   2999  CE2 TYR   504      25.664   0.259  34.847  1.00  0.00           C  
ATOM   3000  CZ  TYR   504      25.678   1.514  34.204  1.00  0.00           C  
ATOM   3001  OH  TYR   504      26.865   2.140  33.889  1.00  0.00           O  
ATOM   3002  N   ASN   505      22.635  -3.028  34.070  1.00  0.00           N  
ATOM   3003  CA  ASN   505      23.714  -3.970  33.792  1.00  0.00           C  
ATOM   3004  C   ASN   505      23.520  -4.715  32.481  1.00  0.00           C  
ATOM   3005  O   ASN   505      24.488  -5.004  31.777  1.00  0.00           O  
ATOM   3006  CB  ASN   505      23.854  -4.974  34.935  1.00  0.00           C  
ATOM   3007  CG  ASN   505      24.469  -4.250  36.124  1.00  0.00           C  
ATOM   3008  OD1 ASN   505      25.105  -3.208  35.972  1.00  0.00           O  
ATOM   3009  ND2 ASN   505      24.314  -4.763  37.374  1.00  0.00           N  
ATOM   3010  N   GLU   506      22.276  -5.048  32.160  1.00  0.00           N  
ATOM   3011  CA  GLU   506      22.023  -5.727  30.901  1.00  0.00           C  
ATOM   3012  C   GLU   506      22.377  -4.772  29.772  1.00  0.00           C  
ATOM   3013  O   GLU   506      23.082  -5.141  28.826  1.00  0.00           O  
ATOM   3014  CB  GLU   506      20.565  -6.178  30.799  1.00  0.00           C  
ATOM   3015  CG  GLU   506      20.212  -7.322  31.751  1.00  0.00           C  
ATOM   3016  CD  GLU   506      18.714  -7.570  31.654  1.00  0.00           C  
ATOM   3017  OE1 GLU   506      18.034  -6.805  30.920  1.00  0.00           O  
ATOM   3018  OE2 GLU   506      18.229  -8.528  32.313  1.00  0.00           O  
ATOM   3019  N   ARG   507      21.898  -3.536  29.888  1.00  0.00           N  
ATOM   3020  CA  ARG   507      22.171  -2.519  28.876  1.00  0.00           C  
ATOM   3021  C   ARG   507      23.662  -2.199  28.758  1.00  0.00           C  
ATOM   3022  O   ARG   507      24.158  -1.863  27.677  1.00  0.00           O  
ATOM   3023  CB  ARG   507      21.378  -1.248  29.170  1.00  0.00           C  
ATOM   3024  CG  ARG   507      19.871  -1.406  28.956  1.00  0.00           C  
ATOM   3025  CD  ARG   507      19.077  -0.127  29.229  1.00  0.00           C  
ATOM   3026  NE  ARG   507      17.634  -0.447  29.038  1.00  0.00           N  
ATOM   3027  CZ  ARG   507      17.091  -0.429  27.786  1.00  0.00           C  
ATOM   3028  NH1 ARG   507      18.080  -0.092  26.908  1.00  0.00           N  
ATOM   3029  NH2 ARG   507      15.770  -0.756  27.901  1.00  0.00           N  
ATOM   3030  N   PHE   508      24.375  -2.319  29.872  1.00  0.00           N  
ATOM   3031  CA  PHE   508      25.805  -2.043  29.887  1.00  0.00           C  
ATOM   3032  C   PHE   508      26.599  -3.183  29.263  1.00  0.00           C  
ATOM   3033  O   PHE   508      27.563  -2.941  28.546  1.00  0.00           O  
ATOM   3034  CB  PHE   508      26.312  -1.754  31.303  1.00  0.00           C  
ATOM   3035  CG  PHE   508      27.763  -1.351  31.350  1.00  0.00           C  
ATOM   3036  CD1 PHE   508      28.256  -0.408  30.465  1.00  0.00           C  
ATOM   3037  CD2 PHE   508      28.638  -1.927  32.258  1.00  0.00           C  
ATOM   3038  CE1 PHE   508      29.585  -0.038  30.491  1.00  0.00           C  
ATOM   3039  CE2 PHE   508      29.970  -1.553  32.289  1.00  0.00           C  
ATOM   3040  CZ  PHE   508      30.442  -0.613  31.406  1.00  0.00           C  
ATOM   3041  N   GLU   509      26.196  -4.420  29.532  1.00  0.00           N  
ATOM   3042  CA  GLU   509      26.831  -5.568  28.895  1.00  0.00           C  
ATOM   3043  C   GLU   509      26.599  -5.532  27.378  1.00  0.00           C  
ATOM   3044  O   GLU   509      27.500  -5.851  26.589  1.00  0.00           O  
ATOM   3045  CB  GLU   509      26.316  -6.877  29.495  1.00  0.00           C  
ATOM   3046  CG  GLU   509      26.800  -7.125  30.925  1.00  0.00           C  
ATOM   3047  CD  GLU   509      26.118  -8.384  31.441  1.00  0.00           C  
ATOM   3048  OE1 GLU   509      25.265  -8.940  30.700  1.00  0.00           O  
ATOM   3049  OE2 GLU   509      26.441  -8.806  32.584  1.00  0.00           O  
ATOM   3050  N   ARG   510      25.389  -5.134  26.977  1.00  0.00           N  
ATOM   3051  CA  ARG   510      25.072  -4.951  25.560  1.00  0.00           C  
ATOM   3052  C   ARG   510      25.935  -3.854  24.943  1.00  0.00           C  
ATOM   3053  O   ARG   510      26.469  -4.004  23.836  1.00  0.00           O  
ATOM   3054  CB  ARG   510      23.586  -4.627  25.372  1.00  0.00           C  
ATOM   3055  CG  ARG   510      22.663  -5.816  25.644  1.00  0.00           C  
ATOM   3056  CD  ARG   510      21.176  -5.477  25.528  1.00  0.00           C  
ATOM   3057  NE  ARG   510      20.408  -6.713  25.846  1.00  0.00           N  
ATOM   3058  CZ  ARG   510      19.044  -6.676  25.894  1.00  0.00           C  
ATOM   3059  NH1 ARG   510      18.652  -5.399  25.615  1.00  0.00           N  
ATOM   3060  NH2 ARG   510      18.604  -7.931  26.203  1.00  0.00           N  
ATOM   3061  N   TRP   511      26.071  -2.750  25.671  1.00  0.00           N  
ATOM   3062  CA  TRP   511      26.954  -1.671  25.248  1.00  0.00           C  
ATOM   3063  C   TRP   511      28.377  -2.196  25.044  1.00  0.00           C  
ATOM   3064  O   TRP   511      29.054  -1.832  24.080  1.00  0.00           O  
ATOM   3065  CB  TRP   511      26.942  -0.523  26.263  1.00  0.00           C  
ATOM   3066  CG  TRP   511      27.842   0.632  25.894  1.00  0.00           C  
ATOM   3067  CD1 TRP   511      29.029   1.016  26.448  1.00  0.00           C  
ATOM   3068  CD2 TRP   511      27.627   1.596  24.853  1.00  0.00           C  
ATOM   3069  NE1 TRP   511      29.565   2.081  25.884  1.00  0.00           N  
ATOM   3070  CE2 TRP   511      28.730   2.489  24.876  1.00  0.00           C  
ATOM   3071  CE3 TRP   511      26.609   1.794  23.897  1.00  0.00           C  
ATOM   3072  CZ2 TRP   511      28.847   3.579  23.971  1.00  0.00           C  
ATOM   3073  CZ3 TRP   511      26.719   2.886  22.984  1.00  0.00           C  
ATOM   3074  CH2 TRP   511      27.835   3.759  23.037  1.00  0.00           C  
ATOM   3075  N   LYS   512      28.821  -3.057  25.955  1.00  0.00           N  
ATOM   3076  CA  LYS   512      30.129  -3.694  25.844  1.00  0.00           C  
ATOM   3077  C   LYS   512      30.243  -4.469  24.544  1.00  0.00           C  
ATOM   3078  O   LYS   512      31.049  -4.127  23.687  1.00  0.00           O  
ATOM   3079  CB  LYS   512      30.380  -4.637  27.018  1.00  0.00           C  
ATOM   3080  CG  LYS   512      30.778  -3.951  28.310  1.00  0.00           C  
ATOM   3081  CD  LYS   512      30.773  -4.957  29.447  1.00  0.00           C  
ATOM   3082  CE  LYS   512      30.814  -4.281  30.801  1.00  0.00           C  
ATOM   3083  NZ  LYS   512      30.568  -5.258  31.904  1.00  0.00           N  
ATOM   3084  N   HIS   513      29.437  -5.517  24.405  1.00  0.00           N  
ATOM   3085  CA  HIS   513      29.443  -6.309  23.177  1.00  0.00           C  
ATOM   3086  C   HIS   513      29.519  -5.407  21.940  1.00  0.00           C  
ATOM   3087  O   HIS   513      30.492  -5.466  21.169  1.00  0.00           O  
ATOM   3088  CB  HIS   513      28.212  -7.221  23.112  1.00  0.00           C  
ATOM   3089  CG  HIS   513      28.131  -8.006  21.836  1.00  0.00           C  
ATOM   3090  ND1 HIS   513      28.886  -9.130  21.572  1.00  0.00           N  
ATOM   3091  CD2 HIS   513      27.368  -7.826  20.732  1.00  0.00           C  
ATOM   3092  CE1 HIS   513      28.606  -9.604  20.397  1.00  0.00           C  
ATOM   3093  NE2 HIS   513      27.683  -8.834  19.853  1.00  0.00           N  
ATOM   3094  N   GLU   514      28.503  -4.561  21.765  1.00  0.00           N  
ATOM   3095  CA  GLU   514      28.446  -3.682  20.596  1.00  0.00           C  
ATOM   3096  C   GLU   514      29.685  -2.807  20.439  1.00  0.00           C  
ATOM   3097  O   GLU   514      30.048  -2.418  19.327  1.00  0.00           O  
ATOM   3098  CB  GLU   514      27.187  -2.810  20.621  1.00  0.00           C  
ATOM   3099  CG  GLU   514      25.898  -3.592  20.359  1.00  0.00           C  
ATOM   3100  CD  GLU   514      24.727  -2.631  20.508  1.00  0.00           C  
ATOM   3101  OE1 GLU   514      24.973  -1.450  20.871  1.00  0.00           O  
ATOM   3102  OE2 GLU   514      23.570  -3.066  20.262  1.00  0.00           O  
ATOM   3103  N   TYR   515      30.331  -2.501  21.560  1.00  0.00           N  
ATOM   3104  CA  TYR   515      31.546  -1.697  21.549  1.00  0.00           C  
ATOM   3105  C   TYR   515      32.718  -2.515  21.018  1.00  0.00           C  
ATOM   3106  O   TYR   515      33.326  -2.153  20.018  1.00  0.00           O  
ATOM   3107  CB  TYR   515      31.846  -1.158  22.950  1.00  0.00           C  
ATOM   3108  CG  TYR   515      33.130  -0.406  22.875  1.00  0.00           C  
ATOM   3109  CD1 TYR   515      33.143   0.904  22.378  1.00  0.00           C  
ATOM   3110  CD2 TYR   515      34.349  -0.979  23.301  1.00  0.00           C  
ATOM   3111  CE1 TYR   515      34.336   1.648  22.294  1.00  0.00           C  
ATOM   3112  CE2 TYR   515      35.571  -0.236  23.223  1.00  0.00           C  
ATOM   3113  CZ  TYR   515      35.542   1.079  22.715  1.00  0.00           C  
ATOM   3114  OH  TYR   515      36.694   1.830  22.617  1.00  0.00           O  
ATOM   3115  N   TYR   516      33.045  -3.610  21.693  1.00  0.00           N  
ATOM   3116  CA  TYR   516      34.073  -4.507  21.188  1.00  0.00           C  
ATOM   3117  C   TYR   516      33.909  -4.621  19.678  1.00  0.00           C  
ATOM   3118  O   TYR   516      34.824  -4.299  18.918  1.00  0.00           O  
ATOM   3119  CB  TYR   516      33.968  -5.893  21.831  1.00  0.00           C  
ATOM   3120  CG  TYR   516      34.272  -5.925  23.312  1.00  0.00           C  
ATOM   3121  CD1 TYR   516      35.554  -5.674  23.784  1.00  0.00           C  
ATOM   3122  CD2 TYR   516      33.282  -6.224  24.237  1.00  0.00           C  
ATOM   3123  CE1 TYR   516      35.840  -5.707  25.140  1.00  0.00           C  
ATOM   3124  CE2 TYR   516      33.556  -6.260  25.596  1.00  0.00           C  
ATOM   3125  CZ  TYR   516      34.836  -6.002  26.042  1.00  0.00           C  
ATOM   3126  OH  TYR   516      35.110  -6.038  27.392  1.00  0.00           O  
ATOM   3127  N   HIS   517      32.724  -5.047  19.251  1.00  0.00           N  
ATOM   3128  CA  HIS   517      32.455  -5.231  17.827  1.00  0.00           C  
ATOM   3129  C   HIS   517      32.745  -3.988  16.986  1.00  0.00           C  
ATOM   3130  O   HIS   517      33.663  -3.992  16.166  1.00  0.00           O  
ATOM   3131  CB  HIS   517      31.016  -5.694  17.606  1.00  0.00           C  
ATOM   3132  CG  HIS   517      30.669  -5.858  16.156  1.00  0.00           C  
ATOM   3133  ND1 HIS   517      31.189  -6.847  15.346  1.00  0.00           N  
ATOM   3134  CD2 HIS   517      29.839  -5.149  15.357  1.00  0.00           C  
ATOM   3135  CE1 HIS   517      30.711  -6.752  14.142  1.00  0.00           C  
ATOM   3136  NE2 HIS   517      29.884  -5.725  14.111  1.00  0.00           N  
ATOM   3137  N   ASP   518      31.965  -2.929  17.193  1.00  0.00           N  
ATOM   3138  CA  ASP   518      32.067  -1.728  16.361  1.00  0.00           C  
ATOM   3139  C   ASP   518      33.377  -0.943  16.495  1.00  0.00           C  
ATOM   3140  O   ASP   518      34.090  -0.747  15.513  1.00  0.00           O  
ATOM   3141  CB  ASP   518      30.860  -0.812  16.580  1.00  0.00           C  
ATOM   3142  CG  ASP   518      30.974   0.356  15.610  1.00  0.00           C  
ATOM   3143  OD1 ASP   518      31.904   0.331  14.761  1.00  0.00           O  
ATOM   3144  OD2 ASP   518      30.132   1.288  15.706  1.00  0.00           O  
ATOM   3145  N   LYS   519      33.696  -0.499  17.705  1.00  0.00           N  
ATOM   3146  CA  LYS   519      34.887   0.323  17.927  1.00  0.00           C  
ATOM   3147  C   LYS   519      36.205  -0.450  18.046  1.00  0.00           C  
ATOM   3148  O   LYS   519      37.273   0.109  17.804  1.00  0.00           O  
ATOM   3149  CB  LYS   519      34.698   1.231  19.143  1.00  0.00           C  
ATOM   3150  CG  LYS   519      33.644   2.298  18.946  1.00  0.00           C  
ATOM   3151  CD  LYS   519      33.505   3.182  20.165  1.00  0.00           C  
ATOM   3152  CE  LYS   519      32.390   4.195  19.964  1.00  0.00           C  
ATOM   3153  NZ  LYS   519      32.189   5.035  21.177  1.00  0.00           N  
ATOM   3154  N   LEU   520      36.136  -1.726  18.413  1.00  0.00           N  
ATOM   3155  CA  LEU   520      37.346  -2.540  18.534  1.00  0.00           C  
ATOM   3156  C   LEU   520      37.603  -3.405  17.303  1.00  0.00           C  
ATOM   3157  O   LEU   520      38.650  -4.046  17.205  1.00  0.00           O  
ATOM   3158  CB  LEU   520      37.258  -3.448  19.758  1.00  0.00           C  
ATOM   3159  CG  LEU   520      37.152  -2.683  21.079  1.00  0.00           C  
ATOM   3160  CD1 LEU   520      36.966  -3.557  22.318  1.00  0.00           C  
ATOM   3161  CD2 LEU   520      38.368  -1.827  21.428  1.00  0.00           C  
ATOM   3162  N   LYS   521      36.639  -3.422  16.381  1.00  0.00           N  
ATOM   3163  CA  LYS   521      36.667  -4.290  15.196  1.00  0.00           C  
ATOM   3164  C   LYS   521      37.121  -5.707  15.528  1.00  0.00           C  
ATOM   3165  O   LYS   521      37.877  -6.322  14.783  1.00  0.00           O  
ATOM   3166  CB  LYS   521      37.537  -3.700  14.079  1.00  0.00           C  
ATOM   3167  CG  LYS   521      37.036  -2.349  13.565  1.00  0.00           C  
ATOM   3168  CD  LYS   521      37.942  -1.724  12.502  1.00  0.00           C  
ATOM   3169  CE  LYS   521      37.464  -0.354  12.018  1.00  0.00           C  
ATOM   3170  NZ  LYS   521      38.454   0.228  11.084  1.00  0.00           N  
ATOM   3171  N   PHE   522      36.656  -6.217  16.658  1.00  0.00           N  
ATOM   3172  CA  PHE   522      36.951  -7.582  17.046  1.00  0.00           C  
ATOM   3173  C   PHE   522      35.761  -8.203  17.750  1.00  0.00           C  
ATOM   3174  O   PHE   522      35.046  -7.537  18.494  1.00  0.00           O  
ATOM   3175  CB  PHE   522      38.197  -7.645  17.927  1.00  0.00           C  
ATOM   3176  CG  PHE   522      38.415  -9.073  18.294  1.00  0.00           C  
ATOM   3177  CD1 PHE   522      39.059  -9.980  17.422  1.00  0.00           C  
ATOM   3178  CD2 PHE   522      37.974  -9.551  19.541  1.00  0.00           C  
ATOM   3179  CE1 PHE   522      39.266 -11.343  17.783  1.00  0.00           C  
ATOM   3180  CE2 PHE   522      38.169 -10.912  19.928  1.00  0.00           C  
ATOM   3181  CZ  PHE   522      38.817 -11.811  19.042  1.00  0.00           C  
ATOM   3182  N   THR   523      35.553  -9.487  17.499  1.00  0.00           N  
ATOM   3183  CA  THR   523      34.458 -10.221  18.105  1.00  0.00           C  
ATOM   3184  C   THR   523      34.754 -10.444  19.579  1.00  0.00           C  
ATOM   3185  O   THR   523      35.904 -10.672  19.949  1.00  0.00           O  
ATOM   3186  CB  THR   523      34.272 -11.548  17.372  1.00  0.00           C  
ATOM   3187  OG1 THR   523      34.026 -11.314  15.993  1.00  0.00           O  
ATOM   3188  CG2 THR   523      33.078 -12.303  17.981  1.00  0.00           C  
ATOM   3189  N   THR   524      34.224  -9.585  20.459  1.00  0.00           N  
ATOM   3190  CA  THR   524      34.465  -9.723  21.900  1.00  0.00           C  
ATOM   3191  C   THR   524      33.503 -10.747  22.523  1.00  0.00           C  
ATOM   3192  O   THR   524      33.474 -10.940  23.741  1.00  0.00           O  
ATOM   3193  CB  THR   524      34.425  -9.295  23.380  1.00  0.00           C  
ATOM   3194  OG1 THR   524      33.082  -9.095  23.794  1.00  0.00           O  
ATOM   3195  CG2 THR   524      35.212  -7.985  23.553  1.00  0.00           C  
ATOM   3196  N   ASP   525      32.697 -11.422  21.693  1.00  0.00           N  
ATOM   3197  CA  ASP   525      31.983 -12.616  22.126  1.00  0.00           C  
ATOM   3198  C   ASP   525      32.911 -13.777  22.421  1.00  0.00           C  
ATOM   3199  O   ASP   525      32.593 -14.674  23.207  1.00  0.00           O  
ATOM   3200  CB  ASP   525      30.978 -13.206  21.134  1.00  0.00           C  
ATOM   3201  CG  ASP   525      30.153 -14.254  21.867  1.00  0.00           C  
ATOM   3202  OD1 ASP   525      29.483 -13.884  22.868  1.00  0.00           O  
ATOM   3203  OD2 ASP   525      30.182 -15.437  21.437  1.00  0.00           O  
ATOM   3204  N   SER   526      34.084 -13.785  21.796  1.00  0.00           N  
ATOM   3205  CA  SER   526      35.090 -14.794  22.102  1.00  0.00           C  
ATOM   3206  C   SER   526      35.798 -14.359  23.392  1.00  0.00           C  
ATOM   3207  O   SER   526      36.527 -13.364  23.401  1.00  0.00           O  
ATOM   3208  CB  SER   526      36.362 -15.115  21.312  1.00  0.00           C  
ATOM   3209  OG  SER   526      37.128 -16.094  21.998  1.00  0.00           O  
ATOM   3210  N   GLU   527      35.613 -15.071  24.498  1.00  0.00           N  
ATOM   3211  CA  GLU   527      36.262 -14.654  25.751  1.00  0.00           C  
ATOM   3212  C   GLU   527      37.779 -14.441  25.624  1.00  0.00           C  
ATOM   3213  O   GLU   527      38.393 -13.781  26.466  1.00  0.00           O  
ATOM   3214  CB  GLU   527      36.192 -15.604  26.951  1.00  0.00           C  
ATOM   3215  CG  GLU   527      34.792 -15.719  27.557  1.00  0.00           C  
ATOM   3216  CD  GLU   527      34.835 -16.787  28.641  1.00  0.00           C  
ATOM   3217  OE1 GLU   527      35.913 -17.416  28.809  1.00  0.00           O  
ATOM   3218  OE2 GLU   527      33.789 -16.988  29.315  1.00  0.00           O  
ATOM   3219  N   GLU   528      38.435 -14.933  24.686  1.00  0.00           N  
ATOM   3220  CA  GLU   528      39.837 -14.837  24.316  1.00  0.00           C  
ATOM   3221  C   GLU   528      40.237 -13.369  24.229  1.00  0.00           C  
ATOM   3222  O   GLU   528      41.332 -12.980  24.649  1.00  0.00           O  
ATOM   3223  CB  GLU   528      40.090 -15.534  22.982  1.00  0.00           C  
ATOM   3224  CG  GLU   528      39.790 -17.020  22.995  1.00  0.00           C  
ATOM   3225  CD  GLU   528      40.026 -17.670  21.647  1.00  0.00           C  
ATOM   3226  OE1 GLU   528      40.247 -16.927  20.665  1.00  0.00           O  
ATOM   3227  OE2 GLU   528      39.995 -18.919  21.570  1.00  0.00           O  
ATOM   3228  N   LYS   529      39.330 -12.555  23.696  1.00  0.00           N  
ATOM   3229  CA  LYS   529      39.574 -11.126  23.575  1.00  0.00           C  
ATOM   3230  C   LYS   529      39.744 -10.497  24.952  1.00  0.00           C  
ATOM   3231  O   LYS   529      40.767  -9.873  25.218  1.00  0.00           O  
ATOM   3232  CB  LYS   529      38.459 -10.429  22.787  1.00  0.00           C  
ATOM   3233  CG  LYS   529      38.619  -8.909  22.718  1.00  0.00           C  
ATOM   3234  CD  LYS   529      39.800  -8.456  21.856  1.00  0.00           C  
ATOM   3235  CE  LYS   529      39.873  -6.940  21.666  1.00  0.00           C  
ATOM   3236  NZ  LYS   529      41.059  -6.589  20.852  1.00  0.00           N  
ATOM   3237  N   VAL   530      38.754 -10.656  25.827  1.00  0.00           N  
ATOM   3238  CA  VAL   530      38.887 -10.135  27.184  1.00  0.00           C  
ATOM   3239  C   VAL   530      40.217 -10.591  27.754  1.00  0.00           C  
ATOM   3240  O   VAL   530      40.933  -9.816  28.380  1.00  0.00           O  
ATOM   3241  CB  VAL   530      37.784 -10.628  28.145  1.00  0.00           C  
ATOM   3242  CG1 VAL   530      38.037 -10.254  29.607  1.00  0.00           C  
ATOM   3243  CG2 VAL   530      36.398 -10.066  27.823  1.00  0.00           C  
ATOM   3244  N   ARG   531      40.545 -11.859  27.529  1.00  0.00           N  
ATOM   3245  CA  ARG   531      41.782 -12.422  28.047  1.00  0.00           C  
ATOM   3246  C   ARG   531      42.985 -11.591  27.609  1.00  0.00           C  
ATOM   3247  O   ARG   531      43.663 -10.994  28.445  1.00  0.00           O  
ATOM   3248  CB  ARG   531      41.941 -13.883  27.619  1.00  0.00           C  
ATOM   3249  CG  ARG   531      43.204 -14.547  28.172  1.00  0.00           C  
ATOM   3250  CD  ARG   531      43.364 -16.008  27.748  1.00  0.00           C  
ATOM   3251  NE  ARG   531      44.611 -16.524  28.378  1.00  0.00           N  
ATOM   3252  CZ  ARG   531      45.098 -17.749  28.025  1.00  0.00           C  
ATOM   3253  NH1 ARG   531      44.258 -18.277  27.088  1.00  0.00           N  
ATOM   3254  NH2 ARG   531      46.236 -17.968  28.747  1.00  0.00           N  
ATOM   3255  N   ASP   532      43.244 -11.529  26.305  1.00  0.00           N  
ATOM   3256  CA  ASP   532      44.417 -10.797  25.826  1.00  0.00           C  
ATOM   3257  C   ASP   532      44.385  -9.296  26.146  1.00  0.00           C  
ATOM   3258  O   ASP   532      45.432  -8.659  26.242  1.00  0.00           O  
ATOM   3259  CB  ASP   532      44.690 -11.055  24.335  1.00  0.00           C  
ATOM   3260  CG  ASP   532      45.242 -12.466  24.195  1.00  0.00           C  
ATOM   3261  OD1 ASP   532      45.602 -13.067  25.243  1.00  0.00           O  
ATOM   3262  OD2 ASP   532      45.311 -12.963  23.039  1.00  0.00           O  
ATOM   3263  N   LEU   533      43.188  -8.737  26.314  1.00  0.00           N  
ATOM   3264  CA  LEU   533      43.038  -7.340  26.718  1.00  0.00           C  
ATOM   3265  C   LEU   533      43.515  -7.130  28.141  1.00  0.00           C  
ATOM   3266  O   LEU   533      44.197  -6.150  28.444  1.00  0.00           O  
ATOM   3267  CB  LEU   533      41.582  -6.896  26.624  1.00  0.00           C  
ATOM   3268  CG  LEU   533      41.110  -6.316  25.298  1.00  0.00           C  
ATOM   3269  CD1 LEU   533      39.644  -5.932  25.401  1.00  0.00           C  
ATOM   3270  CD2 LEU   533      41.955  -5.117  24.938  1.00  0.00           C  
ATOM   3271  N   ALA   534      43.136  -8.049  29.019  1.00  0.00           N  
ATOM   3272  CA  ALA   534      43.558  -7.978  30.405  1.00  0.00           C  
ATOM   3273  C   ALA   534      45.059  -8.153  30.460  1.00  0.00           C  
ATOM   3274  O   ALA   534      45.783  -7.411  31.144  1.00  0.00           O  
ATOM   3275  CB  ALA   534      42.892  -9.077  31.219  1.00  0.00           C  
ATOM   3276  N   LYS   535      45.523  -9.149  29.722  1.00  0.00           N  
ATOM   3277  CA  LYS   535      46.938  -9.415  29.652  1.00  0.00           C  
ATOM   3278  C   LYS   535      47.680  -8.136  29.295  1.00  0.00           C  
ATOM   3279  O   LYS   535      48.478  -7.613  30.082  1.00  0.00           O  
ATOM   3280  CB  LYS   535      47.216 -10.465  28.595  1.00  0.00           C  
ATOM   3281  CG  LYS   535      48.694 -10.847  28.488  1.00  0.00           C  
ATOM   3282  CD  LYS   535      48.970 -11.941  27.455  1.00  0.00           C  
ATOM   3283  CE  LYS   535      50.452 -12.299  27.324  1.00  0.00           C  
ATOM   3284  NZ  LYS   535      50.626 -13.380  26.328  1.00  0.00           N  
ATOM   3285  N   ASP   536      47.391  -7.620  28.107  1.00  0.00           N  
ATOM   3286  CA  ASP   536      48.102  -6.457  27.594  1.00  0.00           C  
ATOM   3287  C   ASP   536      47.952  -5.207  28.453  1.00  0.00           C  
ATOM   3288  O   ASP   536      48.865  -4.387  28.513  1.00  0.00           O  
ATOM   3289  CB  ASP   536      47.704  -6.158  26.149  1.00  0.00           C  
ATOM   3290  CG  ASP   536      48.334  -7.219  25.258  1.00  0.00           C  
ATOM   3291  OD1 ASP   536      49.215  -7.966  25.761  1.00  0.00           O  
ATOM   3292  OD2 ASP   536      47.942  -7.298  24.063  1.00  0.00           O  
ATOM   3293  N   TYR   537      46.809  -5.041  29.103  1.00  0.00           N  
ATOM   3294  CA  TYR   537      46.637  -3.868  29.948  1.00  0.00           C  
ATOM   3295  C   TYR   537      47.528  -3.950  31.186  1.00  0.00           C  
ATOM   3296  O   TYR   537      48.281  -3.015  31.481  1.00  0.00           O  
ATOM   3297  CB  TYR   537      45.183  -3.691  30.369  1.00  0.00           C  
ATOM   3298  CG  TYR   537      44.886  -2.310  30.921  1.00  0.00           C  
ATOM   3299  CD1 TYR   537      44.764  -1.220  30.074  1.00  0.00           C  
ATOM   3300  CD2 TYR   537      44.737  -2.095  32.283  1.00  0.00           C  
ATOM   3301  CE1 TYR   537      44.492   0.043  30.561  1.00  0.00           C  
ATOM   3302  CE2 TYR   537      44.464  -0.832  32.780  1.00  0.00           C  
ATOM   3303  CZ  TYR   537      44.343   0.236  31.910  1.00  0.00           C  
ATOM   3304  OH  TYR   537      44.074   1.504  32.383  1.00  0.00           O  
ATOM   3305  N   VAL   538      47.445  -5.064  31.912  1.00  0.00           N  
ATOM   3306  CA  VAL   538      48.257  -5.208  33.112  1.00  0.00           C  
ATOM   3307  C   VAL   538      49.730  -5.086  32.740  1.00  0.00           C  
ATOM   3308  O   VAL   538      50.510  -4.414  33.430  1.00  0.00           O  
ATOM   3309  CB  VAL   538      47.985  -6.536  33.826  1.00  0.00           C  
ATOM   3310  CG1 VAL   538      48.864  -6.674  35.062  1.00  0.00           C  
ATOM   3311  CG2 VAL   538      46.520  -6.648  34.204  1.00  0.00           C  
ATOM   3312  N   GLU   539      50.107  -5.733  31.644  1.00  0.00           N  
ATOM   3313  CA  GLU   539      51.457  -5.581  31.125  1.00  0.00           C  
ATOM   3314  C   GLU   539      51.806  -4.113  30.931  1.00  0.00           C  
ATOM   3315  O   GLU   539      52.861  -3.656  31.348  1.00  0.00           O  
ATOM   3316  CB  GLU   539      51.619  -6.334  29.806  1.00  0.00           C  
ATOM   3317  CG  GLU   539      51.655  -7.855  29.972  1.00  0.00           C  
ATOM   3318  CD  GLU   539      51.744  -8.477  28.586  1.00  0.00           C  
ATOM   3319  OE1 GLU   539      51.684  -7.710  27.588  1.00  0.00           O  
ATOM   3320  OE2 GLU   539      51.872  -9.728  28.506  1.00  0.00           O  
ATOM   3321  N   GLY   540      50.904  -3.376  30.297  1.00  0.00           N  
ATOM   3322  CA  GLY   540      51.105  -1.946  30.088  1.00  0.00           C  
ATOM   3323  C   GLY   540      51.459  -1.257  31.399  1.00  0.00           C  
ATOM   3324  O   GLY   540      52.555  -0.706  31.552  1.00  0.00           O  
ATOM   3325  N   LEU   541      50.521  -1.294  32.340  1.00  0.00           N  
ATOM   3326  CA  LEU   541      50.725  -0.693  33.653  1.00  0.00           C  
ATOM   3327  C   LEU   541      52.094  -1.011  34.257  1.00  0.00           C  
ATOM   3328  O   LEU   541      52.854  -0.097  34.641  1.00  0.00           O  
ATOM   3329  CB  LEU   541      49.618  -1.132  34.607  1.00  0.00           C  
ATOM   3330  CG  LEU   541      48.297  -0.374  34.486  1.00  0.00           C  
ATOM   3331  CD1 LEU   541      47.163  -1.139  35.148  1.00  0.00           C  
ATOM   3332  CD2 LEU   541      48.431   1.014  35.085  1.00  0.00           C  
ATOM   3333  N   GLN   542      52.417  -2.300  34.347  1.00  0.00           N  
ATOM   3334  CA  GLN   542      53.703  -2.671  34.922  1.00  0.00           C  
ATOM   3335  C   GLN   542      54.827  -2.008  34.135  1.00  0.00           C  
ATOM   3336  O   GLN   542      55.778  -1.488  34.717  1.00  0.00           O  
ATOM   3337  CB  GLN   542      53.884  -4.186  34.967  1.00  0.00           C  
ATOM   3338  CG  GLN   542      55.168  -4.627  35.658  1.00  0.00           C  
ATOM   3339  CD  GLN   542      55.296  -4.105  37.083  1.00  0.00           C  
ATOM   3340  OE1 GLN   542      56.183  -3.308  37.387  1.00  0.00           O  
ATOM   3341  NE2 GLN   542      54.414  -4.558  37.964  1.00  0.00           N  
ATOM   3342  N   TRP   543      54.694  -2.005  32.809  1.00  0.00           N  
ATOM   3343  CA  TRP   543      55.701  -1.418  31.926  1.00  0.00           C  
ATOM   3344  C   TRP   543      55.966   0.030  32.297  1.00  0.00           C  
ATOM   3345  O   TRP   543      57.115   0.424  32.460  1.00  0.00           O  
ATOM   3346  CB  TRP   543      55.288  -1.494  30.456  1.00  0.00           C  
ATOM   3347  CG  TRP   543      56.358  -0.944  29.551  1.00  0.00           C  
ATOM   3348  CD1 TRP   543      57.379  -1.642  28.978  1.00  0.00           C  
ATOM   3349  CD2 TRP   543      56.533   0.423  29.140  1.00  0.00           C  
ATOM   3350  NE1 TRP   543      58.170  -0.803  28.230  1.00  0.00           N  
ATOM   3351  CE2 TRP   543      57.672   0.470  28.313  1.00  0.00           C  
ATOM   3352  CE3 TRP   543      55.833   1.609  29.385  1.00  0.00           C  
ATOM   3353  CZ2 TRP   543      58.125   1.651  27.731  1.00  0.00           C  
ATOM   3354  CZ3 TRP   543      56.288   2.781  28.805  1.00  0.00           C  
ATOM   3355  CH2 TRP   543      57.420   2.792  27.988  1.00  0.00           C  
ATOM   3356  N   VAL   544      54.905   0.819  32.429  1.00  0.00           N  
ATOM   3357  CA  VAL   544      55.059   2.211  32.815  1.00  0.00           C  
ATOM   3358  C   VAL   544      55.756   2.336  34.167  1.00  0.00           C  
ATOM   3359  O   VAL   544      56.687   3.134  34.326  1.00  0.00           O  
ATOM   3360  CB  VAL   544      53.707   2.945  32.865  1.00  0.00           C  
ATOM   3361  CG1 VAL   544      53.897   4.382  33.351  1.00  0.00           C  
ATOM   3362  CG2 VAL   544      53.034   2.932  31.511  1.00  0.00           C  
ATOM   3363  N   LEU   545      55.318   1.552  35.145  1.00  0.00           N  
ATOM   3364  CA  LEU   545      55.944   1.661  36.454  1.00  0.00           C  
ATOM   3365  C   LEU   545      57.433   1.368  36.382  1.00  0.00           C  
ATOM   3366  O   LEU   545      58.226   2.023  37.056  1.00  0.00           O  
ATOM   3367  CB  LEU   545      55.275   0.772  37.492  1.00  0.00           C  
ATOM   3368  CG  LEU   545      54.131   1.491  38.180  1.00  0.00           C  
ATOM   3369  CD1 LEU   545      52.970   1.574  37.224  1.00  0.00           C  
ATOM   3370  CD2 LEU   545      53.731   0.786  39.459  1.00  0.00           C  
ATOM   3371  N   TYR   546      57.813   0.383  35.574  1.00  0.00           N  
ATOM   3372  CA  TYR   546      59.222   0.123  35.352  1.00  0.00           C  
ATOM   3373  C   TYR   546      59.875   1.356  34.747  1.00  0.00           C  
ATOM   3374  O   TYR   546      60.844   1.888  35.290  1.00  0.00           O  
ATOM   3375  CB  TYR   546      59.400  -1.085  34.447  1.00  0.00           C  
ATOM   3376  CG  TYR   546      59.092  -2.299  35.254  1.00  0.00           C  
ATOM   3377  CD1 TYR   546      57.859  -2.944  35.100  1.00  0.00           C  
ATOM   3378  CD2 TYR   546      60.021  -2.828  36.178  1.00  0.00           C  
ATOM   3379  CE1 TYR   546      57.532  -4.096  35.843  1.00  0.00           C  
ATOM   3380  CE2 TYR   546      59.705  -3.998  36.942  1.00  0.00           C  
ATOM   3381  CZ  TYR   546      58.453  -4.618  36.759  1.00  0.00           C  
ATOM   3382  OH  TYR   546      58.104  -5.743  37.474  1.00  0.00           O  
ATOM   3383  N   TYR   547      59.320   1.828  33.636  1.00  0.00           N  
ATOM   3384  CA  TYR   547      59.822   3.034  32.997  1.00  0.00           C  
ATOM   3385  C   TYR   547      60.253   4.010  34.064  1.00  0.00           C  
ATOM   3386  O   TYR   547      61.360   4.518  34.012  1.00  0.00           O  
ATOM   3387  CB  TYR   547      58.766   3.686  32.105  1.00  0.00           C  
ATOM   3388  CG  TYR   547      59.345   4.532  30.990  1.00  0.00           C  
ATOM   3389  CD1 TYR   547      60.709   4.553  30.746  1.00  0.00           C  
ATOM   3390  CD2 TYR   547      58.525   5.312  30.180  1.00  0.00           C  
ATOM   3391  CE1 TYR   547      61.244   5.323  29.718  1.00  0.00           C  
ATOM   3392  CE2 TYR   547      59.053   6.091  29.152  1.00  0.00           C  
ATOM   3393  CZ  TYR   547      60.411   6.091  28.926  1.00  0.00           C  
ATOM   3394  OH  TYR   547      60.937   6.859  27.908  1.00  0.00           O  
ATOM   3395  N   TYR   548      59.391   4.253  35.050  1.00  0.00           N  
ATOM   3396  CA  TYR   548      59.703   5.259  36.080  1.00  0.00           C  
ATOM   3397  C   TYR   548      60.654   4.828  37.207  1.00  0.00           C  
ATOM   3398  O   TYR   548      61.559   5.572  37.574  1.00  0.00           O  
ATOM   3399  CB  TYR   548      58.419   5.842  36.683  1.00  0.00           C  
ATOM   3400  CG  TYR   548      57.764   6.894  35.822  1.00  0.00           C  
ATOM   3401  CD1 TYR   548      56.990   6.539  34.724  1.00  0.00           C  
ATOM   3402  CD2 TYR   548      57.919   8.243  36.104  1.00  0.00           C  
ATOM   3403  CE1 TYR   548      56.389   7.497  33.933  1.00  0.00           C  
ATOM   3404  CE2 TYR   548      57.317   9.208  35.319  1.00  0.00           C  
ATOM   3405  CZ  TYR   548      56.554   8.829  34.235  1.00  0.00           C  
ATOM   3406  OH  TYR   548      55.957   9.785  33.441  1.00  0.00           O  
ATOM   3407  N   TYR   549      60.440   3.641  37.759  1.00  0.00           N  
ATOM   3408  CA  TYR   549      61.149   3.203  38.953  1.00  0.00           C  
ATOM   3409  C   TYR   549      62.473   2.502  38.687  1.00  0.00           C  
ATOM   3410  O   TYR   549      63.351   2.473  39.557  1.00  0.00           O  
ATOM   3411  CB  TYR   549      60.246   2.290  39.767  1.00  0.00           C  
ATOM   3412  CG  TYR   549      59.196   3.044  40.525  1.00  0.00           C  
ATOM   3413  CD1 TYR   549      58.063   3.523  39.890  1.00  0.00           C  
ATOM   3414  CD2 TYR   549      59.344   3.293  41.877  1.00  0.00           C  
ATOM   3415  CE1 TYR   549      57.103   4.225  40.585  1.00  0.00           C  
ATOM   3416  CE2 TYR   549      58.388   3.992  42.580  1.00  0.00           C  
ATOM   3417  CZ  TYR   549      57.272   4.455  41.930  1.00  0.00           C  
ATOM   3418  OH  TYR   549      56.327   5.152  42.638  1.00  0.00           O  
ATOM   3419  N   ARG   550      62.617   1.937  37.493  1.00  0.00           N  
ATOM   3420  CA  ARG   550      63.798   1.151  37.175  1.00  0.00           C  
ATOM   3421  C   ARG   550      64.408   1.461  35.815  1.00  0.00           C  
ATOM   3422  O   ARG   550      65.419   0.868  35.439  1.00  0.00           O  
ATOM   3423  CB  ARG   550      63.458  -0.335  37.227  1.00  0.00           C  
ATOM   3424  CG  ARG   550      63.181  -0.880  38.603  1.00  0.00           C  
ATOM   3425  CD  ARG   550      63.138  -2.386  38.535  1.00  0.00           C  
ATOM   3426  NE  ARG   550      62.924  -2.990  39.840  1.00  0.00           N  
ATOM   3427  CZ  ARG   550      61.806  -2.847  40.544  1.00  0.00           C  
ATOM   3428  NH1 ARG   550      60.806  -2.104  40.071  1.00  0.00           N  
ATOM   3429  NH2 ARG   550      61.689  -3.440  41.726  1.00  0.00           N  
ATOM   3430  N   GLY   551      63.790   2.368  35.071  1.00  0.00           N  
ATOM   3431  CA  GLY   551      64.258   2.674  33.734  1.00  0.00           C  
ATOM   3432  C   GLY   551      63.599   1.740  32.747  1.00  0.00           C  
ATOM   3433  O   GLY   551      62.996   0.749  33.148  1.00  0.00           O  
ATOM   3434  N   CYS   552      63.706   2.050  31.461  1.00  0.00           N  
ATOM   3435  CA  CYS   552      63.086   1.232  30.428  1.00  0.00           C  
ATOM   3436  C   CYS   552      63.354  -0.241  30.661  1.00  0.00           C  
ATOM   3437  O   CYS   552      64.488  -0.645  30.928  1.00  0.00           O  
ATOM   3438  CB  CYS   552      63.625   1.576  29.036  1.00  0.00           C  
ATOM   3439  SG  CYS   552      63.061   0.762  28.018  1.00  0.00           S  
ATOM   3440  N   PRO   553      62.304  -1.044  30.550  1.00  0.00           N  
ATOM   3441  CA  PRO   553      62.440  -2.482  30.685  1.00  0.00           C  
ATOM   3442  C   PRO   553      62.034  -3.193  29.402  1.00  0.00           C  
ATOM   3443  O   PRO   553      62.090  -4.419  29.322  1.00  0.00           O  
ATOM   3444  CB  PRO   553      61.637  -2.982  31.881  1.00  0.00           C  
ATOM   3445  CG  PRO   553      60.340  -2.204  32.113  1.00  0.00           C  
ATOM   3446  CD  PRO   553      60.451  -0.715  31.781  1.00  0.00           C  
ATOM   3447  N   SER   554      61.640  -2.419  28.394  1.00  0.00           N  
ATOM   3448  CA  SER   554      61.336  -2.972  27.076  1.00  0.00           C  
ATOM   3449  C   SER   554      61.223  -1.880  26.016  1.00  0.00           C  
ATOM   3450  O   SER   554      60.378  -0.993  26.122  1.00  0.00           O  
ATOM   3451  CB  SER   554      60.038  -3.775  27.113  1.00  0.00           C  
ATOM   3452  OG  SER   554      59.857  -4.492  25.902  1.00  0.00           O  
ATOM   3453  N   TRP   555      62.068  -1.945  24.992  1.00  0.00           N  
ATOM   3454  CA  TRP   555      62.005  -0.978  23.905  1.00  0.00           C  
ATOM   3455  C   TRP   555      60.973  -1.393  22.855  1.00  0.00           C  
ATOM   3456  O   TRP   555      60.419  -0.545  22.157  1.00  0.00           O  
ATOM   3457  CB  TRP   555      63.387  -0.780  23.271  1.00  0.00           C  
ATOM   3458  CG  TRP   555      64.364  -0.054  24.165  1.00  0.00           C  
ATOM   3459  CD1 TRP   555      65.180  -0.611  25.106  1.00  0.00           C  
ATOM   3460  CD2 TRP   555      64.614   1.359  24.208  1.00  0.00           C  
ATOM   3461  NE1 TRP   555      65.925   0.363  25.727  1.00  0.00           N  
ATOM   3462  CE2 TRP   555      65.595   1.581  25.196  1.00  0.00           C  
ATOM   3463  CE3 TRP   555      64.104   2.457  23.509  1.00  0.00           C  
ATOM   3464  CZ2 TRP   555      66.073   2.854  25.500  1.00  0.00           C  
ATOM   3465  CZ3 TRP   555      64.582   3.715  23.810  1.00  0.00           C  
ATOM   3466  CH2 TRP   555      65.557   3.905  24.795  1.00  0.00           C  
ATOM   3467  N   SER   556      60.702  -2.695  22.776  1.00  0.00           N  
ATOM   3468  CA  SER   556      59.802  -3.258  21.772  1.00  0.00           C  
ATOM   3469  C   SER   556      58.341  -3.239  22.197  1.00  0.00           C  
ATOM   3470  O   SER   556      57.463  -2.904  21.406  1.00  0.00           O  
ATOM   3471  CB  SER   556      60.193  -4.702  21.469  1.00  0.00           C  
ATOM   3472  OG  SER   556      60.015  -5.508  22.624  1.00  0.00           O  
ATOM   3473  N   TRP   557      58.084  -3.613  23.445  1.00  0.00           N  
ATOM   3474  CA  TRP   557      56.718  -3.776  23.925  1.00  0.00           C  
ATOM   3475  C   TRP   557      55.842  -2.574  23.635  1.00  0.00           C  
ATOM   3476  O   TRP   557      56.310  -1.436  23.648  1.00  0.00           O  
ATOM   3477  CB  TRP   557      56.693  -4.048  25.425  1.00  0.00           C  
ATOM   3478  CG  TRP   557      55.311  -4.214  25.927  1.00  0.00           C  
ATOM   3479  CD1 TRP   557      54.642  -5.385  26.097  1.00  0.00           C  
ATOM   3480  CD2 TRP   557      54.401  -3.175  26.292  1.00  0.00           C  
ATOM   3481  NE1 TRP   557      53.375  -5.143  26.565  1.00  0.00           N  
ATOM   3482  CE2 TRP   557      53.204  -3.792  26.693  1.00  0.00           C  
ATOM   3483  CE3 TRP   557      54.488  -1.779  26.332  1.00  0.00           C  
ATOM   3484  CZ2 TRP   557      52.100  -3.064  27.124  1.00  0.00           C  
ATOM   3485  CZ3 TRP   557      53.392  -1.058  26.760  1.00  0.00           C  
ATOM   3486  CH2 TRP   557      52.214  -1.700  27.149  1.00  0.00           C  
ATOM   3487  N   TYR   558      54.563  -2.836  23.382  1.00  0.00           N  
ATOM   3488  CA  TYR   558      53.578  -1.768  23.254  1.00  0.00           C  
ATOM   3489  C   TYR   558      52.144  -2.269  23.400  1.00  0.00           C  
ATOM   3490  O   TYR   558      51.832  -3.395  23.008  1.00  0.00           O  
ATOM   3491  CB  TYR   558      53.740  -1.033  21.925  1.00  0.00           C  
ATOM   3492  CG  TYR   558      53.257  -1.808  20.729  1.00  0.00           C  
ATOM   3493  CD1 TYR   558      51.909  -1.834  20.385  1.00  0.00           C  
ATOM   3494  CD2 TYR   558      54.150  -2.504  19.930  1.00  0.00           C  
ATOM   3495  CE1 TYR   558      51.465  -2.540  19.282  1.00  0.00           C  
ATOM   3496  CE2 TYR   558      53.716  -3.214  18.829  1.00  0.00           C  
ATOM   3497  CZ  TYR   558      52.374  -3.230  18.506  1.00  0.00           C  
ATOM   3498  OH  TYR   558      51.951  -3.940  17.400  1.00  0.00           O  
ATOM   3499  N   TYR   559      51.279  -1.429  23.968  1.00  0.00           N  
ATOM   3500  CA  TYR   559      49.852  -1.728  24.039  1.00  0.00           C  
ATOM   3501  C   TYR   559      49.309  -1.763  22.616  1.00  0.00           C  
ATOM   3502  O   TYR   559      49.298  -0.738  21.930  1.00  0.00           O  
ATOM   3503  CB  TYR   559      49.118  -0.677  24.877  1.00  0.00           C  
ATOM   3504  CG  TYR   559      47.668  -1.010  25.174  1.00  0.00           C  
ATOM   3505  CD1 TYR   559      47.322  -1.804  26.262  1.00  0.00           C  
ATOM   3506  CD2 TYR   559      46.644  -0.525  24.373  1.00  0.00           C  
ATOM   3507  CE1 TYR   559      46.001  -2.112  26.535  1.00  0.00           C  
ATOM   3508  CE2 TYR   559      45.318  -0.827  24.642  1.00  0.00           C  
ATOM   3509  CZ  TYR   559      45.004  -1.622  25.723  1.00  0.00           C  
ATOM   3510  OH  TYR   559      43.685  -1.919  25.986  1.00  0.00           O  
ATOM   3511  N   PRO   560      48.874  -2.952  22.160  1.00  0.00           N  
ATOM   3512  CA  PRO   560      48.554  -3.158  20.744  1.00  0.00           C  
ATOM   3513  C   PRO   560      47.098  -2.887  20.395  1.00  0.00           C  
ATOM   3514  O   PRO   560      46.654  -3.299  19.329  1.00  0.00           O  
ATOM   3515  CB  PRO   560      48.881  -4.637  20.537  1.00  0.00           C  
ATOM   3516  CG  PRO   560      48.545  -5.268  21.864  1.00  0.00           C  
ATOM   3517  CD  PRO   560      48.777  -4.208  22.932  1.00  0.00           C  
ATOM   3518  N   HIS   561      46.373  -2.204  21.273  1.00  0.00           N  
ATOM   3519  CA  HIS   561      44.997  -1.815  20.994  1.00  0.00           C  
ATOM   3520  C   HIS   561      44.859  -0.291  21.004  1.00  0.00           C  
ATOM   3521  O   HIS   561      45.695   0.415  21.573  1.00  0.00           O  
ATOM   3522  CB  HIS   561      44.044  -2.436  22.012  1.00  0.00           C  
ATOM   3523  CG  HIS   561      44.053  -3.936  21.984  1.00  0.00           C  
ATOM   3524  ND1 HIS   561      43.362  -4.694  21.061  1.00  0.00           N  
ATOM   3525  CD2 HIS   561      44.681  -4.834  22.779  1.00  0.00           C  
ATOM   3526  CE1 HIS   561      43.555  -5.961  21.273  1.00  0.00           C  
ATOM   3527  NE2 HIS   561      44.354  -6.085  22.315  1.00  0.00           N  
ATOM   3528  N   HIS   562      43.803   0.216  20.379  1.00  0.00           N  
ATOM   3529  CA  HIS   562      43.588   1.657  20.319  1.00  0.00           C  
ATOM   3530  C   HIS   562      42.714   2.178  21.455  1.00  0.00           C  
ATOM   3531  O   HIS   562      42.695   3.377  21.732  1.00  0.00           O  
ATOM   3532  CB  HIS   562      42.998   2.056  18.964  1.00  0.00           C  
ATOM   3533  CG  HIS   562      44.025   2.177  17.880  1.00  0.00           C  
ATOM   3534  ND1 HIS   562      43.786   1.798  16.583  1.00  0.00           N  
ATOM   3535  CD2 HIS   562      45.299   2.642  17.913  1.00  0.00           C  
ATOM   3536  CE1 HIS   562      44.870   2.022  15.852  1.00  0.00           C  
ATOM   3537  NE2 HIS   562      45.798   2.531  16.634  1.00  0.00           N  
ATOM   3538  N   TYR   563      42.004   1.276  22.123  1.00  0.00           N  
ATOM   3539  CA  TYR   563      41.145   1.655  23.239  1.00  0.00           C  
ATOM   3540  C   TYR   563      41.513   0.906  24.511  1.00  0.00           C  
ATOM   3541  O   TYR   563      42.351   0.005  24.495  1.00  0.00           O  
ATOM   3542  CB  TYR   563      39.677   1.394  22.902  1.00  0.00           C  
ATOM   3543  CG  TYR   563      39.213   2.089  21.653  1.00  0.00           C  
ATOM   3544  CD1 TYR   563      39.699   3.341  21.309  1.00  0.00           C  
ATOM   3545  CD2 TYR   563      38.296   1.490  20.812  1.00  0.00           C  
ATOM   3546  CE1 TYR   563      39.280   3.975  20.165  1.00  0.00           C  
ATOM   3547  CE2 TYR   563      37.870   2.116  19.665  1.00  0.00           C  
ATOM   3548  CZ  TYR   563      38.365   3.357  19.345  1.00  0.00           C  
ATOM   3549  OH  TYR   563      37.939   3.982  18.199  1.00  0.00           O  
ATOM   3550  N   ALA   564      40.871   1.284  25.611  1.00  0.00           N  
ATOM   3551  CA  ALA   564      41.109   0.645  26.893  1.00  0.00           C  
ATOM   3552  C   ALA   564      40.080  -0.441  27.165  1.00  0.00           C  
ATOM   3553  O   ALA   564      38.970  -0.402  26.628  1.00  0.00           O  
ATOM   3554  CB  ALA   564      41.039   1.658  28.044  1.00  0.00           C  
ATOM   3555  N   PRO   565      40.449  -1.414  28.013  1.00  0.00           N  
ATOM   3556  CA  PRO   565      39.533  -2.475  28.439  1.00  0.00           C  
ATOM   3557  C   PRO   565      38.362  -1.907  29.227  1.00  0.00           C  
ATOM   3558  O   PRO   565      38.395  -0.747  29.633  1.00  0.00           O  
ATOM   3559  CB  PRO   565      40.400  -3.325  29.372  1.00  0.00           C  
ATOM   3560  CG  PRO   565      41.803  -3.044  28.961  1.00  0.00           C  
ATOM   3561  CD  PRO   565      41.805  -1.605  28.552  1.00  0.00           C  
ATOM   3562  N   ARG   566      37.327  -2.708  29.434  1.00  0.00           N  
ATOM   3563  CA  ARG   566      36.286  -2.326  30.369  1.00  0.00           C  
ATOM   3564  C   ARG   566      36.681  -2.811  31.759  1.00  0.00           C  
ATOM   3565  O   ARG   566      36.920  -3.999  31.971  1.00  0.00           O  
ATOM   3566  CB  ARG   566      34.934  -2.894  29.948  1.00  0.00           C  
ATOM   3567  CG  ARG   566      34.459  -2.391  28.583  1.00  0.00           C  
ATOM   3568  CD  ARG   566      33.738  -1.044  28.644  1.00  0.00           C  
ATOM   3569  NE  ARG   566      33.199  -0.762  27.283  1.00  0.00           N  
ATOM   3570  CZ  ARG   566      32.594   0.433  27.022  1.00  0.00           C  
ATOM   3571  NH1 ARG   566      32.619   1.171  28.170  1.00  0.00           N  
ATOM   3572  NH2 ARG   566      32.200   0.424  25.716  1.00  0.00           N  
ATOM   3573  N   ILE   567      36.777  -1.877  32.696  1.00  0.00           N  
ATOM   3574  CA  ILE   567      37.130  -2.206  34.067  1.00  0.00           C  
ATOM   3575  C   ILE   567      36.290  -3.379  34.582  1.00  0.00           C  
ATOM   3576  O   ILE   567      36.820  -4.332  35.154  1.00  0.00           O  
ATOM   3577  CB  ILE   567      36.987  -0.972  34.983  1.00  0.00           C  
ATOM   3578  CG1 ILE   567      37.980   0.109  34.561  1.00  0.00           C  
ATOM   3579  CG2 ILE   567      37.212  -1.340  36.439  1.00  0.00           C  
ATOM   3580  CD1 ILE   567      37.878   1.381  35.379  1.00  0.00           C  
ATOM   3581  N   SER   568      34.982  -3.315  34.364  1.00  0.00           N  
ATOM   3582  CA  SER   568      34.097  -4.405  34.758  1.00  0.00           C  
ATOM   3583  C   SER   568      34.553  -5.740  34.169  1.00  0.00           C  
ATOM   3584  O   SER   568      34.330  -6.798  34.759  1.00  0.00           O  
ATOM   3585  CB  SER   568      32.660  -4.100  34.335  1.00  0.00           C  
ATOM   3586  OG  SER   568      32.627  -3.575  33.020  1.00  0.00           O  
ATOM   3587  N   ASP   569      35.199  -5.678  33.009  1.00  0.00           N  
ATOM   3588  CA  ASP   569      35.663  -6.873  32.306  1.00  0.00           C  
ATOM   3589  C   ASP   569      37.139  -7.171  32.558  1.00  0.00           C  
ATOM   3590  O   ASP   569      37.801  -7.813  31.738  1.00  0.00           O  
ATOM   3591  CB  ASP   569      35.409  -6.745  30.801  1.00  0.00           C  
ATOM   3592  CG  ASP   569      33.936  -6.663  30.466  1.00  0.00           C  
ATOM   3593  OD1 ASP   569      33.193  -6.004  31.222  1.00  0.00           O  
ATOM   3594  OD2 ASP   569      33.521  -7.265  29.452  1.00  0.00           O  
ATOM   3595  N   LEU   570      37.648  -6.691  33.687  1.00  0.00           N  
ATOM   3596  CA  LEU   570      38.992  -7.037  34.125  1.00  0.00           C  
ATOM   3597  C   LEU   570      38.920  -7.960  35.331  1.00  0.00           C  
ATOM   3598  O   LEU   570      38.835  -7.503  36.469  1.00  0.00           O  
ATOM   3599  CB  LEU   570      39.815  -5.793  34.471  1.00  0.00           C  
ATOM   3600  CG  LEU   570      40.659  -5.140  33.372  1.00  0.00           C  
ATOM   3601  CD1 LEU   570      41.195  -6.183  32.408  1.00  0.00           C  
ATOM   3602  CD2 LEU   570      39.867  -4.087  32.623  1.00  0.00           C  
ATOM   3603  N   ALA   571      38.933  -9.261  35.072  1.00  0.00           N  
ATOM   3604  CA  ALA   571      39.019 -10.253  36.135  1.00  0.00           C  
ATOM   3605  C   ALA   571      40.191 -11.182  35.844  1.00  0.00           C  
ATOM   3606  O   ALA   571      40.658 -11.267  34.708  1.00  0.00           O  
ATOM   3607  CB  ALA   571      37.715 -11.041  36.250  1.00  0.00           C  
ATOM   3608  N   LYS   572      40.662 -11.874  36.874  1.00  0.00           N  
ATOM   3609  CA  LYS   572      41.846 -12.712  36.754  1.00  0.00           C  
ATOM   3610  C   LYS   572      43.072 -11.967  36.252  1.00  0.00           C  
ATOM   3611  O   LYS   572      43.774 -12.412  35.350  1.00  0.00           O  
ATOM   3612  CB  LYS   572      41.561 -13.968  35.931  1.00  0.00           C  
ATOM   3613  CG  LYS   572      40.533 -14.900  36.576  1.00  0.00           C  
ATOM   3614  CD  LYS   572      40.256 -16.165  35.761  1.00  0.00           C  
ATOM   3615  CE  LYS   572      39.203 -17.080  36.389  1.00  0.00           C  
ATOM   3616  NZ  LYS   572      38.920 -18.219  35.487  1.00  0.00           N  
ATOM   3617  N   GLY   573      43.310 -10.816  36.859  1.00  0.00           N  
ATOM   3618  CA  GLY   573      44.548 -10.100  36.676  1.00  0.00           C  
ATOM   3619  C   GLY   573      45.679 -10.939  37.236  1.00  0.00           C  
ATOM   3620  O   GLY   573      46.721 -11.081  36.611  1.00  0.00           O  
ATOM   3621  N   LEU   574      45.460 -11.510  38.416  1.00  0.00           N  
ATOM   3622  CA  LEU   574      46.509 -12.251  39.115  1.00  0.00           C  
ATOM   3623  C   LEU   574      47.165 -13.335  38.261  1.00  0.00           C  
ATOM   3624  O   LEU   574      48.341 -13.645  38.447  1.00  0.00           O  
ATOM   3625  CB  LEU   574      45.999 -12.829  40.443  1.00  0.00           C  
ATOM   3626  CG  LEU   574      47.084 -13.536  41.257  1.00  0.00           C  
ATOM   3627  CD1 LEU   574      48.249 -12.647  41.691  1.00  0.00           C  
ATOM   3628  CD2 LEU   574      46.606 -14.158  42.569  1.00  0.00           C  
ATOM   3629  N   ASP   575      46.412 -13.891  37.317  1.00  0.00           N  
ATOM   3630  CA  ASP   575      46.933 -14.939  36.448  1.00  0.00           C  
ATOM   3631  C   ASP   575      47.852 -14.384  35.365  1.00  0.00           C  
ATOM   3632  O   ASP   575      48.450 -15.144  34.605  1.00  0.00           O  
ATOM   3633  CB  ASP   575      45.788 -15.683  35.771  1.00  0.00           C  
ATOM   3634  CG  ASP   575      45.090 -16.531  36.825  1.00  0.00           C  
ATOM   3635  OD1 ASP   575      45.682 -16.717  37.921  1.00  0.00           O  
ATOM   3636  OD2 ASP   575      43.956 -17.005  36.547  1.00  0.00           O  
ATOM   3637  N   GLN   576      47.953 -13.060  35.290  1.00  0.00           N  
ATOM   3638  CA  GLN   576      48.675 -12.395  34.208  1.00  0.00           C  
ATOM   3639  C   GLN   576      50.194 -12.501  34.324  1.00  0.00           C  
ATOM   3640  O   GLN   576      50.776 -12.134  35.345  1.00  0.00           O  
ATOM   3641  CB  GLN   576      48.283 -10.916  34.111  1.00  0.00           C  
ATOM   3642  CG  GLN   576      48.750 -10.245  32.818  1.00  0.00           C  
ATOM   3643  CD  GLN   576      50.204  -9.835  32.999  1.00  0.00           C  
ATOM   3644  OE1 GLN   576      50.623  -9.452  34.090  1.00  0.00           O  
ATOM   3645  NE2 GLN   576      51.053  -9.893  31.938  1.00  0.00           N  
ATOM   3646  N   ASP   577      50.833 -12.990  33.265  1.00  0.00           N  
ATOM   3647  CA  ASP   577      52.288 -13.119  33.242  1.00  0.00           C  
ATOM   3648  C   ASP   577      52.918 -11.878  32.635  1.00  0.00           C  
ATOM   3649  O   ASP   577      52.529 -11.458  31.552  1.00  0.00           O  
ATOM   3650  CB  ASP   577      52.705 -14.354  32.438  1.00  0.00           C  
ATOM   3651  CG  ASP   577      52.363 -15.588  33.260  1.00  0.00           C  
ATOM   3652  OD1 ASP   577      52.117 -15.433  34.486  1.00  0.00           O  
ATOM   3653  OD2 ASP   577      52.342 -16.703  32.673  1.00  0.00           O  
ATOM   3654  N   ILE   578      53.887 -11.288  33.325  1.00  0.00           N  
ATOM   3655  CA  ILE   578      54.574 -10.120  32.785  1.00  0.00           C  
ATOM   3656  C   ILE   578      55.962 -10.448  32.306  1.00  0.00           C  
ATOM   3657  O   ILE   578      56.833 -10.821  33.086  1.00  0.00           O  
ATOM   3658  CB  ILE   578      54.747  -9.015  33.813  1.00  0.00           C  
ATOM   3659  CG1 ILE   578      53.413  -8.334  34.080  1.00  0.00           C  
ATOM   3660  CG2 ILE   578      55.769  -8.005  33.310  1.00  0.00           C  
ATOM   3661  CD1 ILE   578      53.397  -7.543  35.362  1.00  0.00           C  
ATOM   3662  N   GLU   579      56.176 -10.272  31.015  1.00  0.00           N  
ATOM   3663  CA  GLU   579      57.467 -10.567  30.441  1.00  0.00           C  
ATOM   3664  C   GLU   579      57.679  -9.737  29.193  1.00  0.00           C  
ATOM   3665  O   GLU   579      57.237 -10.109  28.111  1.00  0.00           O  
ATOM   3666  CB  GLU   579      57.578 -12.039  30.131  1.00  0.00           C  
ATOM   3667  CG  GLU   579      58.943 -12.443  29.572  1.00  0.00           C  
ATOM   3668  CD  GLU   579      59.100 -13.946  29.755  1.00  0.00           C  
ATOM   3669  OE1 GLU   579      58.282 -14.702  29.167  1.00  0.00           O  
ATOM   3670  OE2 GLU   579      60.041 -14.358  30.485  1.00  0.00           O  
ATOM   3671  N   PHE   580      58.331  -8.593  29.358  1.00  0.00           N  
ATOM   3672  CA  PHE   580      58.860  -7.868  28.219  1.00  0.00           C  
ATOM   3673  C   PHE   580      60.370  -7.983  28.256  1.00  0.00           C  
ATOM   3674  O   PHE   580      60.952  -8.270  29.301  1.00  0.00           O  
ATOM   3675  CB  PHE   580      58.421  -6.397  28.189  1.00  0.00           C  
ATOM   3676  CG  PHE   580      57.901  -5.866  29.506  1.00  0.00           C  
ATOM   3677  CD1 PHE   580      58.765  -5.495  30.517  1.00  0.00           C  
ATOM   3678  CD2 PHE   580      56.540  -5.707  29.712  1.00  0.00           C  
ATOM   3679  CE1 PHE   580      58.279  -4.996  31.714  1.00  0.00           C  
ATOM   3680  CE2 PHE   580      56.054  -5.210  30.902  1.00  0.00           C  
ATOM   3681  CZ  PHE   580      56.923  -4.855  31.903  1.00  0.00           C  
ATOM   3682  N   ASP   581      61.000  -7.781  27.109  1.00  0.00           N  
ATOM   3683  CA  ASP   581      62.446  -7.847  27.032  1.00  0.00           C  
ATOM   3684  C   ASP   581      63.019  -6.546  26.472  1.00  0.00           C  
ATOM   3685  O   ASP   581      62.454  -5.944  25.560  1.00  0.00           O  
ATOM   3686  CB  ASP   581      62.885  -9.064  26.216  1.00  0.00           C  
ATOM   3687  CG  ASP   581      62.433 -10.315  26.956  1.00  0.00           C  
ATOM   3688  OD1 ASP   581      62.742 -10.426  28.173  1.00  0.00           O  
ATOM   3689  OD2 ASP   581      61.772 -11.175  26.315  1.00  0.00           O  
ATOM   3690  N   LEU   582      64.135  -6.122  27.060  1.00  0.00           N  
ATOM   3691  CA  LEU   582      64.832  -4.882  26.731  1.00  0.00           C  
ATOM   3692  C   LEU   582      64.883  -4.549  25.248  1.00  0.00           C  
ATOM   3693  O   LEU   582      64.577  -3.426  24.849  1.00  0.00           O  
ATOM   3694  CB  LEU   582      66.266  -4.953  27.245  1.00  0.00           C  
ATOM   3695  CG  LEU   582      67.065  -3.670  27.004  1.00  0.00           C  
ATOM   3696  CD1 LEU   582      66.520  -2.429  27.708  1.00  0.00           C  
ATOM   3697  CD2 LEU   582      68.523  -3.723  27.456  1.00  0.00           C  
ATOM   3698  N   SER   583      65.297  -5.510  24.430  1.00  0.00           N  
ATOM   3699  CA  SER   583      65.559  -5.218  23.037  1.00  0.00           C  
ATOM   3700  C   SER   583      66.455  -4.000  22.998  1.00  0.00           C  
ATOM   3701  O   SER   583      67.190  -3.734  23.944  1.00  0.00           O  
ATOM   3702  CB  SER   583      64.262  -4.967  22.264  1.00  0.00           C  
ATOM   3703  OG  SER   583      64.532  -4.883  20.872  1.00  0.00           O  
ATOM   3704  N   LYS   584      66.391  -3.250  21.909  1.00  0.00           N  
ATOM   3705  CA  LYS   584      67.161  -2.018  21.808  1.00  0.00           C  
ATOM   3706  C   LYS   584      66.422  -0.934  21.041  1.00  0.00           C  
ATOM   3707  O   LYS   584      65.600  -1.230  20.179  1.00  0.00           O  
ATOM   3708  CB  LYS   584      68.543  -2.251  21.186  1.00  0.00           C  
ATOM   3709  CG  LYS   584      69.474  -3.090  22.064  1.00  0.00           C  
ATOM   3710  CD  LYS   584      70.872  -3.277  21.471  1.00  0.00           C  
ATOM   3711  CE  LYS   584      71.797  -4.130  22.341  1.00  0.00           C  
ATOM   3712  NZ  LYS   584      73.109  -4.293  21.676  1.00  0.00           N  
ATOM   3713  N   PRO   585      66.718   0.331  21.365  1.00  0.00           N  
ATOM   3714  CA  PRO   585      66.136   1.477  20.663  1.00  0.00           C  
ATOM   3715  C   PRO   585      66.412   1.418  19.167  1.00  0.00           C  
ATOM   3716  O   PRO   585      67.489   0.988  18.764  1.00  0.00           O  
ATOM   3717  CB  PRO   585      66.865   2.674  21.289  1.00  0.00           C  
ATOM   3718  CG  PRO   585      68.074   2.097  21.968  1.00  0.00           C  
ATOM   3719  CD  PRO   585      67.638   0.754  22.434  1.00  0.00           C  
ATOM   3720  N   PHE   586      65.443   1.843  18.364  1.00  0.00           N  
ATOM   3721  CA  PHE   586      65.584   1.883  16.912  1.00  0.00           C  
ATOM   3722  C   PHE   586      66.656   2.879  16.480  1.00  0.00           C  
ATOM   3723  O   PHE   586      66.911   3.861  17.172  1.00  0.00           O  
ATOM   3724  CB  PHE   586      64.271   2.332  16.271  1.00  0.00           C  
ATOM   3725  CG  PHE   586      63.128   1.392  16.472  1.00  0.00           C  
ATOM   3726  CD1 PHE   586      62.768   0.965  17.736  1.00  0.00           C  
ATOM   3727  CD2 PHE   586      62.381   0.972  15.390  1.00  0.00           C  
ATOM   3728  CE1 PHE   586      61.699   0.110  17.913  1.00  0.00           C  
ATOM   3729  CE2 PHE   586      61.315   0.124  15.559  1.00  0.00           C  
ATOM   3730  CZ  PHE   586      60.971  -0.309  16.822  1.00  0.00           C  
ATOM   3731  N   THR   587      67.267   2.644  15.324  1.00  0.00           N  
ATOM   3732  CA  THR   587      68.161   3.635  14.748  1.00  0.00           C  
ATOM   3733  C   THR   587      67.320   4.773  14.217  1.00  0.00           C  
ATOM   3734  O   THR   587      66.219   4.553  13.724  1.00  0.00           O  
ATOM   3735  CB  THR   587      68.979   3.035  13.623  1.00  0.00           C  
ATOM   3736  OG1 THR   587      68.121   2.548  12.602  1.00  0.00           O  
ATOM   3737  CG2 THR   587      69.826   1.875  14.172  1.00  0.00           C  
ATOM   3738  N   PRO   588      67.840   5.999  14.301  1.00  0.00           N  
ATOM   3739  CA  PRO   588      67.031   7.165  13.957  1.00  0.00           C  
ATOM   3740  C   PRO   588      66.111   6.926  12.761  1.00  0.00           C  
ATOM   3741  O   PRO   588      64.915   7.161  12.896  1.00  0.00           O  
ATOM   3742  CB  PRO   588      68.082   8.224  13.643  1.00  0.00           C  
ATOM   3743  CG  PRO   588      69.218   7.857  14.541  1.00  0.00           C  
ATOM   3744  CD  PRO   588      69.238   6.361  14.585  1.00  0.00           C  
ATOM   3745  N   PHE   589      66.638   6.450  11.635  1.00  0.00           N  
ATOM   3746  CA  PHE   589      65.827   6.324  10.420  1.00  0.00           C  
ATOM   3747  C   PHE   589      64.647   5.355  10.569  1.00  0.00           C  
ATOM   3748  O   PHE   589      63.551   5.603  10.054  1.00  0.00           O  
ATOM   3749  CB  PHE   589      66.689   5.931   9.218  1.00  0.00           C  
ATOM   3750  CG  PHE   589      67.724   6.959   8.847  1.00  0.00           C  
ATOM   3751  CD1 PHE   589      68.090   7.949   9.737  1.00  0.00           C  
ATOM   3752  CD2 PHE   589      68.341   6.922   7.603  1.00  0.00           C  
ATOM   3753  CE1 PHE   589      69.043   8.886   9.396  1.00  0.00           C  
ATOM   3754  CE2 PHE   589      69.294   7.857   7.256  1.00  0.00           C  
ATOM   3755  CZ  PHE   589      69.645   8.841   8.154  1.00  0.00           C  
ATOM   3756  N   GLN   590      64.874   4.252  11.272  1.00  0.00           N  
ATOM   3757  CA  GLN   590      63.806   3.299  11.545  1.00  0.00           C  
ATOM   3758  C   GLN   590      62.664   3.996  12.265  1.00  0.00           C  
ATOM   3759  O   GLN   590      61.523   3.972  11.806  1.00  0.00           O  
ATOM   3760  CB  GLN   590      64.318   2.137  12.395  1.00  0.00           C  
ATOM   3761  CG  GLN   590      65.349   1.268  11.695  1.00  0.00           C  
ATOM   3762  CD  GLN   590      65.987   0.255  12.628  1.00  0.00           C  
ATOM   3763  OE1 GLN   590      66.345  -0.855  12.215  1.00  0.00           O  
ATOM   3764  NE2 GLN   590      66.130   0.628  13.893  1.00  0.00           N  
ATOM   3765  N   GLN   591      62.981   4.630  13.389  1.00  0.00           N  
ATOM   3766  CA  GLN   591      61.966   5.283  14.194  1.00  0.00           C  
ATOM   3767  C   GLN   591      61.280   6.370  13.391  1.00  0.00           C  
ATOM   3768  O   GLN   591      60.077   6.544  13.486  1.00  0.00           O  
ATOM   3769  CB  GLN   591      62.584   5.863  15.464  1.00  0.00           C  
ATOM   3770  CG  GLN   591      63.160   7.255  15.312  1.00  0.00           C  
ATOM   3771  CD  GLN   591      62.250   8.331  15.879  1.00  0.00           C  
ATOM   3772  OE1 GLN   591      61.112   8.062  16.251  1.00  0.00           O  
ATOM   3773  NE2 GLN   591      62.758   9.553  15.962  1.00  0.00           N  
ATOM   3774  N   LEU   592      62.059   7.102  12.605  1.00  0.00           N  
ATOM   3775  CA  LEU   592      61.529   8.130  11.722  1.00  0.00           C  
ATOM   3776  C   LEU   592      60.445   7.579  10.821  1.00  0.00           C  
ATOM   3777  O   LEU   592      59.366   8.157  10.701  1.00  0.00           O  
ATOM   3778  CB  LEU   592      62.648   8.685  10.850  1.00  0.00           C  
ATOM   3779  CG  LEU   592      63.162  10.078  11.190  1.00  0.00           C  
ATOM   3780  CD1 LEU   592      64.543  10.257  10.603  1.00  0.00           C  
ATOM   3781  CD2 LEU   592      62.205  11.118  10.658  1.00  0.00           C  
ATOM   3782  N   MET   593      60.743   6.463  10.169  1.00  0.00           N  
ATOM   3783  CA  MET   593      59.775   5.857   9.275  1.00  0.00           C  
ATOM   3784  C   MET   593      58.588   5.321  10.055  1.00  0.00           C  
ATOM   3785  O   MET   593      57.478   5.231   9.535  1.00  0.00           O  
ATOM   3786  CB  MET   593      60.424   4.749   8.460  1.00  0.00           C  
ATOM   3787  CG  MET   593      61.454   5.258   7.449  1.00  0.00           C  
ATOM   3788  SD  MET   593      60.792   6.426   6.223  1.00  0.00           S  
ATOM   3789  CE  MET   593      59.748   5.201   5.384  1.00  0.00           C  
ATOM   3790  N   ALA   594      58.825   4.970  11.311  1.00  0.00           N  
ATOM   3791  CA  ALA   594      57.755   4.467  12.151  1.00  0.00           C  
ATOM   3792  C   ALA   594      56.822   5.603  12.572  1.00  0.00           C  
ATOM   3793  O   ALA   594      55.627   5.403  12.770  1.00  0.00           O  
ATOM   3794  CB  ALA   594      58.334   3.778  13.364  1.00  0.00           C  
ATOM   3795  N   VAL   595      57.377   6.803  12.675  1.00  0.00           N  
ATOM   3796  CA  VAL   595      56.679   7.942  13.258  1.00  0.00           C  
ATOM   3797  C   VAL   595      56.073   8.924  12.247  1.00  0.00           C  
ATOM   3798  O   VAL   595      54.964   9.415  12.443  1.00  0.00           O  
ATOM   3799  CB  VAL   595      57.607   8.697  14.230  1.00  0.00           C  
ATOM   3800  CG1 VAL   595      57.276  10.173  14.244  1.00  0.00           C  
ATOM   3801  CG2 VAL   595      57.516   8.103  15.623  1.00  0.00           C  
ATOM   3802  N   LEU   596      56.798   9.211  11.174  1.00  0.00           N  
ATOM   3803  CA  LEU   596      56.349  10.211  10.214  1.00  0.00           C  
ATOM   3804  C   LEU   596      55.208   9.707   9.335  1.00  0.00           C  
ATOM   3805  O   LEU   596      55.078   8.507   9.113  1.00  0.00           O  
ATOM   3806  CB  LEU   596      57.518  10.691   9.352  1.00  0.00           C  
ATOM   3807  CG  LEU   596      58.658  11.415  10.074  1.00  0.00           C  
ATOM   3808  CD1 LEU   596      59.569  12.128   9.084  1.00  0.00           C  
ATOM   3809  CD2 LEU   596      58.113  12.407  11.086  1.00  0.00           C  
ATOM   3810  N   PRO   597      54.364  10.628   8.848  1.00  0.00           N  
ATOM   3811  CA  PRO   597      53.287  10.311   7.909  1.00  0.00           C  
ATOM   3812  C   PRO   597      53.761  10.566   6.490  1.00  0.00           C  
ATOM   3813  O   PRO   597      54.837  11.136   6.317  1.00  0.00           O  
ATOM   3814  CB  PRO   597      52.223  11.334   8.275  1.00  0.00           C  
ATOM   3815  CG  PRO   597      53.023  12.537   8.618  1.00  0.00           C  
ATOM   3816  CD  PRO   597      54.264  12.018   9.327  1.00  0.00           C  
ATOM   3817  N   GLU   598      52.975  10.164   5.496  1.00  0.00           N  
ATOM   3818  CA  GLU   598      53.334  10.397   4.100  1.00  0.00           C  
ATOM   3819  C   GLU   598      53.801  11.838   3.891  1.00  0.00           C  
ATOM   3820  O   GLU   598      54.835  12.090   3.265  1.00  0.00           O  
ATOM   3821  CB  GLU   598      52.158  10.081   3.194  1.00  0.00           C  
ATOM   3822  CG  GLU   598      52.464  10.275   1.707  1.00  0.00           C  
ATOM   3823  CD  GLU   598      51.222   9.886   0.917  1.00  0.00           C  
ATOM   3824  OE1 GLU   598      50.223   9.461   1.557  1.00  0.00           O  
ATOM   3825  OE2 GLU   598      51.257  10.008  -0.336  1.00  0.00           O  
ATOM   3826  N   ARG   599      53.040  12.773   4.452  1.00  0.00           N  
ATOM   3827  CA  ARG   599      53.292  14.207   4.302  1.00  0.00           C  
ATOM   3828  C   ARG   599      54.761  14.607   4.438  1.00  0.00           C  
ATOM   3829  O   ARG   599      55.299  15.318   3.588  1.00  0.00           O  
ATOM   3830  CB  ARG   599      52.438  14.995   5.294  1.00  0.00           C  
ATOM   3831  CG  ARG   599      52.531  16.511   5.110  1.00  0.00           C  
ATOM   3832  CD  ARG   599      51.593  17.056   4.031  1.00  0.00           C  
ATOM   3833  NE  ARG   599      52.364  17.122   2.758  1.00  0.00           N  
ATOM   3834  CZ  ARG   599      51.715  17.343   1.578  1.00  0.00           C  
ATOM   3835  NH1 ARG   599      50.383  17.465   1.852  1.00  0.00           N  
ATOM   3836  NH2 ARG   599      52.651  17.355   0.584  1.00  0.00           N  
ATOM   3837  N   SER   600      55.402  14.149   5.510  1.00  0.00           N  
ATOM   3838  CA  SER   600      56.762  14.574   5.827  1.00  0.00           C  
ATOM   3839  C   SER   600      57.828  13.646   5.251  1.00  0.00           C  
ATOM   3840  O   SER   600      58.942  13.569   5.774  1.00  0.00           O  
ATOM   3841  CB  SER   600      56.946  14.719   7.343  1.00  0.00           C  
ATOM   3842  OG  SER   600      56.180  15.797   7.855  1.00  0.00           O  
ATOM   3843  N   LYS   601      57.491  12.951   4.170  1.00  0.00           N  
ATOM   3844  CA  LYS   601      58.459  12.074   3.524  1.00  0.00           C  
ATOM   3845  C   LYS   601      59.790  12.793   3.330  1.00  0.00           C  
ATOM   3846  O   LYS   601      60.853  12.199   3.503  1.00  0.00           O  
ATOM   3847  CB  LYS   601      57.926  11.576   2.192  1.00  0.00           C  
ATOM   3848  CG  LYS   601      57.744  12.686   1.155  1.00  0.00           C  
ATOM   3849  CD  LYS   601      57.130  12.200  -0.160  1.00  0.00           C  
ATOM   3850  CE  LYS   601      56.956  13.308  -1.201  1.00  0.00           C  
ATOM   3851  NZ  LYS   601      56.359  12.753  -2.436  1.00  0.00           N  
ATOM   3852  N   ASN   602      59.719  14.077   2.988  1.00  0.00           N  
ATOM   3853  CA  ASN   602      60.908  14.883   2.710  1.00  0.00           C  
ATOM   3854  C   ASN   602      61.971  14.797   3.810  1.00  0.00           C  
ATOM   3855  O   ASN   602      63.172  14.779   3.518  1.00  0.00           O  
ATOM   3856  CB  ASN   602      60.518  16.344   2.467  1.00  0.00           C  
ATOM   3857  CG  ASN   602      59.962  16.454   1.054  1.00  0.00           C  
ATOM   3858  OD1 ASN   602      60.677  16.249   0.075  1.00  0.00           O  
ATOM   3859  ND2 ASN   602      58.655  16.783   0.872  1.00  0.00           N  
ATOM   3860  N   LEU   603      61.524  14.734   5.065  1.00  0.00           N  
ATOM   3861  CA  LEU   603      62.430  14.729   6.215  1.00  0.00           C  
ATOM   3862  C   LEU   603      63.312  13.497   6.257  1.00  0.00           C  
ATOM   3863  O   LEU   603      64.412  13.532   6.813  1.00  0.00           O  
ATOM   3864  CB  LEU   603      61.645  14.823   7.516  1.00  0.00           C  
ATOM   3865  CG  LEU   603      60.902  16.135   7.722  1.00  0.00           C  
ATOM   3866  CD1 LEU   603      60.010  16.026   8.939  1.00  0.00           C  
ATOM   3867  CD2 LEU   603      61.894  17.276   7.862  1.00  0.00           C  
ATOM   3868  N   ILE   604      62.814  12.402   5.693  1.00  0.00           N  
ATOM   3869  CA  ILE   604      63.611  11.196   5.556  1.00  0.00           C  
ATOM   3870  C   ILE   604      64.597  11.385   4.422  1.00  0.00           C  
ATOM   3871  O   ILE   604      64.452  12.299   3.607  1.00  0.00           O  
ATOM   3872  CB  ILE   604      62.723   9.994   5.251  1.00  0.00           C  
ATOM   3873  CG1 ILE   604      61.978  10.106   3.910  1.00  0.00           C  
ATOM   3874  CG2 ILE   604      61.625   9.760   6.303  1.00  0.00           C  
ATOM   3875  CD1 ILE   604      61.280   8.814   3.491  1.00  0.00           C  
ATOM   3876  N   PRO   605      65.625  10.535   4.377  1.00  0.00           N  
ATOM   3877  CA  PRO   605      66.528  10.503   3.228  1.00  0.00           C  
ATOM   3878  C   PRO   605      65.766  10.075   1.982  1.00  0.00           C  
ATOM   3879  O   PRO   605      64.739   9.405   2.089  1.00  0.00           O  
ATOM   3880  CB  PRO   605      67.546   9.431   3.619  1.00  0.00           C  
ATOM   3881  CG  PRO   605      67.523   9.423   5.108  1.00  0.00           C  
ATOM   3882  CD  PRO   605      66.101   9.691   5.484  1.00  0.00           C  
ATOM   3883  N   PRO   606      66.269  10.461   0.816  1.00  0.00           N  
ATOM   3884  CA  PRO   606      65.637  10.107  -0.446  1.00  0.00           C  
ATOM   3885  C   PRO   606      65.371   8.600  -0.546  1.00  0.00           C  
ATOM   3886  O   PRO   606      64.379   8.170  -1.141  1.00  0.00           O  
ATOM   3887  CB  PRO   606      66.492  10.584  -1.646  1.00  0.00           C  
ATOM   3888  CG  PRO   606      67.345  11.816  -1.336  1.00  0.00           C  
ATOM   3889  CD  PRO   606      67.933  11.813   0.076  1.00  0.00           C  
ATOM   3890  N   ALA   607      66.234   7.810   0.084  1.00  0.00           N  
ATOM   3891  CA  ALA   607      66.206   6.359  -0.064  1.00  0.00           C  
ATOM   3892  C   ALA   607      64.835   5.723   0.142  1.00  0.00           C  
ATOM   3893  O   ALA   607      64.493   4.750  -0.528  1.00  0.00           O  
ATOM   3894  CB  ALA   607      67.225   5.718   0.849  1.00  0.00           C  
ATOM   3895  N   PHE   608      64.041   6.257   1.060  1.00  0.00           N  
ATOM   3896  CA  PHE   608      62.737   5.656   1.299  1.00  0.00           C  
ATOM   3897  C   PHE   608      61.576   6.564   0.951  1.00  0.00           C  
ATOM   3898  O   PHE   608      60.449   6.262   1.325  1.00  0.00           O  
ATOM   3899  CB  PHE   608      62.557   5.223   2.758  1.00  0.00           C  
ATOM   3900  CG  PHE   608      63.591   4.191   3.050  1.00  0.00           C  
ATOM   3901  CD1 PHE   608      64.768   4.492   3.771  1.00  0.00           C  
ATOM   3902  CD2 PHE   608      63.408   2.869   2.603  1.00  0.00           C  
ATOM   3903  CE1 PHE   608      65.750   3.498   4.049  1.00  0.00           C  
ATOM   3904  CE2 PHE   608      64.376   1.853   2.868  1.00  0.00           C  
ATOM   3905  CZ  PHE   608      65.553   2.171   3.593  1.00  0.00           C  
ATOM   3906  N   ARG   609      61.823   7.684   0.278  1.00  0.00           N  
ATOM   3907  CA  ARG   609      60.693   8.544  -0.070  1.00  0.00           C  
ATOM   3908  C   ARG   609      59.659   7.684  -0.785  1.00  0.00           C  
ATOM   3909  O   ARG   609      58.452   7.775  -0.528  1.00  0.00           O  
ATOM   3910  CB  ARG   609      61.123   9.732  -0.928  1.00  0.00           C  
ATOM   3911  CG  ARG   609      61.939  10.775  -0.161  1.00  0.00           C  
ATOM   3912  CD  ARG   609      62.414  11.941  -1.030  1.00  0.00           C  
ATOM   3913  NE  ARG   609      63.235  12.837  -0.168  1.00  0.00           N  
ATOM   3914  CZ  ARG   609      63.895  13.897  -0.719  1.00  0.00           C  
ATOM   3915  NH1 ARG   609      63.631  13.901  -2.058  1.00  0.00           N  
ATOM   3916  NH2 ARG   609      64.560  14.540   0.285  1.00  0.00           N  
ATOM   3917  N   PRO   610      60.147   6.803  -1.647  1.00  0.00           N  
ATOM   3918  CA  PRO   610      59.265   5.895  -2.362  1.00  0.00           C  
ATOM   3919  C   PRO   610      58.389   5.120  -1.375  1.00  0.00           C  
ATOM   3920  O   PRO   610      57.166   5.077  -1.514  1.00  0.00           O  
ATOM   3921  CB  PRO   610      60.080   4.940  -3.235  1.00  0.00           C  
ATOM   3922  CG  PRO   610      61.392   5.544  -3.740  1.00  0.00           C  
ATOM   3923  CD  PRO   610      62.120   6.389  -2.692  1.00  0.00           C  
ATOM   3924  N   LEU   611      59.025   4.519  -0.375  1.00  0.00           N  
ATOM   3925  CA  LEU   611      58.325   3.769   0.669  1.00  0.00           C  
ATOM   3926  C   LEU   611      57.149   4.521   1.288  1.00  0.00           C  
ATOM   3927  O   LEU   611      56.143   3.915   1.661  1.00  0.00           O  
ATOM   3928  CB  LEU   611      59.288   3.360   1.785  1.00  0.00           C  
ATOM   3929  CG  LEU   611      59.813   1.930   1.776  1.00  0.00           C  
ATOM   3930  CD1 LEU   611      60.720   1.739   2.965  1.00  0.00           C  
ATOM   3931  CD2 LEU   611      58.670   0.940   1.821  1.00  0.00           C  
ATOM   3932  N   MET   612      57.276   5.838   1.410  1.00  0.00           N  
ATOM   3933  CA  MET   612      56.221   6.620   2.036  1.00  0.00           C  
ATOM   3934  C   MET   612      55.047   6.786   1.088  1.00  0.00           C  
ATOM   3935  O   MET   612      53.888   6.733   1.503  1.00  0.00           O  
ATOM   3936  CB  MET   612      56.745   8.002   2.413  1.00  0.00           C  
ATOM   3937  CG  MET   612      58.052   7.991   3.183  1.00  0.00           C  
ATOM   3938  SD  MET   612      57.741   7.877   4.943  1.00  0.00           S  
ATOM   3939  CE  MET   612      56.167   8.719   5.043  1.00  0.00           C  
ATOM   3940  N   TYR   613      55.351   6.990  -0.191  1.00  0.00           N  
ATOM   3941  CA  TYR   613      54.342   7.505  -1.105  1.00  0.00           C  
ATOM   3942  C   TYR   613      53.997   6.655  -2.324  1.00  0.00           C  
ATOM   3943  O   TYR   613      53.067   6.990  -3.054  1.00  0.00           O  
ATOM   3944  CB  TYR   613      54.722   8.917  -1.554  1.00  0.00           C  
ATOM   3945  CG  TYR   613      55.986   8.814  -2.336  1.00  0.00           C  
ATOM   3946  CD1 TYR   613      55.934   8.610  -3.721  1.00  0.00           C  
ATOM   3947  CD2 TYR   613      57.250   8.921  -1.716  1.00  0.00           C  
ATOM   3948  CE1 TYR   613      57.107   8.509  -4.495  1.00  0.00           C  
ATOM   3949  CE2 TYR   613      58.453   8.822  -2.488  1.00  0.00           C  
ATOM   3950  CZ  TYR   613      58.359   8.616  -3.879  1.00  0.00           C  
ATOM   3951  OH  TYR   613      59.488   8.509  -4.662  1.00  0.00           O  
ATOM   3952  N   ASP   614      54.732   5.577  -2.568  1.00  0.00           N  
ATOM   3953  CA  ASP   614      54.384   4.724  -3.696  1.00  0.00           C  
ATOM   3954  C   ASP   614      53.417   3.637  -3.253  1.00  0.00           C  
ATOM   3955  O   ASP   614      53.778   2.768  -2.466  1.00  0.00           O  
ATOM   3956  CB  ASP   614      55.626   4.122  -4.347  1.00  0.00           C  
ATOM   3957  CG  ASP   614      55.175   3.286  -5.537  1.00  0.00           C  
ATOM   3958  OD1 ASP   614      53.938   3.129  -5.714  1.00  0.00           O  
ATOM   3959  OD2 ASP   614      56.062   2.795  -6.284  1.00  0.00           O  
ATOM   3960  N   GLU   615      52.178   3.693  -3.761  1.00  0.00           N  
ATOM   3961  CA  GLU   615      51.105   2.764  -3.396  1.00  0.00           C  
ATOM   3962  C   GLU   615      51.515   1.304  -3.569  1.00  0.00           C  
ATOM   3963  O   GLU   615      50.840   0.428  -3.035  1.00  0.00           O  
ATOM   3964  CB  GLU   615      49.979   3.140  -4.362  1.00  0.00           C  
ATOM   3965  CG  GLU   615      49.349   4.502  -4.064  1.00  0.00           C  
ATOM   3966  CD  GLU   615      48.349   4.810  -5.170  1.00  0.00           C  
ATOM   3967  OE1 GLU   615      48.255   3.995  -6.126  1.00  0.00           O  
ATOM   3968  OE2 GLU   615      47.666   5.864  -5.073  1.00  0.00           O  
ATOM   3969  N   GLN   616      52.605   1.046  -4.289  1.00  0.00           N  
ATOM   3970  CA  GLN   616      53.116  -0.312  -4.399  1.00  0.00           C  
ATOM   3971  C   GLN   616      53.626  -0.773  -3.033  1.00  0.00           C  
ATOM   3972  O   GLN   616      53.498  -1.939  -2.661  1.00  0.00           O  
ATOM   3973  CB  GLN   616      54.256  -0.408  -5.427  1.00  0.00           C  
ATOM   3974  CG  GLN   616      53.791  -0.225  -6.873  1.00  0.00           C  
ATOM   3975  CD  GLN   616      55.022  -0.227  -7.767  1.00  0.00           C  
ATOM   3976  OE1 GLN   616      56.154  -0.261  -7.287  1.00  0.00           O  
ATOM   3977  NE2 GLN   616      54.869  -0.192  -9.118  1.00  0.00           N  
ATOM   3978  N   SER   617      54.224   0.167  -2.309  1.00  0.00           N  
ATOM   3979  CA  SER   617      54.948  -0.079  -1.066  1.00  0.00           C  
ATOM   3980  C   SER   617      54.368  -1.174  -0.180  1.00  0.00           C  
ATOM   3981  O   SER   617      53.161  -1.215   0.070  1.00  0.00           O  
ATOM   3982  CB  SER   617      55.069   1.215  -0.262  1.00  0.00           C  
ATOM   3983  OG  SER   617      55.754   1.000   0.955  1.00  0.00           O  
ATOM   3984  N   PRO   618      55.241  -2.063   0.311  1.00  0.00           N  
ATOM   3985  CA  PRO   618      54.826  -3.122   1.234  1.00  0.00           C  
ATOM   3986  C   PRO   618      54.121  -2.523   2.439  1.00  0.00           C  
ATOM   3987  O   PRO   618      53.302  -3.183   3.073  1.00  0.00           O  
ATOM   3988  CB  PRO   618      56.155  -3.744   1.675  1.00  0.00           C  
ATOM   3989  CG  PRO   618      57.107  -3.436   0.567  1.00  0.00           C  
ATOM   3990  CD  PRO   618      56.687  -2.097   0.033  1.00  0.00           C  
ATOM   3991  N   ILE   619      54.438  -1.266   2.729  1.00  0.00           N  
ATOM   3992  CA  ILE   619      53.959  -0.598   3.928  1.00  0.00           C  
ATOM   3993  C   ILE   619      52.886   0.437   3.635  1.00  0.00           C  
ATOM   3994  O   ILE   619      52.603   1.290   4.474  1.00  0.00           O  
ATOM   3995  CB  ILE   619      55.128   0.091   4.618  1.00  0.00           C  
ATOM   3996  CG1 ILE   619      55.819   1.151   3.743  1.00  0.00           C  
ATOM   3997  CG2 ILE   619      56.248  -0.875   5.038  1.00  0.00           C  
ATOM   3998  CD1 ILE   619      56.800   2.032   4.514  1.00  0.00           C  
ATOM   3999  N   HIS   620      52.292   0.373   2.450  1.00  0.00           N  
ATOM   4000  CA  HIS   620      51.273   1.347   2.076  1.00  0.00           C  
ATOM   4001  C   HIS   620      50.125   1.394   3.082  1.00  0.00           C  
ATOM   4002  O   HIS   620      49.518   2.442   3.291  1.00  0.00           O  
ATOM   4003  CB  HIS   620      50.748   1.063   0.684  1.00  0.00           C  
ATOM   4004  CG  HIS   620      49.820   2.128   0.179  1.00  0.00           C  
ATOM   4005  ND1 HIS   620      50.212   3.417  -0.118  1.00  0.00           N  
ATOM   4006  CD2 HIS   620      48.493   2.093  -0.088  1.00  0.00           C  
ATOM   4007  CE1 HIS   620      49.203   4.118  -0.537  1.00  0.00           C  
ATOM   4008  NE2 HIS   620      48.136   3.343  -0.531  1.00  0.00           N  
ATOM   4009  N   ASP   621      49.830   0.255   3.700  1.00  0.00           N  
ATOM   4010  CA  ASP   621      48.766   0.180   4.694  1.00  0.00           C  
ATOM   4011  C   ASP   621      48.987   1.174   5.824  1.00  0.00           C  
ATOM   4012  O   ASP   621      48.037   1.770   6.336  1.00  0.00           O  
ATOM   4013  CB  ASP   621      48.696  -1.223   5.281  1.00  0.00           C  
ATOM   4014  CG  ASP   621      48.106  -2.146   4.224  1.00  0.00           C  
ATOM   4015  OD1 ASP   621      47.572  -1.620   3.212  1.00  0.00           O  
ATOM   4016  OD2 ASP   621      48.182  -3.389   4.416  1.00  0.00           O  
ATOM   4017  N   PHE   622      50.250   1.346   6.202  1.00  0.00           N  
ATOM   4018  CA  PHE   622      50.621   2.180   7.336  1.00  0.00           C  
ATOM   4019  C   PHE   622      50.694   3.652   6.954  1.00  0.00           C  
ATOM   4020  O   PHE   622      51.050   4.498   7.774  1.00  0.00           O  
ATOM   4021  CB  PHE   622      51.970   1.725   7.894  1.00  0.00           C  
ATOM   4022  CG  PHE   622      52.055   0.248   8.135  1.00  0.00           C  
ATOM   4023  CD1 PHE   622      51.633  -0.297   9.336  1.00  0.00           C  
ATOM   4024  CD2 PHE   622      52.550  -0.600   7.158  1.00  0.00           C  
ATOM   4025  CE1 PHE   622      51.706  -1.659   9.560  1.00  0.00           C  
ATOM   4026  CE2 PHE   622      52.625  -1.963   7.376  1.00  0.00           C  
ATOM   4027  CZ  PHE   622      52.203  -2.493   8.578  1.00  0.00           C  
ATOM   4028  N   TYR   623      50.354   3.960   5.709  1.00  0.00           N  
ATOM   4029  CA  TYR   623      50.415   5.335   5.235  1.00  0.00           C  
ATOM   4030  C   TYR   623      49.127   5.757   4.572  1.00  0.00           C  
ATOM   4031  O   TYR   623      49.115   6.132   3.405  1.00  0.00           O  
ATOM   4032  CB  TYR   623      51.591   5.514   4.286  1.00  0.00           C  
ATOM   4033  CG  TYR   623      52.878   5.170   4.962  1.00  0.00           C  
ATOM   4034  CD1 TYR   623      53.543   6.108   5.731  1.00  0.00           C  
ATOM   4035  CD2 TYR   623      53.402   3.890   4.884  1.00  0.00           C  
ATOM   4036  CE1 TYR   623      54.715   5.793   6.377  1.00  0.00           C  
ATOM   4037  CE2 TYR   623      54.575   3.564   5.528  1.00  0.00           C  
ATOM   4038  CZ  TYR   623      55.228   4.522   6.274  1.00  0.00           C  
ATOM   4039  OH  TYR   623      56.399   4.215   6.924  1.00  0.00           O  
ATOM   4040  N   PRO   624      48.032   5.709   5.330  1.00  0.00           N  
ATOM   4041  CA  PRO   624      46.716   6.056   4.804  1.00  0.00           C  
ATOM   4042  C   PRO   624      46.699   7.500   4.343  1.00  0.00           C  
ATOM   4043  O   PRO   624      47.161   8.385   5.061  1.00  0.00           O  
ATOM   4044  CB  PRO   624      45.803   5.871   6.019  1.00  0.00           C  
ATOM   4045  CG  PRO   624      46.549   4.930   6.906  1.00  0.00           C  
ATOM   4046  CD  PRO   624      47.969   5.350   6.754  1.00  0.00           C  
ATOM   4047  N   ALA   625      46.198   7.728   3.136  1.00  0.00           N  
ATOM   4048  CA  ALA   625      45.980   9.081   2.665  1.00  0.00           C  
ATOM   4049  C   ALA   625      44.918   9.673   3.575  1.00  0.00           C  
ATOM   4050  O   ALA   625      44.989  10.834   3.976  1.00  0.00           O  
ATOM   4051  CB  ALA   625      45.499   9.072   1.212  1.00  0.00           C  
ATOM   4052  N   GLU   626      43.942   8.839   3.915  1.00  0.00           N  
ATOM   4053  CA  GLU   626      42.840   9.237   4.774  1.00  0.00           C  
ATOM   4054  C   GLU   626      42.745   8.325   5.987  1.00  0.00           C  
ATOM   4055  O   GLU   626      42.675   7.107   5.850  1.00  0.00           O  
ATOM   4056  CB  GLU   626      41.538   9.170   3.993  1.00  0.00           C  
ATOM   4057  CG  GLU   626      40.379   9.859   4.658  1.00  0.00           C  
ATOM   4058  CD  GLU   626      39.220  10.023   3.702  1.00  0.00           C  
ATOM   4059  OE1 GLU   626      39.126   9.214   2.751  1.00  0.00           O  
ATOM   4060  OE2 GLU   626      38.421  10.968   3.885  1.00  0.00           O  
ATOM   4061  N   VAL   627      42.742   8.916   7.175  1.00  0.00           N  
ATOM   4062  CA  VAL   627      42.615   8.137   8.399  1.00  0.00           C  
ATOM   4063  C   VAL   627      41.458   8.624   9.267  1.00  0.00           C  
ATOM   4064  O   VAL   627      41.352   9.813   9.571  1.00  0.00           O  
ATOM   4065  CB  VAL   627      43.928   8.147   9.184  1.00  0.00           C  
ATOM   4066  CG1 VAL   627      44.398   9.551   9.569  1.00  0.00           C  
ATOM   4067  CG2 VAL   627      43.857   7.374  10.502  1.00  0.00           C  
ATOM   4068  N   GLN   628      40.588   7.699   9.660  1.00  0.00           N  
ATOM   4069  CA  GLN   628      39.419   8.047  10.461  1.00  0.00           C  
ATOM   4070  C   GLN   628      39.828   8.381  11.891  1.00  0.00           C  
ATOM   4071  O   GLN   628      40.921   8.033  12.330  1.00  0.00           O  
ATOM   4072  CB  GLN   628      38.388   6.912  10.434  1.00  0.00           C  
ATOM   4073  CG  GLN   628      37.827   6.631   9.039  1.00  0.00           C  
ATOM   4074  CD  GLN   628      37.123   7.890   8.553  1.00  0.00           C  
ATOM   4075  OE1 GLN   628      36.282   8.455   9.250  1.00  0.00           O  
ATOM   4076  NE2 GLN   628      37.428   8.397   7.328  1.00  0.00           N  
ATOM   4077  N   LEU   629      38.950   9.063  12.614  1.00  0.00           N  
ATOM   4078  CA  LEU   629      39.266   9.475  13.971  1.00  0.00           C  
ATOM   4079  C   LEU   629      38.055   9.368  14.887  1.00  0.00           C  
ATOM   4080  O   LEU   629      37.037  10.013  14.649  1.00  0.00           O  
ATOM   4081  CB  LEU   629      39.796  10.907  13.967  1.00  0.00           C  
ATOM   4082  CG  LEU   629      41.129  11.062  13.231  1.00  0.00           C  
ATOM   4083  CD1 LEU   629      41.604  12.504  13.054  1.00  0.00           C  
ATOM   4084  CD2 LEU   629      42.319  10.376  13.900  1.00  0.00           C  
ATOM   4085  N   ASP   630      38.167   8.549  15.928  1.00  0.00           N  
ATOM   4086  CA  ASP   630      37.099   8.434  16.913  1.00  0.00           C  
ATOM   4087  C   ASP   630      37.393   9.337  18.102  1.00  0.00           C  
ATOM   4088  O   ASP   630      38.543   9.512  18.498  1.00  0.00           O  
ATOM   4089  CB  ASP   630      36.917   6.979  17.361  1.00  0.00           C  
ATOM   4090  CG  ASP   630      35.748   6.796  18.324  1.00  0.00           C  
ATOM   4091  OD1 ASP   630      34.930   7.728  18.470  1.00  0.00           O  
ATOM   4092  OD2 ASP   630      35.646   5.715  18.940  1.00  0.00           O  
ATOM   4093  N   LYS   631      36.339   9.919  18.659  1.00  0.00           N  
ATOM   4094  CA  LYS   631      36.449  10.803  19.808  1.00  0.00           C  
ATOM   4095  C   LYS   631      35.487  10.333  20.876  1.00  0.00           C  
ATOM   4096  O   LYS   631      34.311  10.690  20.855  1.00  0.00           O  
ATOM   4097  CB  LYS   631      36.075  12.233  19.421  1.00  0.00           C  
ATOM   4098  CG  LYS   631      37.123  12.922  18.545  1.00  0.00           C  
ATOM   4099  CD  LYS   631      36.804  14.388  18.246  1.00  0.00           C  
ATOM   4100  CE  LYS   631      35.711  14.575  17.192  1.00  0.00           C  
ATOM   4101  NZ  LYS   631      35.416  16.014  17.018  1.00  0.00           N  
ATOM   4102  N   ASN   632      35.976   9.523  21.804  1.00  0.00           N  
ATOM   4103  CA  ASN   632      35.116   9.014  22.860  1.00  0.00           C  
ATOM   4104  C   ASN   632      34.650  10.111  23.802  1.00  0.00           C  
ATOM   4105  O   ASN   632      35.133  10.208  24.924  1.00  0.00           O  
ATOM   4106  CB  ASN   632      35.824   7.926  23.663  1.00  0.00           C  
ATOM   4107  CG  ASN   632      36.073   6.675  22.855  1.00  0.00           C  
ATOM   4108  OD1 ASN   632      36.873   5.824  23.246  1.00  0.00           O  
ATOM   4109  ND2 ASN   632      35.394   6.558  21.716  1.00  0.00           N  
ATOM   4110  N   GLY   633      33.712  10.935  23.348  1.00  0.00           N  
ATOM   4111  CA  GLY   633      33.156  11.979  24.191  1.00  0.00           C  
ATOM   4112  C   GLY   633      34.232  12.942  24.645  1.00  0.00           C  
ATOM   4113  O   GLY   633      34.107  13.604  25.671  1.00  0.00           O  
ATOM   4114  N   LYS   634      35.305  12.999  23.868  1.00  0.00           N  
ATOM   4115  CA  LYS   634      36.385  13.940  24.098  1.00  0.00           C  
ATOM   4116  C   LYS   634      36.229  15.069  23.089  1.00  0.00           C  
ATOM   4117  O   LYS   634      36.141  14.834  21.885  1.00  0.00           O  
ATOM   4118  CB  LYS   634      37.739  13.239  23.969  1.00  0.00           C  
ATOM   4119  CG  LYS   634      38.308  12.755  25.301  1.00  0.00           C  
ATOM   4120  CD  LYS   634      37.210  12.348  26.284  1.00  0.00           C  
ATOM   4121  CE  LYS   634      37.801  11.842  27.602  1.00  0.00           C  
ATOM   4122  NZ  LYS   634      36.774  11.508  28.640  1.00  0.00           N  
ATOM   4123  N   THR   635      36.182  16.294  23.598  1.00  0.00           N  
ATOM   4124  CA  THR   635      35.710  17.443  22.832  1.00  0.00           C  
ATOM   4125  C   THR   635      36.623  17.930  21.703  1.00  0.00           C  
ATOM   4126  O   THR   635      36.134  18.361  20.661  1.00  0.00           O  
ATOM   4127  CB  THR   635      35.377  18.603  23.778  1.00  0.00           C  
ATOM   4128  OG1 THR   635      34.337  18.224  24.668  1.00  0.00           O  
ATOM   4129  CG2 THR   635      34.923  19.819  22.953  1.00  0.00           C  
ATOM   4130  N   ALA   636      37.935  17.867  21.899  1.00  0.00           N  
ATOM   4131  CA  ALA   636      38.853  18.500  20.957  1.00  0.00           C  
ATOM   4132  C   ALA   636      39.563  17.513  20.042  1.00  0.00           C  
ATOM   4133  O   ALA   636      39.931  16.414  20.444  1.00  0.00           O  
ATOM   4134  CB  ALA   636      39.868  19.359  21.703  1.00  0.00           C  
ATOM   4135  N   ASP   637      39.758  17.927  18.798  1.00  0.00           N  
ATOM   4136  CA  ASP   637      40.349  17.053  17.794  1.00  0.00           C  
ATOM   4137  C   ASP   637      41.654  16.430  18.269  1.00  0.00           C  
ATOM   4138  O   ASP   637      41.994  15.318  17.863  1.00  0.00           O  
ATOM   4139  CB  ASP   637      40.567  17.805  16.480  1.00  0.00           C  
ATOM   4140  CG  ASP   637      39.256  18.193  15.814  1.00  0.00           C  
ATOM   4141  OD1 ASP   637      38.217  17.596  16.177  1.00  0.00           O  
ATOM   4142  OD2 ASP   637      39.254  19.082  14.933  1.00  0.00           O  
ATOM   4143  N   TRP   638      42.390  17.140  19.119  1.00  0.00           N  
ATOM   4144  CA  TRP   638      43.657  16.608  19.604  1.00  0.00           C  
ATOM   4145  C   TRP   638      43.451  15.480  20.606  1.00  0.00           C  
ATOM   4146  O   TRP   638      44.333  14.641  20.795  1.00  0.00           O  
ATOM   4147  CB  TRP   638      44.561  17.707  20.179  1.00  0.00           C  
ATOM   4148  CG  TRP   638      43.987  18.508  21.319  1.00  0.00           C  
ATOM   4149  CD1 TRP   638      43.898  18.131  22.632  1.00  0.00           C  
ATOM   4150  CD2 TRP   638      43.450  19.832  21.248  1.00  0.00           C  
ATOM   4151  NE1 TRP   638      43.328  19.134  23.377  1.00  0.00           N  
ATOM   4152  CE2 TRP   638      43.043  20.192  22.551  1.00  0.00           C  
ATOM   4153  CE3 TRP   638      43.265  20.752  20.207  1.00  0.00           C  
ATOM   4154  CZ2 TRP   638      42.466  21.423  22.842  1.00  0.00           C  
ATOM   4155  CZ3 TRP   638      42.691  21.976  20.497  1.00  0.00           C  
ATOM   4156  CH2 TRP   638      42.298  22.301  21.805  1.00  0.00           C  
ATOM   4157  N   GLU   639      42.283  15.455  21.238  1.00  0.00           N  
ATOM   4158  CA  GLU   639      41.949  14.383  22.170  1.00  0.00           C  
ATOM   4159  C   GLU   639      41.434  13.190  21.389  1.00  0.00           C  
ATOM   4160  O   GLU   639      41.266  12.097  21.929  1.00  0.00           O  
ATOM   4161  CB  GLU   639      40.882  14.840  23.165  1.00  0.00           C  
ATOM   4162  CG  GLU   639      41.358  15.851  24.186  1.00  0.00           C  
ATOM   4163  CD  GLU   639      40.225  16.403  25.032  1.00  0.00           C  
ATOM   4164  OE1 GLU   639      39.054  16.284  24.607  1.00  0.00           O  
ATOM   4165  OE2 GLU   639      40.509  16.952  26.121  1.00  0.00           O  
ATOM   4166  N   ALA   640      41.179  13.419  20.106  1.00  0.00           N  
ATOM   4167  CA  ALA   640      40.605  12.395  19.248  1.00  0.00           C  
ATOM   4168  C   ALA   640      41.575  11.256  18.998  1.00  0.00           C  
ATOM   4169  O   ALA   640      42.738  11.472  18.682  1.00  0.00           O  
ATOM   4170  CB  ALA   640      40.156  12.996  17.935  1.00  0.00           C  
ATOM   4171  N   VAL   641      41.081  10.035  19.139  1.00  0.00           N  
ATOM   4172  CA  VAL   641      41.856   8.861  18.784  1.00  0.00           C  
ATOM   4173  C   VAL   641      42.179   8.920  17.302  1.00  0.00           C  
ATOM   4174  O   VAL   641      41.408   9.471  16.521  1.00  0.00           O  
ATOM   4175  CB  VAL   641      41.067   7.586  19.050  1.00  0.00           C  
ATOM   4176  CG1 VAL   641      41.760   6.404  18.409  1.00  0.00           C  
ATOM   4177  CG2 VAL   641      40.876   7.382  20.544  1.00  0.00           C  
ATOM   4178  N   VAL   642      43.316   8.348  16.916  1.00  0.00           N  
ATOM   4179  CA  VAL   642      43.764   8.380  15.526  1.00  0.00           C  
ATOM   4180  C   VAL   642      43.908   6.973  14.959  1.00  0.00           C  
ATOM   4181  O   VAL   642      44.968   6.363  15.057  1.00  0.00           O  
ATOM   4182  CB  VAL   642      45.103   9.124  15.394  1.00  0.00           C  
ATOM   4183  CG1 VAL   642      45.678   8.952  14.010  1.00  0.00           C  
ATOM   4184  CG2 VAL   642      44.920  10.596  15.706  1.00  0.00           C  
ATOM   4185  N   LEU   643      42.839   6.473  14.352  1.00  0.00           N  
ATOM   4186  CA  LEU   643      42.769   5.081  13.906  1.00  0.00           C  
ATOM   4187  C   LEU   643      43.655   4.747  12.714  1.00  0.00           C  
ATOM   4188  O   LEU   643      43.304   5.021  11.566  1.00  0.00           O  
ATOM   4189  CB  LEU   643      41.325   4.724  13.588  1.00  0.00           C  
ATOM   4190  CG  LEU   643      40.379   5.000  14.751  1.00  0.00           C  
ATOM   4191  CD1 LEU   643      38.963   5.151  14.249  1.00  0.00           C  
ATOM   4192  CD2 LEU   643      40.479   3.896  15.789  1.00  0.00           C  
ATOM   4193  N   ILE   644      44.793   4.126  13.001  1.00  0.00           N  
ATOM   4194  CA  ILE   644      45.774   3.796  11.980  1.00  0.00           C  
ATOM   4195  C   ILE   644      46.241   2.363  12.216  1.00  0.00           C  
ATOM   4196  O   ILE   644      45.826   1.727  13.180  1.00  0.00           O  
ATOM   4197  CB  ILE   644      46.972   4.759  12.052  1.00  0.00           C  
ATOM   4198  CG1 ILE   644      46.492   6.188  12.273  1.00  0.00           C  
ATOM   4199  CG2 ILE   644      47.780   4.718  10.783  1.00  0.00           C  
ATOM   4200  CD1 ILE   644      47.563   7.212  12.023  1.00  0.00           C  
ATOM   4201  N   SER   645      47.080   1.823  11.325  1.00  0.00           N  
ATOM   4202  CA  SER   645      47.641   0.522  11.701  1.00  0.00           C  
ATOM   4203  C   SER   645      48.725   0.649  12.771  1.00  0.00           C  
ATOM   4204  O   SER   645      49.089   1.762  13.148  1.00  0.00           O  
ATOM   4205  CB  SER   645      48.249   0.016  10.391  1.00  0.00           C  
ATOM   4206  OG  SER   645      47.225  -0.217   9.435  1.00  0.00           O  
ATOM   4207  N   PHE   646      49.201  -0.488  13.272  1.00  0.00           N  
ATOM   4208  CA  PHE   646      50.384  -0.545  14.122  1.00  0.00           C  
ATOM   4209  C   PHE   646      51.467  -1.177  13.272  1.00  0.00           C  
ATOM   4210  O   PHE   646      51.275  -2.269  12.743  1.00  0.00           O  
ATOM   4211  CB  PHE   646      50.156  -1.455  15.333  1.00  0.00           C  
ATOM   4212  CG  PHE   646      49.354  -0.833  16.444  1.00  0.00           C  
ATOM   4213  CD1 PHE   646      49.971  -0.080  17.422  1.00  0.00           C  
ATOM   4214  CD2 PHE   646      47.988  -1.042  16.535  1.00  0.00           C  
ATOM   4215  CE1 PHE   646      49.238   0.475  18.451  1.00  0.00           C  
ATOM   4216  CE2 PHE   646      47.252  -0.487  17.567  1.00  0.00           C  
ATOM   4217  CZ  PHE   646      47.878   0.271  18.523  1.00  0.00           C  
ATOM   4218  N   VAL   647      52.602  -0.509  13.130  1.00  0.00           N  
ATOM   4219  CA  VAL   647      53.680  -1.073  12.330  1.00  0.00           C  
ATOM   4220  C   VAL   647      54.268  -2.313  12.980  1.00  0.00           C  
ATOM   4221  O   VAL   647      54.565  -2.324  14.175  1.00  0.00           O  
ATOM   4222  CB  VAL   647      54.806  -0.062  12.065  1.00  0.00           C  
ATOM   4223  CG1 VAL   647      56.002  -0.661  11.322  1.00  0.00           C  
ATOM   4224  CG2 VAL   647      54.366   1.133  11.217  1.00  0.00           C  
ATOM   4225  N   ASP   648      54.415  -3.362  12.182  1.00  0.00           N  
ATOM   4226  CA  ASP   648      55.133  -4.552  12.603  1.00  0.00           C  
ATOM   4227  C   ASP   648      56.593  -4.310  12.273  1.00  0.00           C  
ATOM   4228  O   ASP   648      56.926  -4.021  11.124  1.00  0.00           O  
ATOM   4229  CB  ASP   648      54.614  -5.773  11.842  1.00  0.00           C  
ATOM   4230  CG  ASP   648      55.205  -7.079  12.344  1.00  0.00           C  
ATOM   4231  OD1 ASP   648      56.402  -7.108  12.710  1.00  0.00           O  
ATOM   4232  OD2 ASP   648      54.463  -8.085  12.364  1.00  0.00           O  
ATOM   4233  N   GLU   649      57.460  -4.407  13.276  1.00  0.00           N  
ATOM   4234  CA  GLU   649      58.878  -4.167  13.060  1.00  0.00           C  
ATOM   4235  C   GLU   649      59.423  -5.073  11.965  1.00  0.00           C  
ATOM   4236  O   GLU   649      60.180  -4.625  11.107  1.00  0.00           O  
ATOM   4237  CB  GLU   649      59.665  -4.374  14.348  1.00  0.00           C  
ATOM   4238  CG  GLU   649      61.122  -3.980  14.245  1.00  0.00           C  
ATOM   4239  CD  GLU   649      61.831  -4.040  15.584  1.00  0.00           C  
ATOM   4240  OE1 GLU   649      61.178  -4.433  16.572  1.00  0.00           O  
ATOM   4241  OE2 GLU   649      63.035  -3.696  15.649  1.00  0.00           O  
ATOM   4242  N   LYS   650      59.030  -6.343  11.992  1.00  0.00           N  
ATOM   4243  CA  LYS   650      59.446  -7.277  10.964  1.00  0.00           C  
ATOM   4244  C   LYS   650      59.282  -6.700   9.570  1.00  0.00           C  
ATOM   4245  O   LYS   650      60.254  -6.310   8.921  1.00  0.00           O  
ATOM   4246  CB  LYS   650      58.650  -8.581  11.082  1.00  0.00           C  
ATOM   4247  CG  LYS   650      59.134  -9.679  10.133  1.00  0.00           C  
ATOM   4248  CD  LYS   650      58.429 -11.021  10.339  1.00  0.00           C  
ATOM   4249  CE  LYS   650      58.855 -12.097   9.338  1.00  0.00           C  
ATOM   4250  NZ  LYS   650      58.197 -13.382   9.665  1.00  0.00           N  
ATOM   4251  N   ARG   651      58.041  -6.640   9.107  1.00  0.00           N  
ATOM   4252  CA  ARG   651      57.769  -6.154   7.765  1.00  0.00           C  
ATOM   4253  C   ARG   651      58.504  -4.859   7.460  1.00  0.00           C  
ATOM   4254  O   ARG   651      58.979  -4.664   6.345  1.00  0.00           O  
ATOM   4255  CB  ARG   651      56.273  -5.965   7.550  1.00  0.00           C  
ATOM   4256  CG  ARG   651      55.614  -7.155   6.907  1.00  0.00           C  
ATOM   4257  CD  ARG   651      54.114  -7.049   6.993  1.00  0.00           C  
ATOM   4258  NE  ARG   651      53.584  -6.041   6.084  1.00  0.00           N  
ATOM   4259  CZ  ARG   651      52.346  -5.566   6.152  1.00  0.00           C  
ATOM   4260  NH1 ARG   651      51.524  -6.007   7.096  1.00  0.00           N  
ATOM   4261  NH2 ARG   651      51.934  -4.649   5.285  1.00  0.00           N  
ATOM   4262  N   LEU   652      58.602  -3.979   8.451  1.00  0.00           N  
ATOM   4263  CA  LEU   652      59.229  -2.673   8.257  1.00  0.00           C  
ATOM   4264  C   LEU   652      60.725  -2.758   7.958  1.00  0.00           C  
ATOM   4265  O   LEU   652      61.188  -2.206   6.965  1.00  0.00           O  
ATOM   4266  CB  LEU   652      58.985  -1.772   9.469  1.00  0.00           C  
ATOM   4267  CG  LEU   652      59.702  -0.417   9.454  1.00  0.00           C  
ATOM   4268  CD1 LEU   652      59.581   0.253   8.095  1.00  0.00           C  
ATOM   4269  CD2 LEU   652      59.153   0.476  10.552  1.00  0.00           C  
ATOM   4270  N   ILE   653      61.483  -3.441   8.809  1.00  0.00           N  
ATOM   4271  CA  ILE   653      62.907  -3.611   8.547  1.00  0.00           C  
ATOM   4272  C   ILE   653      63.103  -4.402   7.264  1.00  0.00           C  
ATOM   4273  O   ILE   653      64.114  -4.257   6.570  1.00  0.00           O  
ATOM   4274  CB  ILE   653      63.607  -4.302   9.711  1.00  0.00           C  
ATOM   4275  CG1 ILE   653      63.673  -3.442  10.984  1.00  0.00           C  
ATOM   4276  CG2 ILE   653      65.065  -4.686   9.409  1.00  0.00           C  
ATOM   4277  CD1 ILE   653      64.131  -4.217  12.219  1.00  0.00           C  
ATOM   4278  N   GLU   654      62.121  -5.241   6.956  1.00  0.00           N  
ATOM   4279  CA  GLU   654      62.143  -6.029   5.736  1.00  0.00           C  
ATOM   4280  C   GLU   654      62.071  -5.109   4.527  1.00  0.00           C  
ATOM   4281  O   GLU   654      62.735  -5.337   3.520  1.00  0.00           O  
ATOM   4282  CB  GLU   654      60.983  -7.009   5.724  1.00  0.00           C  
ATOM   4283  CG  GLU   654      60.970  -7.924   4.498  1.00  0.00           C  
ATOM   4284  CD  GLU   654      59.800  -8.887   4.642  1.00  0.00           C  
ATOM   4285  OE1 GLU   654      59.090  -8.804   5.679  1.00  0.00           O  
ATOM   4286  OE2 GLU   654      59.602  -9.720   3.717  1.00  0.00           O  
ATOM   4287  N   ALA   655      61.266  -4.059   4.645  1.00  0.00           N  
ATOM   4288  CA  ALA   655      61.066  -3.113   3.558  1.00  0.00           C  
ATOM   4289  C   ALA   655      62.114  -2.007   3.590  1.00  0.00           C  
ATOM   4290  O   ALA   655      62.025  -1.034   2.842  1.00  0.00           O  
ATOM   4291  CB  ALA   655      59.669  -2.527   3.618  1.00  0.00           C  
ATOM   4292  N   MET   656      63.102  -2.154   4.466  1.00  0.00           N  
ATOM   4293  CA  MET   656      64.197  -1.193   4.538  1.00  0.00           C  
ATOM   4294  C   MET   656      65.491  -1.784   3.985  1.00  0.00           C  
ATOM   4295  O   MET   656      66.350  -1.060   3.476  1.00  0.00           O  
ATOM   4296  CB  MET   656      64.416  -0.719   5.979  1.00  0.00           C  
ATOM   4297  CG  MET   656      63.314   0.193   6.519  1.00  0.00           C  
ATOM   4298  SD  MET   656      63.649   0.884   8.159  1.00  0.00           S  
ATOM   4299  CE  MET   656      65.011   1.995   7.817  1.00  0.00           C  
ATOM   4300  N   GLN   657      65.617  -3.104   4.087  1.00  0.00           N  
ATOM   4301  CA  GLN   657      66.844  -3.806   3.702  1.00  0.00           C  
ATOM   4302  C   GLN   657      67.525  -3.276   2.436  1.00  0.00           C  
ATOM   4303  O   GLN   657      68.712  -2.962   2.466  1.00  0.00           O  
ATOM   4304  CB  GLN   657      66.600  -5.317   3.588  1.00  0.00           C  
ATOM   4305  CG  GLN   657      67.848  -6.108   3.192  1.00  0.00           C  
ATOM   4306  CD  GLN   657      67.481  -7.585   3.170  1.00  0.00           C  
ATOM   4307  OE1 GLN   657      66.311  -7.949   3.274  1.00  0.00           O  
ATOM   4308  NE2 GLN   657      68.462  -8.517   3.033  1.00  0.00           N  
ATOM   4309  N   PRO   658      66.786  -3.181   1.319  1.00  0.00           N  
ATOM   4310  CA  PRO   658      67.420  -2.754   0.063  1.00  0.00           C  
ATOM   4311  C   PRO   658      67.971  -1.331   0.122  1.00  0.00           C  
ATOM   4312  O   PRO   658      69.111  -1.093  -0.278  1.00  0.00           O  
ATOM   4313  CB  PRO   658      66.274  -2.831  -0.954  1.00  0.00           C  
ATOM   4314  CG  PRO   658      65.033  -2.762  -0.136  1.00  0.00           C  
ATOM   4315  CD  PRO   658      65.347  -3.446   1.151  1.00  0.00           C  
ATOM   4316  N   TYR   659      67.166  -0.404   0.631  1.00  0.00           N  
ATOM   4317  CA  TYR   659      67.528   1.008   0.643  1.00  0.00           C  
ATOM   4318  C   TYR   659      68.770   1.275   1.483  1.00  0.00           C  
ATOM   4319  O   TYR   659      69.626   2.071   1.098  1.00  0.00           O  
ATOM   4320  CB  TYR   659      66.361   1.863   1.150  1.00  0.00           C  
ATOM   4321  CG  TYR   659      65.283   1.804   0.123  1.00  0.00           C  
ATOM   4322  CD1 TYR   659      65.573   1.336  -1.165  1.00  0.00           C  
ATOM   4323  CD2 TYR   659      63.961   2.207   0.414  1.00  0.00           C  
ATOM   4324  CE1 TYR   659      64.580   1.263  -2.163  1.00  0.00           C  
ATOM   4325  CE2 TYR   659      62.940   2.139  -0.588  1.00  0.00           C  
ATOM   4326  CZ  TYR   659      63.271   1.663  -1.873  1.00  0.00           C  
ATOM   4327  OH  TYR   659      62.323   1.585  -2.870  1.00  0.00           O  
ATOM   4328  N   LEU   660      68.863   0.604   2.627  1.00  0.00           N  
ATOM   4329  CA  LEU   660      69.935   0.865   3.589  1.00  0.00           C  
ATOM   4330  C   LEU   660      71.313   1.057   2.962  1.00  0.00           C  
ATOM   4331  O   LEU   660      71.976   2.057   3.210  1.00  0.00           O  
ATOM   4332  CB  LEU   660      69.986  -0.227   4.662  1.00  0.00           C  
ATOM   4333  CG  LEU   660      71.047   0.022   5.736  1.00  0.00           C  
ATOM   4334  CD1 LEU   660      70.845   1.291   6.562  1.00  0.00           C  
ATOM   4335  CD2 LEU   660      71.165  -1.075   6.793  1.00  0.00           C  
ATOM   4336  N   ARG   661      71.751   0.106   2.151  1.00  0.00           N  
ATOM   4337  CA  ARG   661      73.073   0.226   1.556  1.00  0.00           C  
ATOM   4338  C   ARG   661      73.232   1.580   0.858  1.00  0.00           C  
ATOM   4339  O   ARG   661      74.211   2.295   1.072  1.00  0.00           O  
ATOM   4340  CB  ARG   661      73.341  -0.923   0.592  1.00  0.00           C  
ATOM   4341  CG  ARG   661      74.757  -0.915   0.012  1.00  0.00           C  
ATOM   4342  CD  ARG   661      74.989  -1.990  -1.052  1.00  0.00           C  
ATOM   4343  NE  ARG   661      74.136  -1.650  -2.226  1.00  0.00           N  
ATOM   4344  CZ  ARG   661      74.527  -0.669  -3.092  1.00  0.00           C  
ATOM   4345  NH1 ARG   661      75.719  -0.174  -2.649  1.00  0.00           N  
ATOM   4346  NH2 ARG   661      73.572  -0.567  -4.062  1.00  0.00           N  
ATOM   4347  N   LYS   662      72.238   1.936   0.052  1.00  0.00           N  
ATOM   4348  CA  LYS   662      72.322   3.091  -0.843  1.00  0.00           C  
ATOM   4349  C   LYS   662      72.302   4.476  -0.172  1.00  0.00           C  
ATOM   4350  O   LYS   662      72.532   5.485  -0.838  1.00  0.00           O  
ATOM   4351  CB  LYS   662      71.224   3.005  -1.917  1.00  0.00           C  
ATOM   4352  CG  LYS   662      71.414   1.842  -2.892  1.00  0.00           C  
ATOM   4353  CD  LYS   662      70.329   1.760  -3.967  1.00  0.00           C  
ATOM   4354  CE  LYS   662      70.526   0.603  -4.950  1.00  0.00           C  
ATOM   4355  NZ  LYS   662      69.429   0.592  -5.944  1.00  0.00           N  
ATOM   4356  N   LEU   663      72.031   4.533   1.128  1.00  0.00           N  
ATOM   4357  CA  LEU   663      71.982   5.819   1.831  1.00  0.00           C  
ATOM   4358  C   LEU   663      73.251   6.631   1.607  1.00  0.00           C  
ATOM   4359  O   LEU   663      74.347   6.078   1.551  1.00  0.00           O  
ATOM   4360  CB  LEU   663      71.776   5.620   3.338  1.00  0.00           C  
ATOM   4361  CG  LEU   663      70.567   4.795   3.776  1.00  0.00           C  
ATOM   4362  CD1 LEU   663      70.405   4.872   5.277  1.00  0.00           C  
ATOM   4363  CD2 LEU   663      69.324   5.293   3.082  1.00  0.00           C  
ATOM   4364  N   SER   664      73.098   7.946   1.496  1.00  0.00           N  
ATOM   4365  CA  SER   664      74.242   8.827   1.307  1.00  0.00           C  
ATOM   4366  C   SER   664      75.189   8.737   2.499  1.00  0.00           C  
ATOM   4367  O   SER   664      74.757   8.566   3.636  1.00  0.00           O  
ATOM   4368  CB  SER   664      73.785  10.274   1.116  1.00  0.00           C  
ATOM   4369  OG  SER   664      73.901  11.001   2.328  1.00  0.00           O  
ATOM   4370  N   PRO   665      76.482   8.863   2.226  1.00  0.00           N  
ATOM   4371  CA  PRO   665      77.505   8.724   3.252  1.00  0.00           C  
ATOM   4372  C   PRO   665      77.160   9.451   4.549  1.00  0.00           C  
ATOM   4373  O   PRO   665      77.106   8.829   5.607  1.00  0.00           O  
ATOM   4374  CB  PRO   665      78.856   9.200   2.722  1.00  0.00           C  
ATOM   4375  CG  PRO   665      79.037   8.972   1.220  1.00  0.00           C  
ATOM   4376  CD  PRO   665      77.787   9.292   0.397  1.00  0.00           C  
ATOM   4377  N   GLU   666      76.930  10.760   4.472  1.00  0.00           N  
ATOM   4378  CA  GLU   666      76.616  11.539   5.667  1.00  0.00           C  
ATOM   4379  C   GLU   666      75.332  11.051   6.319  1.00  0.00           C  
ATOM   4380  O   GLU   666      75.199  11.059   7.550  1.00  0.00           O  
ATOM   4381  CB  GLU   666      76.490  13.022   5.334  1.00  0.00           C  
ATOM   4382  CG  GLU   666      76.213  13.888   6.543  1.00  0.00           C  
ATOM   4383  CD  GLU   666      76.059  15.348   6.181  1.00  0.00           C  
ATOM   4384  OE1 GLU   666      76.039  15.657   4.968  1.00  0.00           O  
ATOM   4385  OE2 GLU   666      75.961  16.183   7.108  1.00  0.00           O  
ATOM   4386  N   GLU   667      74.382  10.637   5.488  1.00  0.00           N  
ATOM   4387  CA  GLU   667      73.138  10.084   5.995  1.00  0.00           C  
ATOM   4388  C   GLU   667      73.444   8.811   6.764  1.00  0.00           C  
ATOM   4389  O   GLU   667      72.875   8.560   7.830  1.00  0.00           O  
ATOM   4390  CB  GLU   667      72.169   9.793   4.855  1.00  0.00           C  
ATOM   4391  CG  GLU   667      71.542  11.036   4.271  1.00  0.00           C  
ATOM   4392  CD  GLU   667      70.523  10.724   3.199  1.00  0.00           C  
ATOM   4393  OE1 GLU   667      70.518   9.584   2.687  1.00  0.00           O  
ATOM   4394  OE2 GLU   667      69.720  11.624   2.873  1.00  0.00           O  
ATOM   4395  N   LYS   668      74.372   8.026   6.225  1.00  0.00           N  
ATOM   4396  CA  LYS   668      74.774   6.768   6.836  1.00  0.00           C  
ATOM   4397  C   LYS   668      75.454   7.002   8.181  1.00  0.00           C  
ATOM   4398  O   LYS   668      75.255   6.239   9.123  1.00  0.00           O  
ATOM   4399  CB  LYS   668      75.703   6.000   5.894  1.00  0.00           C  
ATOM   4400  CG  LYS   668      76.124   4.632   6.434  1.00  0.00           C  
ATOM   4401  CD  LYS   668      76.978   3.823   5.455  1.00  0.00           C  
ATOM   4402  CE  LYS   668      77.420   2.465   6.005  1.00  0.00           C  
ATOM   4403  NZ  LYS   668      78.255   1.763   5.006  1.00  0.00           N  
ATOM   4404  N   THR   669      76.250   8.061   8.271  1.00  0.00           N  
ATOM   4405  CA  THR   669      76.946   8.371   9.513  1.00  0.00           C  
ATOM   4406  C   THR   669      76.001   8.927  10.584  1.00  0.00           C  
ATOM   4407  O   THR   669      76.103   8.546  11.749  1.00  0.00           O  
ATOM   4408  CB  THR   669      78.117   9.329   9.264  1.00  0.00           C  
ATOM   4409  OG1 THR   669      79.064   8.726   8.395  1.00  0.00           O  
ATOM   4410  CG2 THR   669      78.795   9.663  10.603  1.00  0.00           C  
ATOM   4411  N   ARG   670      75.081   9.809  10.192  1.00  0.00           N  
ATOM   4412  CA  ARG   670      74.174  10.441  11.157  1.00  0.00           C  
ATOM   4413  C   ARG   670      73.146   9.465  11.737  1.00  0.00           C  
ATOM   4414  O   ARG   670      72.302   9.847  12.559  1.00  0.00           O  
ATOM   4415  CB  ARG   670      73.447  11.635  10.529  1.00  0.00           C  
ATOM   4416  CG  ARG   670      71.983  11.360  10.177  1.00  0.00           C  
ATOM   4417  CD  ARG   670      71.186  12.647  10.017  1.00  0.00           C  
ATOM   4418  NE  ARG   670      71.212  13.156   8.647  1.00  0.00           N  
ATOM   4419  CZ  ARG   670      70.203  13.040   7.786  1.00  0.00           C  
ATOM   4420  NH1 ARG   670      69.083  12.432   8.155  1.00  0.00           N  
ATOM   4421  NH2 ARG   670      70.311  13.536   6.558  1.00  0.00           N  
ATOM   4422  N   ASN   671      73.233   8.207  11.307  1.00  0.00           N  
ATOM   4423  CA  ASN   671      72.260   7.177  11.674  1.00  0.00           C  
ATOM   4424  C   ASN   671      72.760   6.230  12.764  1.00  0.00           C  
ATOM   4425  O   ASN   671      72.415   5.053  12.796  1.00  0.00           O  
ATOM   4426  CB  ASN   671      71.856   6.384  10.429  1.00  0.00           C  
ATOM   4427  CG  ASN   671      70.903   5.258  10.736  1.00  0.00           C  
ATOM   4428  OD1 ASN   671      69.703   5.475  10.898  1.00  0.00           O  
ATOM   4429  ND2 ASN   671      71.432   4.041  10.817  1.00  0.00           N  
ATOM   4430  N   GLN   672      73.565   6.759  13.671  1.00  0.00           N  
ATOM   4431  CA  GLN   672      74.041   5.984  14.800  1.00  0.00           C  
ATOM   4432  C   GLN   672      73.548   6.621  16.093  1.00  0.00           C  
ATOM   4433  O   GLN   672      73.275   7.818  16.137  1.00  0.00           O  
ATOM   4434  CB  GLN   672      75.571   5.907  14.778  1.00  0.00           C  
ATOM   4435  CG  GLN   672      76.128   5.194  13.544  1.00  0.00           C  
ATOM   4436  CD  GLN   672      77.647   5.187  13.651  1.00  0.00           C  
ATOM   4437  OE1 GLN   672      78.219   5.761  14.575  1.00  0.00           O  
ATOM   4438  NE2 GLN   672      78.381   4.535  12.710  1.00  0.00           N  
ATOM   4439  N   PHE   673      73.415   5.817  17.140  1.00  0.00           N  
ATOM   4440  CA  PHE   673      73.086   6.350  18.450  1.00  0.00           C  
ATOM   4441  C   PHE   673      74.333   7.006  18.992  1.00  0.00           C  
ATOM   4442  O   PHE   673      75.436   6.692  18.555  1.00  0.00           O  
ATOM   4443  CB  PHE   673      72.664   5.237  19.398  1.00  0.00           C  
ATOM   4444  CG  PHE   673      73.787   4.260  19.470  1.00  0.00           C  
ATOM   4445  CD1 PHE   673      74.849   4.407  20.390  1.00  0.00           C  
ATOM   4446  CD2 PHE   673      73.808   3.151  18.605  1.00  0.00           C  
ATOM   4447  CE1 PHE   673      75.917   3.465  20.455  1.00  0.00           C  
ATOM   4448  CE2 PHE   673      74.865   2.193  18.649  1.00  0.00           C  
ATOM   4449  CZ  PHE   673      75.926   2.353  19.578  1.00  0.00           C  
ATOM   4450  N   GLY   674      74.165   7.908  19.948  1.00  0.00           N  
ATOM   4451  CA  GLY   674      75.295   8.631  20.488  1.00  0.00           C  
ATOM   4452  C   GLY   674      75.190   8.919  21.969  1.00  0.00           C  
ATOM   4453  O   GLY   674      74.180   8.623  22.605  1.00  0.00           O  
ATOM   4454  N   LYS   675      76.245   9.520  22.525  1.00  0.00           N  
ATOM   4455  CA  LYS   675      76.387   9.807  23.949  1.00  0.00           C  
ATOM   4456  C   LYS   675      75.852  11.171  24.337  1.00  0.00           C  
ATOM   4457  O   LYS   675      75.333  11.916  23.501  1.00  0.00           O  
ATOM   4458  CB  LYS   675      77.900   9.849  24.114  1.00  0.00           C  
ATOM   4459  CG  LYS   675      78.581   8.506  23.841  1.00  0.00           C  
ATOM   4460  CD  LYS   675      80.088   8.519  24.107  1.00  0.00           C  
ATOM   4461  CE  LYS   675      80.768   7.175  23.838  1.00  0.00           C  
ATOM   4462  NZ  LYS   675      82.211   7.266  24.154  1.00  0.00           N  
ATOM   4463  N   ASP   676      76.005  11.481  25.621  1.00  0.00           N  
ATOM   4464  CA  ASP   676      75.717  12.794  26.165  1.00  0.00           C  
ATOM   4465  C   ASP   676      77.062  13.435  26.451  1.00  0.00           C  
ATOM   4466  O   ASP   676      78.086  12.758  26.427  1.00  0.00           O  
ATOM   4467  CB  ASP   676      74.904  12.669  27.450  1.00  0.00           C  
ATOM   4468  CG  ASP   676      75.749  11.920  28.470  1.00  0.00           C  
ATOM   4469  OD1 ASP   676      76.949  11.670  28.176  1.00  0.00           O  
ATOM   4470  OD2 ASP   676      75.207  11.588  29.558  1.00  0.00           O  
ATOM   4471  N   LEU   677      77.073  14.737  26.702  1.00  0.00           N  
ATOM   4472  CA  LEU   677      78.333  15.432  26.916  1.00  0.00           C  
ATOM   4473  C   LEU   677      78.396  16.205  28.215  1.00  0.00           C  
ATOM   4474  O   LEU   677      77.429  16.840  28.629  1.00  0.00           O  
ATOM   4475  CB  LEU   677      78.628  16.374  25.760  1.00  0.00           C  
ATOM   4476  CG  LEU   677      79.020  15.652  24.469  1.00  0.00           C  
ATOM   4477  CD1 LEU   677      77.855  15.039  23.693  1.00  0.00           C  
ATOM   4478  CD2 LEU   677      79.720  16.524  23.429  1.00  0.00           C  
ATOM   4479  N   ILE   678      79.565  16.161  28.837  1.00  0.00           N  
ATOM   4480  CA  ILE   678      79.779  16.804  30.116  1.00  0.00           C  
ATOM   4481  C   ILE   678      80.789  17.939  29.980  1.00  0.00           C  
ATOM   4482  O   ILE   678      81.956  17.712  29.643  1.00  0.00           O  
ATOM   4483  CB  ILE   678      80.264  15.790  31.145  1.00  0.00           C  
ATOM   4484  CG1 ILE   678      79.268  14.645  31.394  1.00  0.00           C  
ATOM   4485  CG2 ILE   678      80.529  16.402  32.531  1.00  0.00           C  
ATOM   4486  CD1 ILE   678      79.837  13.519  32.257  1.00  0.00           C  
ATOM   4487  N   TYR   679      80.320  19.158  30.239  1.00  0.00           N  
ATOM   4488  CA  TYR   679      81.132  20.360  30.147  1.00  0.00           C  
ATOM   4489  C   TYR   679      81.491  20.861  31.532  1.00  0.00           C  
ATOM   4490  O   TYR   679      80.639  20.925  32.429  1.00  0.00           O  
ATOM   4491  CB  TYR   679      80.395  21.455  29.371  1.00  0.00           C  
ATOM   4492  CG  TYR   679      79.864  20.988  28.037  1.00  0.00           C  
ATOM   4493  CD1 TYR   679      80.638  21.071  26.892  1.00  0.00           C  
ATOM   4494  CD2 TYR   679      78.592  20.452  27.929  1.00  0.00           C  
ATOM   4495  CE1 TYR   679      80.158  20.635  25.678  1.00  0.00           C  
ATOM   4496  CE2 TYR   679      78.104  20.014  26.723  1.00  0.00           C  
ATOM   4497  CZ  TYR   679      78.889  20.105  25.600  1.00  0.00           C  
ATOM   4498  OH  TYR   679      78.399  19.667  24.390  1.00  0.00           O  
ATOM   4499  N   SER   680      82.764  21.207  31.690  1.00  0.00           N  
ATOM   4500  CA  SER   680      83.266  21.774  32.935  1.00  0.00           C  
ATOM   4501  C   SER   680      84.268  22.869  32.605  1.00  0.00           C  
ATOM   4502  O   SER   680      85.196  22.660  31.823  1.00  0.00           O  
ATOM   4503  CB  SER   680      83.924  20.694  33.799  1.00  0.00           C  
ATOM   4504  OG  SER   680      84.417  21.265  35.002  1.00  0.00           O  
ATOM   4505  N   PHE   681      84.082  24.046  33.182  1.00  0.00           N  
ATOM   4506  CA  PHE   681      84.975  25.150  32.867  1.00  0.00           C  
ATOM   4507  C   PHE   681      86.403  24.812  33.281  1.00  0.00           C  
ATOM   4508  O   PHE   681      86.642  24.262  34.351  1.00  0.00           O  
ATOM   4509  CB  PHE   681      84.482  26.444  33.517  1.00  0.00           C  
ATOM   4510  CG  PHE   681      85.422  27.530  33.121  1.00  0.00           C  
ATOM   4511  CD1 PHE   681      85.359  28.150  31.853  1.00  0.00           C  
ATOM   4512  CD2 PHE   681      86.408  27.968  34.024  1.00  0.00           C  
ATOM   4513  CE1 PHE   681      86.259  29.191  31.485  1.00  0.00           C  
ATOM   4514  CE2 PHE   681      87.323  29.009  33.681  1.00  0.00           C  
ATOM   4515  CZ  PHE   681      87.248  29.621  32.403  1.00  0.00           C  
ATOM   4516  N   ASN   682      87.348  25.120  32.406  1.00  0.00           N  
ATOM   4517  CA  ASN   682      88.754  24.862  32.672  1.00  0.00           C  
ATOM   4518  C   ASN   682      89.550  26.153  32.672  1.00  0.00           C  
ATOM   4519  O   ASN   682      89.419  26.980  31.771  1.00  0.00           O  
ATOM   4520  CB  ASN   682      89.340  23.936  31.609  1.00  0.00           C  
ATOM   4521  CG  ASN   682      88.645  22.587  31.725  1.00  0.00           C  
ATOM   4522  OD1 ASN   682      88.286  22.152  32.818  1.00  0.00           O  
ATOM   4523  ND2 ASN   682      88.417  21.852  30.604  1.00  0.00           N  
ATOM   4524  N   PRO   683      90.386  26.318  33.686  1.00  0.00           N  
ATOM   4525  CA  PRO   683      91.324  27.427  33.722  1.00  0.00           C  
ATOM   4526  C   PRO   683      92.319  27.325  32.574  1.00  0.00           C  
ATOM   4527  O   PRO   683      92.713  28.336  31.988  1.00  0.00           O  
ATOM   4528  CB  PRO   683      92.109  27.434  35.020  1.00  0.00           C  
ATOM   4529  CG  PRO   683      91.356  26.800  36.192  1.00  0.00           C  
ATOM   4530  CD  PRO   683      90.528  25.576  35.797  1.00  0.00           C  
ATOM   4531  N   GLN   684      92.735  26.099  32.273  1.00  0.00           N  
ATOM   4532  CA  GLN   684      93.664  25.840  31.180  1.00  0.00           C  
ATOM   4533  C   GLN   684      92.998  25.979  29.816  1.00  0.00           C  
ATOM   4534  O   GLN   684      91.943  25.398  29.575  1.00  0.00           O  
ATOM   4535  CB  GLN   684      94.244  24.428  31.280  1.00  0.00           C  
ATOM   4536  CG  GLN   684      95.264  24.109  30.185  1.00  0.00           C  
ATOM   4537  CD  GLN   684      95.892  22.760  30.507  1.00  0.00           C  
ATOM   4538  OE1 GLN   684      95.578  22.141  31.522  1.00  0.00           O  
ATOM   4539  NE2 GLN   684      96.814  22.231  29.658  1.00  0.00           N  
ATOM   4540  N   VAL   685      93.635  26.729  28.922  1.00  0.00           N  
ATOM   4541  CA  VAL   685      93.101  26.966  27.582  1.00  0.00           C  
ATOM   4542  C   VAL   685      93.028  25.691  26.753  1.00  0.00           C  
ATOM   4543  O   VAL   685      94.012  24.965  26.630  1.00  0.00           O  
ATOM   4544  CB  VAL   685      93.932  27.993  26.871  1.00  0.00           C  
ATOM   4545  CG1 VAL   685      93.525  28.203  25.411  1.00  0.00           C  
ATOM   4546  CG2 VAL   685      93.864  29.382  27.510  1.00  0.00           C  
ATOM   4547  N   ASP   686      91.864  25.438  26.164  1.00  0.00           N  
ATOM   4548  CA  ASP   686      91.616  24.177  25.474  1.00  0.00           C  
ATOM   4549  C   ASP   686      91.637  24.307  23.952  1.00  0.00           C  
ATOM   4550  O   ASP   686      91.276  23.381  23.229  1.00  0.00           O  
ATOM   4551  CB  ASP   686      90.302  23.567  25.955  1.00  0.00           C  
ATOM   4552  CG  ASP   686      90.438  23.269  27.441  1.00  0.00           C  
ATOM   4553  OD1 ASP   686      91.449  22.623  27.825  1.00  0.00           O  
ATOM   4554  OD2 ASP   686      89.532  23.684  28.213  1.00  0.00           O  
ATOM   4555  N   ASN   687      92.079  25.459  23.466  1.00  0.00           N  
ATOM   4556  CA  ASN   687      92.249  25.650  22.039  1.00  0.00           C  
ATOM   4557  C   ASN   687      91.072  26.338  21.382  1.00  0.00           C  
ATOM   4558  O   ASN   687      90.135  26.758  22.054  1.00  0.00           O  
ATOM   4559  CB  ASN   687      92.505  24.301  21.360  1.00  0.00           C  
ATOM   4560  CG  ASN   687      91.238  23.466  21.480  1.00  0.00           C  
ATOM   4561  OD1 ASN   687      90.208  23.942  21.955  1.00  0.00           O  
ATOM   4562  ND2 ASN   687      91.245  22.174  21.055  1.00  0.00           N  
ATOM   4563  N   LEU   688      91.116  26.451  20.051  1.00  0.00           N  
ATOM   4564  CA  LEU   688      90.142  27.198  19.254  1.00  0.00           C  
ATOM   4565  C   LEU   688      88.870  26.418  18.939  1.00  0.00           C  
ATOM   4566  O   LEU   688      88.858  25.189  19.000  1.00  0.00           O  
ATOM   4567  CB  LEU   688      90.912  27.464  17.964  1.00  0.00           C  
ATOM   4568  CG  LEU   688      92.162  28.324  18.166  1.00  0.00           C  
ATOM   4569  CD1 LEU   688      93.014  28.528  16.914  1.00  0.00           C  
ATOM   4570  CD2 LEU   688      91.894  29.748  18.649  1.00  0.00           C  
ATOM   4571  N   TYR   689      87.814  27.153  18.602  1.00  0.00           N  
ATOM   4572  CA  TYR   689      86.547  26.571  18.179  1.00  0.00           C  
ATOM   4573  C   TYR   689      86.067  27.269  16.912  1.00  0.00           C  
ATOM   4574  O   TYR   689      86.120  28.495  16.817  1.00  0.00           O  
ATOM   4575  CB  TYR   689      85.489  26.742  19.265  1.00  0.00           C  
ATOM   4576  CG  TYR   689      84.227  26.130  18.761  1.00  0.00           C  
ATOM   4577  CD1 TYR   689      84.077  24.738  18.768  1.00  0.00           C  
ATOM   4578  CD2 TYR   689      83.163  26.923  18.277  1.00  0.00           C  
ATOM   4579  CE1 TYR   689      82.898  24.122  18.303  1.00  0.00           C  
ATOM   4580  CE2 TYR   689      81.957  26.314  17.800  1.00  0.00           C  
ATOM   4581  CZ  TYR   689      81.845  24.909  17.822  1.00  0.00           C  
ATOM   4582  OH  TYR   689      80.706  24.278  17.369  1.00  0.00           O  
ATOM   4583  N   LYS   690      85.606  26.487  15.927  1.00  0.00           N  
ATOM   4584  CA  LYS   690      85.065  27.061  14.693  1.00  0.00           C  
ATOM   4585  C   LYS   690      83.727  27.732  14.965  1.00  0.00           C  
ATOM   4586  O   LYS   690      83.095  27.440  15.982  1.00  0.00           O  
ATOM   4587  CB  LYS   690      84.872  25.835  13.788  1.00  0.00           C  
ATOM   4588  CG  LYS   690      86.186  25.169  13.374  1.00  0.00           C  
ATOM   4589  CD  LYS   690      85.996  23.936  12.488  1.00  0.00           C  
ATOM   4590  CE  LYS   690      87.310  23.312  12.017  1.00  0.00           C  
ATOM   4591  NZ  LYS   690      87.034  22.125  11.178  1.00  0.00           N  
ATOM   4592  N   SER   691      83.306  28.628  14.082  1.00  0.00           N  
ATOM   4593  CA  SER   691      82.011  29.269  14.240  1.00  0.00           C  
ATOM   4594  C   SER   691      80.928  28.324  13.759  1.00  0.00           C  
ATOM   4595  O   SER   691      81.202  27.364  13.053  1.00  0.00           O  
ATOM   4596  CB  SER   691      81.960  30.570  13.462  1.00  0.00           C  
ATOM   4597  OG  SER   691      82.016  30.307  12.068  1.00  0.00           O  
ATOM   4598  N   PRO   692      79.694  28.602  14.145  1.00  0.00           N  
ATOM   4599  CA  PRO   692      78.568  27.834  13.662  1.00  0.00           C  
ATOM   4600  C   PRO   692      77.383  28.771  13.668  1.00  0.00           C  
ATOM   4601  O   PRO   692      77.161  29.479  14.638  1.00  0.00           O  
ATOM   4602  CB  PRO   692      78.314  26.628  14.567  1.00  0.00           C  
ATOM   4603  CG  PRO   692      79.557  26.164  15.329  1.00  0.00           C  
ATOM   4604  CD  PRO   692      80.466  27.311  15.774  1.00  0.00           C  
ATOM   4605  N   LEU   693      76.625  28.807  12.570  1.00  0.00           N  
ATOM   4606  CA  LEU   693      75.461  29.695  12.518  1.00  0.00           C  
ATOM   4607  C   LEU   693      74.539  29.425  13.698  1.00  0.00           C  
ATOM   4608  O   LEU   693      74.056  28.300  13.829  1.00  0.00           O  
ATOM   4609  CB  LEU   693      74.771  29.286  11.209  1.00  0.00           C  
ATOM   4610  CG  LEU   693      75.593  29.608   9.959  1.00  0.00           C  
ATOM   4611  CD1 LEU   693      75.011  29.079   8.649  1.00  0.00           C  
ATOM   4612  CD2 LEU   693      75.792  31.098   9.684  1.00  0.00           C  
ATOM   4613  N   GLY   694      74.282  30.440  14.537  1.00  0.00           N  
ATOM   4614  CA  GLY   694      74.775  31.813  14.411  1.00  0.00           C  
ATOM   4615  C   GLY   694      75.891  32.180  15.392  1.00  0.00           C  
ATOM   4616  O   GLY   694      76.227  33.356  15.519  1.00  0.00           O  
ATOM   4617  N   GLY   695      76.447  31.193  16.081  1.00  0.00           N  
ATOM   4618  CA  GLY   695      77.520  31.448  17.028  1.00  0.00           C  
ATOM   4619  C   GLY   695      78.780  31.903  16.313  1.00  0.00           C  
ATOM   4620  O   GLY   695      79.278  31.220  15.421  1.00  0.00           O  
ATOM   4621  N   ILE   696      79.296  33.060  16.703  1.00  0.00           N  
ATOM   4622  CA  ILE   696      80.581  33.483  16.183  1.00  0.00           C  
ATOM   4623  C   ILE   696      81.641  32.555  16.751  1.00  0.00           C  
ATOM   4624  O   ILE   696      81.443  31.917  17.787  1.00  0.00           O  
ATOM   4625  CB  ILE   696      80.883  34.935  16.549  1.00  0.00           C  
ATOM   4626  CG1 ILE   696      80.992  35.176  18.064  1.00  0.00           C  
ATOM   4627  CG2 ILE   696      79.813  35.926  16.060  1.00  0.00           C  
ATOM   4628  CD1 ILE   696      81.508  36.568  18.424  1.00  0.00           C  
ATOM   4629  N   PHE   697      82.766  32.486  16.056  1.00  0.00           N  
ATOM   4630  CA  PHE   697      83.834  31.559  16.398  1.00  0.00           C  
ATOM   4631  C   PHE   697      84.600  32.009  17.636  1.00  0.00           C  
ATOM   4632  O   PHE   697      84.589  33.184  17.991  1.00  0.00           O  
ATOM   4633  CB  PHE   697      84.768  31.378  15.217  1.00  0.00           C  
ATOM   4634  CG  PHE   697      85.295  32.723  14.852  1.00  0.00           C  
ATOM   4635  CD1 PHE   697      86.448  33.266  15.461  1.00  0.00           C  
ATOM   4636  CD2 PHE   697      84.638  33.491  13.873  1.00  0.00           C  
ATOM   4637  CE1 PHE   697      86.947  34.552  15.103  1.00  0.00           C  
ATOM   4638  CE2 PHE   697      85.117  34.782  13.495  1.00  0.00           C  
ATOM   4639  CZ  PHE   697      86.276  35.315  14.116  1.00  0.00           C  
ATOM   4640  N   SER   698      85.275  31.065  18.283  1.00  0.00           N  
ATOM   4641  CA  SER   698      86.007  31.359  19.505  1.00  0.00           C  
ATOM   4642  C   SER   698      87.483  31.051  19.371  1.00  0.00           C  
ATOM   4643  O   SER   698      87.860  29.939  19.011  1.00  0.00           O  
ATOM   4644  CB  SER   698      85.441  30.565  20.676  1.00  0.00           C  
ATOM   4645  OG  SER   698      86.199  30.819  21.850  1.00  0.00           O  
ATOM   4646  N   ASP   699      88.329  32.040  19.675  1.00  0.00           N  
ATOM   4647  CA  ASP   699      89.783  31.876  19.600  1.00  0.00           C  
ATOM   4648  C   ASP   699      90.283  30.842  20.595  1.00  0.00           C  
ATOM   4649  O   ASP   699      91.221  30.107  20.297  1.00  0.00           O  
ATOM   4650  CB  ASP   699      90.310  33.258  19.994  1.00  0.00           C  
ATOM   4651  CG  ASP   699      90.043  34.210  18.837  1.00  0.00           C  
ATOM   4652  OD1 ASP   699      89.699  33.716  17.731  1.00  0.00           O  
ATOM   4653  OD2 ASP   699      90.180  35.446  19.044  1.00  0.00           O  
ATOM   4654  N   ILE   700      89.658  30.792  21.767  1.00  0.00           N  
ATOM   4655  CA  ILE   700      90.088  29.884  22.826  1.00  0.00           C  
ATOM   4656  C   ILE   700      88.938  29.399  23.709  1.00  0.00           C  
ATOM   4657  O   ILE   700      88.204  30.199  24.282  1.00  0.00           O  
ATOM   4658  CB  ILE   700      91.163  30.536  23.722  1.00  0.00           C  
ATOM   4659  CG1 ILE   700      92.401  31.015  22.945  1.00  0.00           C  
ATOM   4660  CG2 ILE   700      91.709  29.594  24.809  1.00  0.00           C  
ATOM   4661  CD1 ILE   700      93.399  31.788  23.806  1.00  0.00           C  
ATOM   4662  N   GLU   701      88.792  28.081  23.807  1.00  0.00           N  
ATOM   4663  CA  GLU   701      87.823  27.466  24.707  1.00  0.00           C  
ATOM   4664  C   GLU   701      88.387  27.456  26.111  1.00  0.00           C  
ATOM   4665  O   GLU   701      89.591  27.309  26.297  1.00  0.00           O  
ATOM   4666  CB  GLU   701      87.534  26.020  24.302  1.00  0.00           C  
ATOM   4667  CG  GLU   701      86.861  25.893  22.934  1.00  0.00           C  
ATOM   4668  CD  GLU   701      86.592  24.417  22.678  1.00  0.00           C  
ATOM   4669  OE1 GLU   701      86.984  23.585  23.540  1.00  0.00           O  
ATOM   4670  OE2 GLU   701      85.990  24.100  21.617  1.00  0.00           O  
ATOM   4671  N   HIS   702      87.519  27.600  27.102  1.00  0.00           N  
ATOM   4672  CA  HIS   702      87.949  27.483  28.484  1.00  0.00           C  
ATOM   4673  C   HIS   702      87.108  26.450  29.203  1.00  0.00           C  
ATOM   4674  O   HIS   702      86.953  26.504  30.418  1.00  0.00           O  
ATOM   4675  CB  HIS   702      87.869  28.825  29.203  1.00  0.00           C  
ATOM   4676  CG  HIS   702      88.723  29.882  28.568  1.00  0.00           C  
ATOM   4677  ND1 HIS   702      90.098  29.930  28.674  1.00  0.00           N  
ATOM   4678  CD2 HIS   702      88.391  30.949  27.803  1.00  0.00           C  
ATOM   4679  CE1 HIS   702      90.572  30.948  28.022  1.00  0.00           C  
ATOM   4680  NE2 HIS   702      89.559  31.594  27.478  1.00  0.00           N  
ATOM   4681  N   ASN   703      86.555  25.510  28.445  1.00  0.00           N  
ATOM   4682  CA  ASN   703      85.784  24.431  29.041  1.00  0.00           C  
ATOM   4683  C   ASN   703      86.095  23.113  28.360  1.00  0.00           C  
ATOM   4684  O   ASN   703      86.658  23.076  27.260  1.00  0.00           O  
ATOM   4685  CB  ASN   703      84.283  24.711  28.955  1.00  0.00           C  
ATOM   4686  CG  ASN   703      83.865  24.593  27.496  1.00  0.00           C  
ATOM   4687  OD1 ASN   703      84.259  25.402  26.657  1.00  0.00           O  
ATOM   4688  ND2 ASN   703      83.045  23.579  27.114  1.00  0.00           N  
ATOM   4689  N   HIS   704      85.720  22.027  29.026  1.00  0.00           N  
ATOM   4690  CA  HIS   704      85.935  20.699  28.484  1.00  0.00           C  
ATOM   4691  C   HIS   704      84.620  19.977  28.273  1.00  0.00           C  
ATOM   4692  O   HIS   704      83.704  20.052  29.106  1.00  0.00           O  
ATOM   4693  CB  HIS   704      86.829  19.857  29.396  1.00  0.00           C  
ATOM   4694  CG  HIS   704      87.094  18.484  28.852  1.00  0.00           C  
ATOM   4695  ND1 HIS   704      87.864  18.232  27.735  1.00  0.00           N  
ATOM   4696  CD2 HIS   704      86.686  17.267  29.281  1.00  0.00           C  
ATOM   4697  CE1 HIS   704      87.924  16.957  27.499  1.00  0.00           C  
ATOM   4698  NE2 HIS   704      87.216  16.335  28.422  1.00  0.00           N  
ATOM   4699  N   CYS   705      84.549  19.289  27.138  1.00  0.00           N  
ATOM   4700  CA  CYS   705      83.409  18.472  26.761  1.00  0.00           C  
ATOM   4701  C   CYS   705      83.843  17.008  26.810  1.00  0.00           C  
ATOM   4702  O   CYS   705      84.910  16.658  26.296  1.00  0.00           O  
ATOM   4703  CB  CYS   705      82.952  18.837  25.352  1.00  0.00           C  
ATOM   4704  SG  CYS   705      83.963  18.619  24.379  1.00  0.00           S  
ATOM   4705  N   VAL   706      83.040  16.159  27.449  1.00  0.00           N  
ATOM   4706  CA  VAL   706      83.420  14.761  27.654  1.00  0.00           C  
ATOM   4707  C   VAL   706      82.244  13.815  27.463  1.00  0.00           C  
ATOM   4708  O   VAL   706      81.230  13.937  28.136  1.00  0.00           O  
ATOM   4709  CB  VAL   706      83.953  14.532  29.075  1.00  0.00           C  
ATOM   4710  CG1 VAL   706      85.121  13.576  29.053  1.00  0.00           C  
ATOM   4711  CG2 VAL   706      84.346  15.850  29.724  1.00  0.00           C  
ATOM   4712  N   GLU   707      82.045  13.357  26.233  1.00  0.00           N  
ATOM   4713  CA  GLU   707      81.001  12.406  25.881  1.00  0.00           C  
ATOM   4714  C   GLU   707      81.189  11.064  26.565  1.00  0.00           C  
ATOM   4715  O   GLU   707      82.310  10.597  26.783  1.00  0.00           O  
ATOM   4716  CB  GLU   707      80.856  11.991  24.414  1.00  0.00           C  
ATOM   4717  CG  GLU   707      82.040  11.175  23.891  1.00  0.00           C  
ATOM   4718  CD  GLU   707      81.793  10.879  22.419  1.00  0.00           C  
ATOM   4719  OE1 GLU   707      80.762  11.366  21.882  1.00  0.00           O  
ATOM   4720  OE2 GLU   707      82.632  10.161  21.811  1.00  0.00           O  
ATOM   4721  N   LYS   708      80.079  10.417  26.917  1.00  0.00           N  
ATOM   4722  CA  LYS   708      80.116   9.051  27.430  1.00  0.00           C  
ATOM   4723  C   LYS   708      78.926   8.226  26.957  1.00  0.00           C  
ATOM   4724  O   LYS   708      77.939   8.745  26.428  1.00  0.00           O  
ATOM   4725  CB  LYS   708      80.038   8.769  28.934  1.00  0.00           C  
ATOM   4726  CG  LYS   708      81.177   9.404  29.734  1.00  0.00           C  
ATOM   4727  CD  LYS   708      82.543   8.769  29.465  1.00  0.00           C  
ATOM   4728  CE  LYS   708      83.668   9.348  30.325  1.00  0.00           C  
ATOM   4729  NZ  LYS   708      84.956   8.709  29.970  1.00  0.00           N  
ATOM   4730  N   GLU   709      79.015   6.915  27.149  1.00  0.00           N  
ATOM   4731  CA  GLU   709      77.940   6.029  26.728  1.00  0.00           C  
ATOM   4732  C   GLU   709      76.765   6.135  27.691  1.00  0.00           C  
ATOM   4733  O   GLU   709      76.770   5.586  28.796  1.00  0.00           O  
ATOM   4734  CB  GLU   709      78.196   4.519  26.686  1.00  0.00           C  
ATOM   4735  CG  GLU   709      77.029   3.718  26.106  1.00  0.00           C  
ATOM   4736  CD  GLU   709      77.356   2.239  26.249  1.00  0.00           C  
ATOM   4737  OE1 GLU   709      78.489   1.925  26.702  1.00  0.00           O  
ATOM   4738  OE2 GLU   709      76.478   1.403  25.906  1.00  0.00           O  
ATOM   4739  N   TYR   710      75.732   6.859  27.263  1.00  0.00           N  
ATOM   4740  CA  TYR   710      74.618   7.195  28.151  1.00  0.00           C  
ATOM   4741  C   TYR   710      73.991   5.965  28.820  1.00  0.00           C  
ATOM   4742  O   TYR   710      73.772   5.922  30.034  1.00  0.00           O  
ATOM   4743  CB  TYR   710      73.291   7.817  27.694  1.00  0.00           C  
ATOM   4744  CG  TYR   710      72.417   7.939  28.894  1.00  0.00           C  
ATOM   4745  CD1 TYR   710      72.590   9.013  29.777  1.00  0.00           C  
ATOM   4746  CD2 TYR   710      71.402   6.996  29.169  1.00  0.00           C  
ATOM   4747  CE1 TYR   710      71.782   9.165  30.920  1.00  0.00           C  
ATOM   4748  CE2 TYR   710      70.571   7.135  30.328  1.00  0.00           C  
ATOM   4749  CZ  TYR   710      70.778   8.229  31.192  1.00  0.00           C  
ATOM   4750  OH  TYR   710      70.006   8.401  32.321  1.00  0.00           O  
ATOM   4751  N   ILE   711      73.696   4.943  28.014  1.00  0.00           N  
ATOM   4752  CA  ILE   711      72.947   3.798  28.494  1.00  0.00           C  
ATOM   4753  C   ILE   711      73.769   2.920  29.425  1.00  0.00           C  
ATOM   4754  O   ILE   711      73.237   2.095  30.172  1.00  0.00           O  
ATOM   4755  CB  ILE   711      72.389   2.565  27.748  1.00  0.00           C  
ATOM   4756  CG1 ILE   711      73.480   1.688  27.111  1.00  0.00           C  
ATOM   4757  CG2 ILE   711      71.438   2.925  26.594  1.00  0.00           C  
ATOM   4758  CD1 ILE   711      72.950   0.370  26.547  1.00  0.00           C  
ATOM   4759  N   THR   712      75.087   3.082  29.396  1.00  0.00           N  
ATOM   4760  CA  THR   712      75.960   2.356  30.320  1.00  0.00           C  
ATOM   4761  C   THR   712      76.323   3.118  31.587  1.00  0.00           C  
ATOM   4762  O   THR   712      76.098   2.643  32.703  1.00  0.00           O  
ATOM   4763  CB  THR   712      77.284   1.720  30.787  1.00  0.00           C  
ATOM   4764  OG1 THR   712      77.691   0.713  29.873  1.00  0.00           O  
ATOM   4765  CG2 THR   712      77.086   1.095  32.178  1.00  0.00           C  
ATOM   4766  N   ILE   713      76.874   4.420  31.458  1.00  0.00           N  
ATOM   4767  CA  ILE   713      77.676   4.856  32.595  1.00  0.00           C  
ATOM   4768  C   ILE   713      76.772   5.556  33.604  1.00  0.00           C  
ATOM   4769  O   ILE   713      77.237   6.300  34.472  1.00  0.00           O  
ATOM   4770  CB  ILE   713      78.792   5.790  32.140  1.00  0.00           C  
ATOM   4771  CG1 ILE   713      78.280   7.094  31.505  1.00  0.00           C  
ATOM   4772  CG2 ILE   713      79.721   5.167  31.085  1.00  0.00           C  
ATOM   4773  CD1 ILE   713      79.378   8.130  31.271  1.00  0.00           C  
ATOM   4774  N   PRO   714      75.474   5.294  33.477  1.00  0.00           N  
ATOM   4775  CA  PRO   714      74.440   5.956  34.257  1.00  0.00           C  
ATOM   4776  C   PRO   714      73.435   4.891  34.683  1.00  0.00           C  
ATOM   4777  O   PRO   714      72.516   5.135  35.476  1.00  0.00           O  
ATOM   4778  CB  PRO   714      73.778   7.041  33.395  1.00  0.00           C  
ATOM   4779  CG  PRO   714      74.681   7.568  32.278  1.00  0.00           C  
ATOM   4780  CD  PRO   714      75.571   6.492  31.651  1.00  0.00           C  
ATOM   4781  N   LEU   715      73.657   3.693  34.150  1.00  0.00           N  
ATOM   4782  CA  LEU   715      72.819   2.527  34.395  1.00  0.00           C  
ATOM   4783  C   LEU   715      72.856   2.081  35.844  1.00  0.00           C  
ATOM   4784  O   LEU   715      73.925   1.972  36.444  1.00  0.00           O  
ATOM   4785  CB  LEU   715      73.264   1.389  33.506  1.00  0.00           C  
ATOM   4786  CG  LEU   715      72.387   0.141  33.627  1.00  0.00           C  
ATOM   4787  CD1 LEU   715      70.948   0.314  33.143  1.00  0.00           C  
ATOM   4788  CD2 LEU   715      72.881  -1.074  32.843  1.00  0.00           C  
ATOM   4789  N   ASP   716      71.686   1.808  36.404  1.00  0.00           N  
ATOM   4790  CA  ASP   716      71.619   1.219  37.732  1.00  0.00           C  
ATOM   4791  C   ASP   716      70.910  -0.121  37.668  1.00  0.00           C  
ATOM   4792  O   ASP   716      69.718  -0.192  37.347  1.00  0.00           O  
ATOM   4793  CB  ASP   716      70.898   2.127  38.738  1.00  0.00           C  
ATOM   4794  CG  ASP   716      71.783   3.338  38.997  1.00  0.00           C  
ATOM   4795  OD1 ASP   716      72.960   3.135  39.400  1.00  0.00           O  
ATOM   4796  OD2 ASP   716      71.295   4.482  38.797  1.00  0.00           O  
ATOM   4797  N   SER   717      71.650  -1.182  37.969  1.00  0.00           N  
ATOM   4798  CA  SER   717      71.081  -2.518  37.954  1.00  0.00           C  
ATOM   4799  C   SER   717      70.883  -3.080  39.356  1.00  0.00           C  
ATOM   4800  O   SER   717      71.841  -3.500  40.011  1.00  0.00           O  
ATOM   4801  CB  SER   717      71.949  -3.450  37.115  1.00  0.00           C  
ATOM   4802  OG  SER   717      71.413  -4.765  37.133  1.00  0.00           O  
ATOM   4803  N   SER   718      69.633  -3.079  39.811  1.00  0.00           N  
ATOM   4804  CA  SER   718      69.291  -3.642  41.113  1.00  0.00           C  
ATOM   4805  C   SER   718      67.875  -4.209  41.146  1.00  0.00           C  
ATOM   4806  O   SER   718      67.046  -3.888  40.289  1.00  0.00           O  
ATOM   4807  CB  SER   718      69.454  -2.595  42.214  1.00  0.00           C  
ATOM   4808  OG  SER   718      69.092  -3.148  43.471  1.00  0.00           O  
ATOM   4809  N   GLU   719      67.607  -5.068  42.136  1.00  0.00           N  
ATOM   4810  CA  GLU   719      66.320  -5.721  42.396  1.00  0.00           C  
ATOM   4811  C   GLU   719      65.274  -4.726  42.849  1.00  0.00           C  
ATOM   4812  O   GLU   719      64.104  -4.839  42.485  1.00  0.00           O  
ATOM   4813  CB  GLU   719      66.638  -6.655  43.559  1.00  0.00           C  
ATOM   4814  CG  GLU   719      67.535  -7.831  43.169  1.00  0.00           C  
ATOM   4815  CD  GLU   719      67.875  -8.604  44.436  1.00  0.00           C  
ATOM   4816  OE1 GLU   719      67.463  -8.147  45.535  1.00  0.00           O  
ATOM   4817  OE2 GLU   719      68.552  -9.660  44.320  1.00  0.00           O  
ATOM   4818  N   ILE   720      65.695  -3.766  43.659  1.00  0.00           N  
ATOM   4819  CA  ILE   720      64.778  -2.763  44.164  1.00  0.00           C  
ATOM   4820  C   ILE   720      64.935  -1.474  43.383  1.00  0.00           C  
ATOM   4821  O   ILE   720      65.847  -1.348  42.564  1.00  0.00           O  
ATOM   4822  CB  ILE   720      65.035  -2.519  45.644  1.00  0.00           C  
ATOM   4823  CG1 ILE   720      66.441  -1.972  45.940  1.00  0.00           C  
ATOM   4824  CG2 ILE   720      64.907  -3.786  46.506  1.00  0.00           C  
ATOM   4825  CD1 ILE   720      66.611  -1.471  47.374  1.00  0.00           C  
ATOM   4826  N   ARG   721      64.036  -0.524  43.623  1.00  0.00           N  
ATOM   4827  CA  ARG   721      64.142   0.783  42.990  1.00  0.00           C  
ATOM   4828  C   ARG   721      64.883   1.725  43.900  1.00  0.00           C  
ATOM   4829  O   ARG   721      64.569   1.833  45.078  1.00  0.00           O  
ATOM   4830  CB  ARG   721      62.769   1.363  42.684  1.00  0.00           C  
ATOM   4831  CG  ARG   721      62.818   2.623  41.818  1.00  0.00           C  
ATOM   4832  CD  ARG   721      61.439   3.125  41.388  1.00  0.00           C  
ATOM   4833  NE  ARG   721      60.760   3.665  42.600  1.00  0.00           N  
ATOM   4834  CZ  ARG   721      59.461   4.076  42.528  1.00  0.00           C  
ATOM   4835  NH1 ARG   721      59.033   3.884  41.246  1.00  0.00           N  
ATOM   4836  NH2 ARG   721      59.096   4.518  43.767  1.00  0.00           N  
ATOM   4837  N   TYR   722      65.874   2.410  43.348  1.00  0.00           N  
ATOM   4838  CA  TYR   722      66.567   3.456  44.084  1.00  0.00           C  
ATOM   4839  C   TYR   722      65.655   4.670  44.326  1.00  0.00           C  
ATOM   4840  O   TYR   722      66.043   5.610  45.005  1.00  0.00           O  
ATOM   4841  CB  TYR   722      67.884   3.856  43.395  1.00  0.00           C  
ATOM   4842  CG  TYR   722      68.826   2.709  43.528  1.00  0.00           C  
ATOM   4843  CD1 TYR   722      69.041   1.853  42.440  1.00  0.00           C  
ATOM   4844  CD2 TYR   722      69.521   2.459  44.732  1.00  0.00           C  
ATOM   4845  CE1 TYR   722      69.925   0.760  42.526  1.00  0.00           C  
ATOM   4846  CE2 TYR   722      70.424   1.352  44.837  1.00  0.00           C  
ATOM   4847  CZ  TYR   722      70.612   0.513  43.720  1.00  0.00           C  
ATOM   4848  OH  TYR   722      71.467  -0.566  43.775  1.00  0.00           O  
ATOM   4849  N   GLY   723      64.443   4.637  43.776  1.00  0.00           N  
ATOM   4850  CA  GLY   723      63.444   5.652  44.079  1.00  0.00           C  
ATOM   4851  C   GLY   723      62.876   5.438  45.464  1.00  0.00           C  
ATOM   4852  O   GLY   723      61.656   5.483  45.650  1.00  0.00           O  
ATOM   4853  N   LEU   724      63.761   5.196  46.426  1.00  0.00           N  
ATOM   4854  CA  LEU   724      63.374   5.014  47.814  1.00  0.00           C  
ATOM   4855  C   LEU   724      63.469   6.330  48.567  1.00  0.00           C  
ATOM   4856  O   LEU   724      63.838   7.359  48.002  1.00  0.00           O  
ATOM   4857  CB  LEU   724      64.280   3.998  48.496  1.00  0.00           C  
ATOM   4858  CG  LEU   724      64.267   2.623  47.826  1.00  0.00           C  
ATOM   4859  CD1 LEU   724      65.184   1.583  48.469  1.00  0.00           C  
ATOM   4860  CD2 LEU   724      62.906   1.929  47.801  1.00  0.00           C  
ATOM   4861  N   LEU   725      63.140   6.285  49.851  1.00  0.00           N  
ATOM   4862  CA  LEU   725      63.152   7.467  50.692  1.00  0.00           C  
ATOM   4863  C   LEU   725      64.480   7.512  51.440  1.00  0.00           C  
ATOM   4864  O   LEU   725      64.625   6.857  52.474  1.00  0.00           O  
ATOM   4865  CB  LEU   725      61.996   7.384  51.690  1.00  0.00           C  
ATOM   4866  CG  LEU   725      61.903   8.596  52.619  1.00  0.00           C  
ATOM   4867  CD1 LEU   725      61.643   9.929  51.917  1.00  0.00           C  
ATOM   4868  CD2 LEU   725      60.794   8.524  53.666  1.00  0.00           C  
ATOM   4869  N   PRO   726      65.450   8.266  50.921  1.00  0.00           N  
ATOM   4870  CA  PRO   726      66.755   8.403  51.576  1.00  0.00           C  
ATOM   4871  C   PRO   726      66.618   8.861  53.026  1.00  0.00           C  
ATOM   4872  O   PRO   726      66.051   9.922  53.292  1.00  0.00           O  
ATOM   4873  CB  PRO   726      67.639   9.394  50.817  1.00  0.00           C  
ATOM   4874  CG  PRO   726      67.320   9.476  49.323  1.00  0.00           C  
ATOM   4875  CD  PRO   726      65.825   9.387  49.010  1.00  0.00           C  
ATOM   4876  N   ASN   727      67.150   8.068  53.970  1.00  0.00           N  
ATOM   4877  CA  ASN   727      67.033   8.359  55.402  1.00  0.00           C  
ATOM   4878  C   ASN   727      68.075   9.360  55.885  1.00  0.00           C  
ATOM   4879  O   ASN   727      67.873   9.985  56.924  1.00  0.00           O  
ATOM   4880  CB  ASN   727      67.294   7.001  56.042  1.00  0.00           C  
ATOM   4881  CG  ASN   727      66.106   6.100  55.735  1.00  0.00           C  
ATOM   4882  OD1 ASN   727      65.008   6.575  55.451  1.00  0.00           O  
ATOM   4883  ND2 ASN   727      66.262   4.750  55.775  1.00  0.00           N  
ATOM   4884  N   ALA   728      69.170   9.502  55.142  1.00  0.00           N  
ATOM   4885  CA  ALA   728      70.214  10.473  55.470  1.00  0.00           C  
ATOM   4886  C   ALA   728      69.702  11.913  55.468  1.00  0.00           C  
ATOM   4887  O   ALA   728      70.269  12.794  56.120  1.00  0.00           O  
ATOM   4888  CB  ALA   728      71.379  10.350  54.488  1.00  0.00           C  
ATOM   4889  N   LYS   729      68.623  12.137  54.724  1.00  0.00           N  
ATOM   4890  CA  LYS   729      68.046  13.464  54.566  1.00  0.00           C  
ATOM   4891  C   LYS   729      67.469  13.982  55.875  1.00  0.00           C  
ATOM   4892  O   LYS   729      66.996  13.204  56.701  1.00  0.00           O  
ATOM   4893  CB  LYS   729      66.976  13.440  53.485  1.00  0.00           C  
ATOM   4894  CG  LYS   729      65.729  12.645  53.878  1.00  0.00           C  
ATOM   4895  CD  LYS   729      64.660  12.602  52.784  1.00  0.00           C  
ATOM   4896  CE  LYS   729      63.409  11.815  53.181  1.00  0.00           C  
ATOM   4897  NZ  LYS   729      62.463  11.762  52.045  1.00  0.00           N  
ATOM   4898  N   LEU   730      67.499  15.298  56.055  1.00  0.00           N  
ATOM   4899  CA  LEU   730      66.940  15.908  57.253  1.00  0.00           C  
ATOM   4900  C   LEU   730      65.625  16.615  56.955  1.00  0.00           C  
ATOM   4901  O   LEU   730      65.605  17.634  56.261  1.00  0.00           O  
ATOM   4902  CB  LEU   730      67.932  16.875  57.864  1.00  0.00           C  
ATOM   4903  CG  LEU   730      69.259  16.222  58.255  1.00  0.00           C  
ATOM   4904  CD1 LEU   730      70.310  17.179  58.814  1.00  0.00           C  
ATOM   4905  CD2 LEU   730      69.155  15.143  59.332  1.00  0.00           C  
ATOM   4906  N   GLY   731      64.533  16.067  57.484  1.00  0.00           N  
ATOM   4907  CA  GLY   731      63.202  16.644  57.297  1.00  0.00           C  
ATOM   4908  C   GLY   731      62.654  17.272  58.588  1.00  0.00           C  
ATOM   4909  O   GLY   731      61.513  17.719  58.633  1.00  0.00           O  
ATOM   4910  N   ALA   732      63.484  17.290  59.628  1.00  0.00           N  
ATOM   4911  CA  ALA   732      63.199  17.988  60.882  1.00  0.00           C  
ATOM   4912  C   ALA   732      63.521  19.484  60.750  1.00  0.00           C  
ATOM   4913  O   ALA   732      62.828  20.351  61.310  1.00  0.00           O  
ATOM   4914  CB  ALA   732      64.092  17.443  61.987  1.00  0.00           C  
ATOM   4915  N   GLU   733      64.602  19.753  60.015  1.00  0.00           N  
ATOM   4916  CA  GLU   733      65.157  21.086  59.811  1.00  0.00           C  
ATOM   4917  C   GLU   733      64.446  21.813  58.682  1.00  0.00           C  
ATOM   4918  O   GLU   733      63.873  21.180  57.795  1.00  0.00           O  
ATOM   4919  CB  GLU   733      66.647  20.978  59.458  1.00  0.00           C  
ATOM   4920  CG  GLU   733      67.504  20.419  60.595  1.00  0.00           C  
ATOM   4921  CD  GLU   733      68.959  20.450  60.147  1.00  0.00           C  
ATOM   4922  OE1 GLU   733      69.204  20.784  58.957  1.00  0.00           O  
ATOM   4923  OE2 GLU   733      69.844  20.140  60.988  1.00  0.00           O  
ATOM   4924  N   MET   734      64.498  23.142  58.704  1.00  0.00           N  
ATOM   4925  CA  MET   734      63.912  23.935  57.626  1.00  0.00           C  
ATOM   4926  C   MET   734      64.945  24.401  56.599  1.00  0.00           C  
ATOM   4927  O   MET   734      66.022  24.876  56.953  1.00  0.00           O  
ATOM   4928  CB  MET   734      63.174  25.154  58.189  1.00  0.00           C  
ATOM   4929  CG  MET   734      62.019  24.790  59.124  1.00  0.00           C  
ATOM   4930  SD  MET   734      60.645  23.914  58.318  1.00  0.00           S  
ATOM   4931  CE  MET   734      59.773  23.531  59.865  1.00  0.00           C  
ATOM   4932  N   LEU   735      64.598  24.275  55.325  1.00  0.00           N  
ATOM   4933  CA  LEU   735      65.407  24.829  54.254  1.00  0.00           C  
ATOM   4934  C   LEU   735      64.701  26.047  53.675  1.00  0.00           C  
ATOM   4935  O   LEU   735      63.551  25.961  53.264  1.00  0.00           O  
ATOM   4936  CB  LEU   735      65.651  23.779  53.178  1.00  0.00           C
[truncated: 304,160 more chars]
