# Supplementary material for: XRN1 Is a Species-Specific Virus Restriction Factor in Yeasts
Source: PLoS Pathog. 2016 Oct 6;12(10):e1005890. doi: 10.1371/journal.ppat.1005890 (PMC5053509; doi:10.1371/journal.ppat.1005890)
Supplement: S2 File — This file contains sequences of plasmids constructed as part of this study. (TXT) [file ppat.1005890.s012.txt]

>pPAR100
gacgaaagggcctcgtgatacgcctatttttataggttaatgtcatgataataatggtttcttagtatgatccaatatcaaaggaaatgatagcattgaaggatgagactaatccaattgaggagtggcagcatatagaacagctaaagggtagtgctgaaggaagcatacgataccccgcatggaatgggataatatcacaggaggtactagactacctttcatcctacataaatagacgcatataagtacgcatttaagcataaacacgcactatgccgttcttctcatgtatatatatatacaggcaacacgcagatataggtgcgacgtgaacagtgagctgtatgtgcgcagctcgcgttgcattttcggaagcgctcgttttcggaaacgctttgaagttcctattccgaagttcctattctctagaaagtataggaacttcagagcgcttttgaaaaccaaaagcgctctgaagacgcactttcaaaaaaccaaaaacgcaccggactgtaacgagctactaaaatattgcgaataccgcttccacaaacattgctcaaaagtatctctttgctatatatctctgtgctatatccctatataacctacccatccacctttcgctccttgaacttgcatctaaactcgacctctacattttttatgtttatctctagtattactctttagacaaaaaaattgtagtaagaactattcatagagtgaatcgaaaacaatacgaaaatgtaaacatttcctatacgtagtatatagagacaaaatagaagaaaccgttcataattttctgaccaatgaagaatcatcaacgctatcactttctgttcacaaagtatgcgcaatccacatcggtatagaatataatcggggatgcctttatcttgaaaaaatgcacccgcagcttcgctagtaatcagtaaacgcgggaagtggagtcaggctttttttatggaagagaaaatagacaccaaagtagccttcttctaaccttaacggacctacagtgcaaaaagttatcaagagactgcattatagagcgcacaaaggagaaaaaaagtaatctaagatgctttgttagaaaaatagcgctctcgggatgcatttttgtagaacaaaaaagaagtatagattctttgttggtaaaatagcgctctcgcgttgcatttctgttctgtaaaaatgcagctcagattctttgtttgaaaaattagcgctctcgcgttgcatttttgttttacaaaaatgaagcacagattcttcgttggtaaaatagcgctttcgcgttgcatttctgttctgtaaaaatgcagctcagattctttgtttgaaaaattagcgctctcgcgttgcatttttgttctacaaaatgaagcacagatgcttcgttcaggtggcacttttcggggaaatgtgcgcggaacccctatttgtttatttttctaaatacattcaaatatgtatccgctcatgagacaataaccctgataaatgcttcaataatattgaaaaaggaagagtatgagtattcaacatttccgtgtcgcccttattcccttttttgcggcattttgccttcctgtttttgctcacccagaaacgctggtgaaagtaaaagatgctgaagatcagttgggtgcacgagtgggttacatcgaactggatctcaacagcggtaagatccttgagagttttcgccccgaagaacgttttccaatgatgagcacttttaaagttctgctatgtggcgcggtattatcccgtattgacgccgggcaagagcaactcggtcgccgcatacactattctcagaatgacttggttgagtactcaccagtcacagaaaagcatcttacggatggcatgacagtaagagaattatgcagtgctgccataaccatgagtgataacactgcggccaacttacttctgacaacgatcggaggaccgaaggagctaaccgcttttttgcacaacatgggggatcatgtaactcgccttgatcgttgggaaccggagctgaatgaagccataccaaacgacgagcgtgacaccacgatgcctgtagcaatggcaacaacgttgcgcaaactattaactggcgaactacttactctagcttcccggcaacaattaatagactggatggaggcggataaagttgcaggaccacttctgcgctcggcccttccggctggctggtttattgctgataaatctggagccggtgagcgtgggtctcgcggtatcattgcagcactggggccagatggtaagccctcccgtatcgtagttatctacacgacggggagtcaggcaactatggatgaacgaaatagacagatcgctgagataggtgcctcactgattaagcattggtaactgtcagaccaagtttactcatatatactttagattgatttaaaacttcatttttaatttaaaaggatctaggtgaagatcctttttgataatctcatgaccaaaatcccttaacgtgagttttcgttccactgagcgtcagaccccgtagaaaagatcaaaggatcttcttgagatcctttttttctgcgcgtaatctgctgcttgcaaacaaaaaaaccaccgctaccagcggtggtttgtttgccggatcaagagctaccaactctttttccgaaggtaactggcttcagcagagcgcagataccaaatactgtccttctagtgtagccgtagttaggccaccacttcaagaactctgtagcaccgcctacatacctcgctctgctaatcctgttaccagtggctgctgccagtggcgataagtcgtgtcttaccgggttggactcaagacgatagttaccggataaggcgcagcggtcgggctgaacggggggttcgtgcacacagcccagcttggagcgaacgacctacaccgaactgagatacctacagcgtgagctatgagaaagcgccacgcttcccgaagggagaaaggcggacaggtatccggtaagcggcagggtcggaacaggagagcgcacgagggagcttccagggggaaacgcctggtatctttatagtcctgtcgggtttcgccacctctgacttgagcgtcgatttttgtgatgctcgtcaggggggcggagcctatggaaaaacgccagcaacgcggcctttttacggttcctggccttttgctggccttttgctcacatgttctttcctgcgttatcccctgattctgtggataaccgtattaccgcctttgagtgagctgataccgctcgccgcagccgaacgaccgagcgcagcgagtcagtgagcgaggaagcggaagagcgcccaatacgcaaaccgcctctccccgcgcgttggccgattcattaatgcagctggcacgacaggtttcccgactggaaagcgggcagtgagcgcaacgcaattaatgtgagttacctcactcattaggcaccccaggctttacactttatgcttccggctcctatgttgtgtggaattgtgagcggataacaatttcacacaggaaacagctatgaccatgattacgccaagcgcgcaattaaccctcactaaagggaacaaaagctggagctctagtacggattagaagccgccgagcgggcgacagccctccgacggaagactctcctccgtgcgtcctcgtcttcaccggtcgcgttcctgaaacgcagatgtgcctcgcgccgcactgctccgaacaataaagattctacaatactagcttttatggttatgaagaggaaaaattggcagtaacctggccccacaaaccttcaaattaacgaatcaaattaacaaccataggatgataatgcgattagttttttagccttatttctggggtaattaatcagcgaagcgatgatttttgatctattaacagatatataaatggaaaagctgcataaccactttaactaatactttcaacattttcagtttgtattacttcttattcaaatgtcataaaagtatcaacaaaaaattgttaatatacctctatactttaacgtcaaggagaaaaaaccccggattctagaactagtggatcccccgggacaaaatggtgagcaagggcgaggagctgttcaccggggtggtgcccatcctggtcgagctggacggcgacgtaaacggccacaagttcagcgtgtccggcgagggcgagggcgatgccacctacggcaagctgaccctgaagttcatctgcaccaccggcaagctgcccgtgccctggcccaccctcgtgaccaccctgacctacggcgtgcagtgcttcagccgctaccccgaccacatgaagcagcacgacttcttcaagtccgccatgcccgaaggctacgtccaggagcgcaccatcttcttcaaggacgacggcaactacaagacccgcgccgaggtgaagttcgagggcgacaccctggtgaaccgcatcgagctgaagggcatcgacttcaaggaggacggcaacatcctggggcacaagctggagtacaactacaacagccacaacgtctatatcatggccgacaagcagaagaacggcatcaaggtgaacttcaagatccgccacaacatcgaggacggcagcgtgcagctcgccgaccactaccagcagaacacccccatcggcgacggccccgtgctgctgcccgacaaccactacctgagcacccagtccgccctgagcaaagaccccaacgagaagcgcgatcacatggtcctgctggagttcgtgaccgccgccgggatcactctcggcatggacgagctgtacaagtgaggaccaggtggtggacatcaaacaagtttgtacaaaaaagctgaacgagaaacgtaaaatgatataaatatcaatatattaaattagattttgcataaaaaacagactacataatactgtaaaacacaacatatccagtcactatggcggccgcattaggcaccccaggctttacactttatgcttccggctcgtataatgtgtggattttgagttaggatccgtcgagattttcaggagctaaggaagctaaaatggagaaaaaaatcactggatataccaccgttgatatatcccaatggcatcgtaaagaacattttgaggcatttcagtcagttgctcaatgtacctataaccagaccgttcagctggatattacggcctttttaaagaccgtaaagaaaaataagcacaagttttatccggcctttattcacattcttgcccgcctgatgaatgctcatccggaattccgtatggcaatgaaagacggtgagctggtgatatgggatagtgttcacccttgttacaccgttttccatgagcaaactgaaacgttttcatcgctctggagtgaataccacgacgatttccggcagtttctacacatatattcgcaagatgtggcgtgttacggtgaaaacctggcctatttccctaaagggtttattgagaatatgtttttcgtctcagccaatccctgggtgagtttcaccagttttgatttaaacgtggccaatatggacaacttcttcgcccccgttttcaccatgggcaaatattatacgcaaggcgacaaggtgctgatgccgctggcgattcaggttcatcatgccgtctgtgatggcttccatgtcggcagaatgcttaatgaattacaacagtactgcgatgagtggcagggcggggcgtaaacgccgcgtggatccggcttactaaaagccagataacagtatgcgtatttgcgcgctgatttttgcggtataagaatatatactgatatgtatacccgaagtatgtcaaaaagaggtatgctatgaagcagcgtattacagtgacagttgacagcgacagctatcagttgctcaaggcatatatgatgtcaatatctccggtctggtaagcacaaccatgcagaatgaagcccgtcgtctgcgtgccgaacgctggaaagcggaaaatcaggaagggatggctgaggtcgcccggtttattgaaatgaacggctcttttgctgacgagaacaggggctggtgaaatgcagtttaaggtttacacctataaaagagagagccgttatcgtctgtttgtggatgtacagagtgatattattgacacgcccgggcgacggatggtgatccccctggccagtgcacgtctgctgtcagataaagtctcccgtgaactttacccggtggtgcatatcggggatgaaagctggcgcatgatgaccaccgatatggccagtgtgccggtctccgttatcggggaagaagtggctgatctcagccaccgcgaaaatgacatcaaaaacgccattaacctgatgttctggggaatataaatgtcaggctcccttatacacagccagtctgcaggtcgaccatagtgactggatatgttgtgttttacagtattatgtagtctgttttttatgcaaaatctaatttaatatattgatatttatatcattttacgtttctcgttcagctttcttgtacaaagtggttcgatgtcatgtaattagttatgtcacgcttacattcacgccctccccccacatccgctctaaccgaaaaggaaggagttagacaacctgaagtctaggtccctatttatttttttatagttatgttagtattaagaacgttatttatatttcaaatttttcttttttttctgtacagacgcgtgtacgcatgtaacattatactgaaaaccttgcttgagaaggttttgggacgctcgaaggctttaatttgcggccggtacccaattcgccctatagtgagtcgtattacgcgcgctcactggccgtcgttttacaacgtcgtgactgggaaaaccctggcgttacccaacttaatcgccttgcagcacatccccctttcgccagctggcgtaatagcgaagaggcccgcaccgatcgcccttcccaacagttgcgcagcctgaatggcgaatggcgcgacgcgccctgtagcggcgcattaagcgcggcgggtgtggtggttacgcgcagcgtgaccgctacacttgccagcgccctagcgcccgctcctttcgctttcttcccttcctttctcgccacgttcgccggctttccccgtcaagctctaaatcgggggctccctttagggttccgatttagtgctttacggcacctcgaccccaaaaaacttgattagggtgatggttcacgtagtgggccatcgccctgatagacggtttttcgccctttgacgttggagtccacgttctttaatagtggactcttgttccaaactggaacaacactcaaccctatctcggtctattcttttgatttataagggattttgccgatttcggcctattggttaaaaaatgagctgatttaacaaaaatttaacgcgaattttaacaaaatattaacgtttacaatttcctgatgcggtattttctccttacgcatctgtgcggtatttcacaccgcatagggtaataactgatataattaaattgaagctctaatttgtgagtttagtatacatgcatttacttataatacagttttttagttttgctggccgcatcttctcaaatatgcttcccagcctgcttttctgtaacgttcaccctctaccttagcatcccttccctttgcaaatagtcctcttccaacaataataatgtcagatcctgtagagaccacatcatccacggttctatactgttgacccaatgcgtctcccttgtcatctaaacccacaccgggtgtcataatcaaccaatcgtaaccttcatctcttccacccatgtctctttgagcaataaagccgataacaaaatctttgtcgctcttcgcaatgtcaacagtacccttagtatattctccagtagatagggagcccttgcatgacaattctgctaacatcaaaaggcctctaggttcctttgttacttcttctgccgcctgcttcaaaccgctaacaatacctgggcccaccacaccgtgtgcattcgtaatgtctgcccattctgctattctgtatacacccgcagagtactgcaatttgactgtattaccaatgtcagcaaattttctgtcttcgaagagtaaaaaattgtacttggcggataatgcctttagcggcttaactgtgccctccatggaaaaatcagtcaagatatccacatgtgtttttagtaaacaaattttgggacctaatgcttcaactaactccagtaattccttggtggtacgaacatccaatgaagcacacaagtttgtttgcttttcgtgcatgatattaaatagcttggcagcaacaggactaggatgagtagcagcacgttccttatatgtagctttcgacatgatttatcttcgtttcctgcaggtttttgttctgtgcagttgggttaagaatactgggcaatttcatgtttcttcaacactacatatgcgtatatataccaatctaagtctgtgctccttccttcgttcttccttctgttcggagattaccgaatcaaaaaaatttcaaagaaaccgaaatcaaaaaaaagaataaaaaaaaaatgatgaattgaattgaaaagctgtggtatggtgcactctcagtacaatctgctctgatgccgcatagttaagccagccccgacacccgccaacacccgctgacgcgccctgacgggcttgtctgctcccggcatccgcttacagacaagctgtgaccgtctccgggagctgcatgtgtcagaggttttcaccgtcatcaccgaaacgcgcga

>pPAR219
gacgaaagggcctcgtgatacgcctatttttataggttaatgtcatgataataatggtttcttaggacggatcgcttgcctgtaacttacacgcgcctcgtatcttttaatgatggaataatttgggaatttactctgtgtttatttatttttatgttttgtatttggattttagaaagtaaataaagaaggtagaagagttacggaatgaagaaaaaaaaataaacaaaggtttaaaaaatttcaacaaaaagcgtactttacatatatatttattagacaagaaaagcagattaaatagatatacattcgattaacgataagtaaaatgtaaaatcacaggattttcgtgtgtggtcttctacacagacaagatgaaacaattcggcattaatacctgagagcaggaagagcaagataaaaggtagtatttgttggcgatccccctagagtcttttacatcttcggaaaacaaaaactattttttctttaatttctttttttactttctatttttaatttatatatttatattaaaaaatttaaattataattatttttatagcacgtgatgaaaaggacccaggtggcacttttcggggaaatgtgcgcggaacccctatttgtttatttttctaaatacattcaaatatgtatccgctcatgagacaataaccctgataaatgcttcaataatattgaaaaaggaagagtatgagtattcaacatttccgtgtcgcccttattcccttttttgcggcattttgccttcctgtttttgctcacccagaaacgctggtgaaagtaaaagatgctgaagatcagttgggtgcacgagtgggttacatcgaactggatctcaacagcggtaagatccttgagagttttcgccccgaagaacgttttccaatgatgagcacttttaaagttctgctatgtggcgcggtattatcccgtattgacgccgggcaagagcaactcggtcgccgcatacactattctcagaatgacttggttgagtactcaccagtcacagaaaagcatcttacggatggcatgacagtaagagaattatgcagtgctgccataaccatgagtgataacactgcggccaacttacttctgacaacgatcggaggaccgaaggagctaaccgcttttttgcacaacatgggggatcatgtaactcgccttgatcgttgggaaccggagctgaatgaagccataccaaacgacgagcgtgacaccacgatgcctgtagcaatggcaacaacgttgcgcaaactattaactggcgaactacttactctagcttcccggcaacaattaatagactggatggaggcggataaagttgcaggaccacttctgcgctcggcccttccggctggctggtttattgctgataaatctggagccggtgagcgtgggtctcgcggtatcattgcagcactggggccagatggtaagccctcccgtatcgtagttatctacacgacggggagtcaggcaactatggatgaacgaaatagacagatcgctgagataggtgcctcactgattaagcattggtaactgtcagaccaagtttactcatatatactttagattgatttaaaacttcatttttaatttaaaaggatctaggtgaagatcctttttgataatctcatgaccaaaatcccttaacgtgagttttcgttccactgagcgtcagaccccgtagaaaagatcaaaggatcttcttgagatcctttttttctgcgcgtaatctgctgcttgcaaacaaaaaaaccaccgctaccagcggtggtttgtttgccggatcaagagctaccaactctttttccgaaggtaactggcttcagcagagcgcagataccaaatactgtccttctagtgtagccgtagttaggccaccacttcaagaactctgtagcaccgcctacatacctcgctctgctaatcctgttaccagtggctgctgccagtggcgataagtcgtgtcttaccgggttggactcaagacgatagttaccggataaggcgcagcggtcgggctgaacggggggttcgtgcacacagcccagcttggagcgaacgacctacaccgaactgagatacctacagcgtgagctatgagaaagcgccacgcttcccgaagggagaaaggcggacaggtatccggtaagcggcagggtcggaacaggagagcgcacgagggagcttccagggggaaacgcctggtatctttatagtcctgtcgggtttcgccacctctgacttgagcgtcgatttttgtgatgctcgtcaggggggcggagcctatggaaaaacgccagcaacgcggcctttttacggttcctggccttttgctggccttttgctcacatgttctttcctgcgttatcccctgattctgtggataaccgtattaccgcctttgagtgagctgataccgctcctgttcgaattagcgccaaataacccgcccccagtgttcgccgtattgttaggtttgttaccgaaaaggccccctccggtggtggcgcttcctccaaatgcatttgtctgagattgttgttgctgctgaccaaatgatgcacctaatcctcctgtagatccggctggtttagcgccaaatagtccacctgtacttgggccggtgttttgtccagtttgagtcccaccaaacgaaaacccagtattcgcgtttccagtgctagctccgctggcctgaccaaagagcccacctgcaggtgtcgaagatgctttatttaatccaaacattgtgcccactacccgtgaaaaccctctcaattactgtttttatcgtctcatcacctgatcagtaactattctcacgattaatggtctttttcaactacatttatttgagaaagctgtaatacattccgtgttgagtgatatatacaacctcctttgctcgtcttttcgccaccgcagagcaagtaacaacagagacaaacaagaagaggttagaaagcaatttaaggagtagtttaacgagtactgaaaacgtcaaactaagtacttacgacttccaattaccggttgtaaagtttatctacgcaaatataacagttgcagcttgctttttttttcagcagctcttccgttattataaaatctgtttggcgttcgcacaagcgaaccgattcttttattattttctctctgccttttatttccgttcctgttaatagtttattttctaaaggatactgtcttcttccgtacttataatcgggttcacaataagcaattgactaatcctaggacgattcgtgtactataaggagaaaaaaaatcaacacttgtaacaacagcagcaacaaatatatatcagtacggtATGGGTATTCCAAAATTTTTCAGGTACATCTCAGAAAGATGGCCCATGATTTTACAGCTTATTGAGGGAACACAGATTCCTGAGTTTGATAACTTATACCTGGATATGAATTCGATTTTACATAATTGTACGCATGGTAACGACGATGATGTAACCAAGCGATTAACTGAAGAAGAGGTTTTTGCAAAAATCTGTACGTATATCGATCACCTTTTTCAAACAATCAAGCCCAAGAAGATTTTCTACATGGCTATTGATGGTGTGGCCCCTCGTGCCAAGATGAATCAACAAAGAGCTCGTAGATTCAGAACCGCTATGGATGCAGAAAAAGCCTTGAAGAAGGCTATTGAGAATGGTGACGAGATTCCTAAGGGTGAGCCATTTGATTCGAATTCTATTACTCCAGGTACGGAGTTTATGGCCAAATTGACCAAAAACTTACAATATTTTATTCACGACAAGATTTCTAACGATTCCAAATGGAGGGAAGTGCAAATCATATTTTCTGGCCATGAAGTTCCAGGTGAAGGTGAACACAAGATCATGAACTTTATAAGGCATTTAAAATCCCAAAAGGATTTCAACCAGAATACGAGACATTGTATTTACGGTCTTGACGCAGATTTGATTATGCTGGGTTTGTCTACTCATGGGCCACATTTTGCGTTATTGAGAGAAGAAGTGACATTTGGTAGAAGAAATAGTGAAAAAAAATCGCTTGAACATCAAAATTTCTACTTATTACATCTTTCTTTATTAAGAGAATACATGGAGTTGGAATTCAAAGAAATTGCCGATGAAATGCAATTTGAATACAATTTTGAACGTATTTTGGATGATTTTATTCTTGTCATGTTCGTCATTGGTAATGATTTCTTGCCCAATTTGCCAGATTTGCACCTTAACAAAGGAGCATTTCCCGTTTTGTTACAAACGTTCAAAGAAGCTCTTTTACATACTGATGGCTACATTAATGAACATGGTAAAATAAATTTAAAGAGATTAGGTGTCTGGTTAAATTATCTGTCTCAATTTGAGTTATTAAATTTCGAAAAGGATGATATAGACGTTGAGTGGTTCAACAAGCAATTAGAGAATATTTCTTTGGAGGGTGAAAGGAAAAGACAGAGGGTTGGTAAAAAATTACTGGTAAAACAACAGAAGAAATTAATTGGAAGTATAAAACCATGGTTGATGGAGCAATTACAGGAAAAATTATCGCCTGATTTACCAGATGAAGAAATTCCAACTTTAGAGTTACCTAAGGACTTAGACATGAAAGATCATTTAGAATTTTTAAAAGAATTCGCTTTTGATTTGGGTCTTTTTATAACGCATTCCAAATCCAAAGGTAGTTATTCGCTAAAAATGGATCTTGATTCTATTAATCCTGATGAAACAGAAGAAGAATTTCAAAATCGTGTTAATTCTATCAGGAAAACAATAAAAAAATATCAAAATGCTATCATCGTGGAGGACAAAGAAGAATTGGAAACTGAAAAAACGATTTATAATGAAAGGTTTGAACGTTGGAAGCATGAGTATTATCACGACAAGTTAAAATTTACGACAGACAGTGAAGAAAAAGTGAGAGATCTTGCTAAAGACTACGTTGAAGGTTTACAATGGGTTCTATATTATTATTATAGAGGATGTCCATCTTGGTCGTGGTACTATCCGCACCATTATGCACCAAGAATCTCCGACTTAGCCAAGGGTTTAGATCAAGACATTGAATTTGATTTGAGCAAACCATTTACTCCATTCCAGCAACTAATGGCAGTTTTACCGGAAAGGTCCAAAAATCTGATACCTCCCGCCTTTAGGCCATTAATGTACGATGAACAGTCGCCAATCCACGATTTCTATCCCGCTGAGGTTCAACTTGATAAAAACGGCAAGACAGCTGATTGGGAAGCTGTGGTTTTGATATCGTTTGTAGATGAAAAAAGGTTGATTGAGGCTATGCAACCTTATTTGCGCAAGTTATCACCTGAAGAAAAAACGAGAAATCAATTTGGCAAGGACTTGATATATTCCTTTAATCCTCAAGTTGATAACCTTTATAAGAGTCCGTTGGGCGGCATTTTTTCTGATATTGAACACAATCATTGTGTCGAAAAAGAGTACATCACCATCCCATTGGACAGCTCCGAGATTCGGTATGGTTTATTACCTAATGCTAAACTCGGTGCCGAAATGCTGGCGGGTTTCCCCACGTTATTGTCTTTACCATTTACTAGTTCACTGGAGTACAATGAGACAATGGTTTTCCAACAACCTTCTAAACAACAATCAATGGTCTTACAAATAACTGACATATACAAAACGAATAATGTTACTTTGGAGGACTTTTCCAAGAGGCATTTAAACAAAGTGATTTATACAAGATGGCCATATTTAAGAGAATCCAAATTGGTCTCTTTAACGGATGGTAAGACTATCTATGAATATCAGGAGTCCAATGATAAGAAAAAGTTCGGATTCATAACGAAGCCTGCGGAAACCCAGGACAAAAAACTTTTCAATAGTTTGAAGAATTCAATGCTAAGGATGTATGCTAAACAGAAAGCTGTTAAAATAGGACCTATGGAAGCCATTGCTACCGTCTTTCCAGTGACTGGTTTGGTGAGAGACTCTGATGGTGGTTATATTAAGACCTTTAGCCCTACCCCAGATTACTATCCATTGCAACTGGTTGTTGAATCTGTTGTCAACGAGGATGAAAGATATAAAGAAAGAGGACCCATTCCTATTGAAGAGGAATTTCCATTGAATTCAAAAGTTATTTTCTTAGGTGATTATGCCTATGGTGGTGAAACTACTATTGACGGTTACAGCAGTGACCGCAGACTAAAAATTACTGTAGAAAAGAAGTTTTTGGATAGTGAGCCCACCATCGGCAAAGAAAGGTTACAAATGGATCATCAAGCCGTTAAATATTATCCGTCTTATATTGTGTCCAAGAACATGCACTTACACCCCTTGTTTTTGTCTAAGATTACTTCCAAGTTCATGATTACTGACGCTACTGGGAAGCATATCAATGTTGGTATCCCGGTTAAGTTCGAAGCTAGACACCAAAAGGTTTTAGGTTACGCGAGGAGGAACCCTAGGGGCTGGGAATACTCAAATTTAACTCTAAATTTACTGAAAGAGTATAGACAAACTTTCCCAGATTTTTTTTTCAGGTTGTCCAAGGTAGGTAATGATATCCCAGTTTTGGAAGATCTTTTCCCCGATACTTCCACTAAGGATGCCATGAATTTATTAGATGGTATCAAACAATGGCTAAAGTATGTCTCATCGAAGTTTATCGCGGTATCTTTGGAGTCTGACTCCTTAACTAAGACATCGATTGCTGCCGTGGAAGATCATATCATGAAATACGCAGCTAACATCGAAGGTCATGAAAGAAAACAGTTAGCCAAAGTTCCTCGTGAGGCTGTTTTGAATCCAAGATCATCATTTGCACTCTTACGTAGTCAAAAGTTCGATTTGGGTGACCGTGTTGTTTATATCCAAGATTCTGGTAAGGTACCAATTTTCTCAAAGGGTACAGTTGTTGGCTATACTACTCTCAGTTCATCATTATCAATTCAGGTCTTATTTGATCATGAAATCGTGGCCGGTAATAATTTTGGCGGCAGGTTGCGCACGAATAGAGGCTTAGGGCTTGATGCCTCTTTCTTATTGAATATTACTAACAGGCAGTTCATTTATCACTCCAAGGCTTCCAAAAAGGCTTTGGAAAAGAAAAAGCAATCTAACAATAGGAACAATAATACCAAAACTGCTCACAAGACTCCTTCAAAGCAACAATCTGAAGAAAAACTGAGAAAAGAAAGGGCACATGATTTATTGAATTTTATCAAAAAGGATACCAATGAAAAGAATTCTGAAAGTGTAGACAACAAGAGCATGGGATCGCAAAAAGATTCCAAACCCGCAAAGAAAGTTTTGTTAAAAAGACCAGCTCAGAAAAGCAGTGAAAACGTGCAAGTTGATTTGGCCAATTTTGAAAAAGCACCGCTTGATAATCCAACTGTTGCTGGATCTATTTTCAATGCCGTTGCAAATCAATATTCTGATGGTATAGGCAGTAATTTGAATATCCCAACTCCACCTCACCCAATGAATGTGGTTGGGGGTCCTATTCCTGGAGCGAATGATGTTGCAGATGTTGGTTTGCCGTACAATATTCCCCCAGGTTTTATGACGCATCCTAATGGTCTTCACCCATTACACCCTCACCAGATGCCTTACCCTAATATGAATGGAATGTCTATTCCGCCACCAGCACCACATGGGTTTGGACAACCGATTTCCTTCCCACCTCCACCTCCTATGACAAATGTTTCAGATCAAGGAAGTCGTATTGTTGTCAATGAAAAGGAAAGCCAAGATTTGAAAAAATTCATTAATGGTAAACAGCACAGCAATGGTTCAACTATTGGGGGAGAAACAAAGAACAGTAGGAAAGGCGAGATTAAACCTTCTTCTGGCACAAACTCTACTGAATGTCAATCGCCAAAGTCACAAAGCAATGCTGCTGACCGTGATAATAAAAAAGACGAATCTACTTAGaacatacgactaaaaacgaagtatattcgaggttactttaatagtatatctgagacctatataaagaggggtatttgtatttaatcgttgatcttgttaagaaaaagcttataacaaatggggattgtcaaagggtattttttacacaaagctttccgcatagttatatattatctcattttcaataatcctcctgtagggtgtagctttgcactttcttctcattgatctcattttgcttagcaaaccatttttcttcaaagccatttgatctgtggacaccgtcccatcttgacccaggcataatggcaaacctgttctcaggtgctggcttatcataaagcttgcggcccagtaaagatgtttttacagttctttctttgtcatgtgtaaatgttattgcagggtcttctatcgtcagactcgaggcagtttgatttttcttcttatcatgtgcatctacatttattccaagcttttgcacgtctcccatattcaaatttttcaggtattgctctctttccgcggctttctcatcttcatatttagatcgactaaaactagaatcgtctatcttggaatcttcctgaatcttgtgaccttgagcgtctctgtatatggtttttcgtgttttcgatttgtctgctactgtgacaagtggctcttgagccctgatttcctttagatcgttcttgctttcgttgccagtaattgacgatgcggaaggatgtgttattgcatgggaaagctcgtttgtttccaggttcttccatatattcttgcttttttgtttgtcaaacttgctgaatgaagcaactcctgacttctcctgttcttgttgcagtgtacttagccgttcttttactatcaaagaagttttgtctgagttagcgtctgattttgactctttcttcttcttttgcatctgtgcggtatttcacaccgcatatcgaccggtcgaggagaacttctagtatatctacatacctaatattattgccttattaaaaatggaatcccaacaattacatcaaaatccacattctcttcaaaatcaattgtcctgtacttccttgttcatgtgtgttcaaaaacgttatatttataggataattatactctatttctcaacaagtaattggttgtttggccgagcggtctaaggcgcctgattcaagaaatatcttgaccgcagttaactgtgggaatactcaggtatcgtaagatgcaagagttcgaatctcttagcaaccattatttttttcctcaacataacgagaacacacaggggcgctatcgcacagaatcaaattcgatgactggaaattttttgttaatttcagaggtcgcctgacgcatatacctttttcaactgaaaaattgggagaaaaaggaaaggtgagaggccggaaccggcttttcatatagaatagagaagcgttcatgactaaatgcttgcatcacaatacttgaagttgacaatattatttaaggacctattgttttttccaataggtggttagcaatcgtcttactttctaacttttcttaccttttacatttcagcaatatatatatatatttcaaggatataccattctaatgtctgcccctatgtctgcccctaagaagatcgtcgttttgccaggtgaccacgttggtcaagaaatcacagccgaagccattaaggttcttaaagctatttctgatgttcgttccaatgtcaagttcgatttcgaaaatcatttaattggtggtgctgctatcgatgctacaggtgtcccacttccagatgaggcgctggaagcctccaagaaggttgatgccgttttgttaggtgctgtgggtggtcctaaatggggtaccggtagtgttagacctgaacaaggtttactaaaaatccgtaaagaacttcaattgtacgccaacttaagaccatgtaactttgcatccgactctcttttagacttatctccaatcaagccacaatttgctaaaggtactgacttcgttgttgtcagagaattagtgggaggtatttactttggtaagagaaaggaagacgatggtgatggtgtcgcttgggatagtgaacaatacaccgttccagaagtgcaaagaatcacaagaatggccgctttcatggccctacaacatgagccaccattgcctatttggtccttggataaagctaatgttttggcctcttcaagattatggagaaaaactgtggaggaaaccatcaagaacgaattccctacattgaaggttcaacatcaattgattgattctgccgccatgatcctagttaagaacccaacccacctaaatggtattataatcaccagcaacatgtttggtgatatcatctccgatgaagcctccgttatcccaggttccttgggtttgttgccatctgcgtccttggcctctttgccagacaagaacaccgcatttggtttgtacgaaccatgccacggttctgctccagatttgccaaagaataaggttgaccctatcgccactatcttgtctgctgcaatgatgttgaaattgtcattgaacttgcctgaagaaggtaaggccattgaagatgcagttaaaaaggttttggatgcaggtatcagaactggtgatttaggtggttccaacagtaccaccgaagtcggtgatgctgtcgccgaagaagttaagaaaatccttgcttaaaaagattctctttttttatgatatttgtacataaactttataaatgaaattcataatagaaacgacacgaaattacaaaatggaatatgttcatagggtagacgaaactatatacgcaatctacatacatttatcaagaaggagaaaaaggaggatagtaaaggaatacaggtaagcaaattgatactaatggctcaacgtgataaggaaaaagaattgcactttaacattaatattgacaaggaggagggcaccacacaaaaagttaggtgtaacagaaaatcatgaaactacgattcctaatttgatattggaggattttctctaaaaaaaaaaaaatacaacaaataaaaaacactcaatgacctgaccatttgatggagtttaagtcaataccttcttgaaccatttcccataatggtgaaagttccctcaagaattttactctgtcagaaacggccttacgacgtagtcgatatggtgcactctcagtacaatctgctctgatgccgcatagttaagccagccccgacacccgccaacacccgctgacgcgccctgacgggcttgtctgctcccggcatccgcttacagacaagctgtgaccgtctccgggagctgcatgtgtcagaggttttcaccgtcatcaccgaaacgcgcga

>pPAR221
AACGCGCGAGACGAAAGGGCCTCGTGATACGCCTATTTTTATAGGTTAATGTCATGATAATAATGGTTTCTTAGTATGATCCAATATCAAAGGAAATGATAGCATTGAAGGATGAGACTAATCCAATTGAGGAGTGGCAGCATATAGAACAGCTAAAGGGTAGTGCTGAAGGAAGCATACGATACCCCGCATGGAATGGGATAATATCACAGGAGGTACTAGACTACCTTTCATCCTACATAAATAGACGCATATAAGTACGCATTTAAGCATAAACACGCACTATGCCGTTCTTCTCATGTATATATATATACAGGCAACACGCAGATATAGGTGCGACGTGAACAGTGAGCTGTATGTGCGCAGCTCGCGTTGCATTTTCGGAAGCGCTCGTTTTCGGAAACGCTTTGAAGTTCCTATTCCGAAGTTCCTATTCTCTAGAAAGTATAGGAACTTCAGAGCGCTTTTGAAAACCAAAAGCGCTCTGAAGACGCACTTTCAAAAAACCAAAAACGCACCGGACTGTAACGAGCTACTAAAATATTGCGAATACCGCTTCCACAAACATTGCTCAAAAGTATCTCTTTGCTATATATCTCTGTGCTATATCCCTATATAACCTACCCATCCACCTTTCGCTCCTTGAACTTGCATCTAAACTCGACCTCTACATTTTTTATGTTTATCTCTAGTATTACTCTTTAGACAAAAAAATTGTAGTAAGAACTATTCATAGAGTGAATCGAAAACAATACGAAAATGTAAACATTTCCTATACGTAGTATATAGAGACAAAATAGAAGAAACCGTTCATAATTTTCTGACCAATGAAGAATCATCAACGCTATCACTTTCTGTTCACAAAGTATGCGCAATCCACATCGGTATAGAATATAATCGGGGATGCCTTTATCTTGAAAAAATGCACCCGCAGCTTCGCTAGTAATCAGTAAACGCGGGAAGTGGAGTCAGGCTTTTTTTATGGAAGAGAAAATAGACACCAAAGTAGCCTTCTTCTAACCTTAACGGACCTACAGTGCAAAAAGTTATCAAGAGACTGCATTATAGAGCGCACAAAGGAGAAAAAAAGTAATCTAAGATGCTTTGTTAGAAAAATAGCGCTCTCGGGATGCATTTTTGTAGAACAAAAAAGAAGTATAGATTCTTTGTTGGTAAAATAGCGCTCTCGCGTTGCATTTCTGTTCTGTAAAAATGCAGCTCAGATTCTTTGTTTGAAAAATTAGCGCTCTCGCGTTGCATTTTTGTTTTACAAAAATGAAGCACAGATTCTTCGTTGGTAAAATAGCGCTTTCGCGTTGCATTTCTGTTCTGTAAAAATGCAGCTCAGATTCTTTGTTTGAAAAATTAGCGCTCTCGCGTTGCATTTTTGTTCTACAAAATGAAGCACAGATGCTTCGTTCAGGTGGCACTTTTCGGGGAAATGTGCGCGGAACCCCTATTTGTTTATTTTTCTAAATACATTCAAATATGTATCCGCTCATGAGACAATAACCCTGATAAATGCTTCAATAATATTGAAAAAGGAAGAGTATGAGTATTCAACATTTCCGTGTCGCCCTTATTCCCTTTTTTGCGGCATTTTGCCTTCCTGTTTTTGCTCACCCAGAAACGCTGGTGAAAGTAAAAGATGCTGAAGATCAGTTGGGTGCACGAGTGGGTTACATCGAACTGGATCTCAACAGCGGTAAGATCCTTGAGAGTTTTCGCCCCGAAGAACGTTTTCCAATGATGAGCACTTTTAAAGTTCTGCTATGTGGCGCGGTATTATCCCGTATTGACGCCGGGCAAGAGCAACTCGGTCGCCGCATACACTATTCTCAGAATGACTTGGTTGAGTACTCACCAGTCACAGAAAAGCATCTTACGGATGGCATGACAGTAAGAGAATTATGCAGTGCTGCCATAACCATGAGTGATAACACTGCGGCCAACTTACTTCTGACAACGATCGGAGGACCGAAGGAGCTAACCGCTTTTTTGCACAACATGGGGGATCATGTAACTCGCCTTGATCGTTGGGAACCGGAGCTGAATGAAGCCATACCAAACGACGAGCGTGACACCACGATGCCTGTAGCAATGGCAACAACGTTGCGCAAACTATTAACTGGCGAACTACTTACTCTAGCTTCCCGGCAACAATTAATAGACTGGATGGAGGCGGATAAAGTTGCAGGACCACTTCTGCGCTCGGCCCTTCCGGCTGGCTGGTTTATTGCTGATAAATCTGGAGCCGGTGAGCGTGGGTCTCGCGGTATCATTGCAGCACTGGGGCCAGATGGTAAGCCCTCCCGTATCGTAGTTATCTACACGACGGGGAGTCAGGCAACTATGGATGAACGAAATAGACAGATCGCTGAGATAGGTGCCTCACTGATTAAGCATTGGTAACTGTCAGACCAAGTTTACTCATATATACTTTAGATTGATTTAAAACTTCATTTTTAATTTAAAAGGATCTAGGTGAAGATCCTTTTTGATAATCTCATGACCAAAATCCCTTAACGTGAGTTTTCGTTCCACTGAGCGTCAGACCCCGTAGAAAAGATCAAAGGATCTTCTTGAGATCCTTTTTTTCTGCGCGTAATCTGCTGCTTGCAAACAAAAAAACCACCGCTACCAGCGGTGGTTTGTTTGCCGGATCAAGAGCTACCAACTCTTTTTCCGAAGGTAACTGGCTTCAGCAGAGCGCAGATACCAAATACTGTCCTTCTAGTGTAGCCGTAGTTAGGCCACCACTTCAAGAACTCTGTAGCACCGCCTACATACCTCGCTCTGCTAATCCTGTTACCAGTGGCTGCTGCCAGTGGCGATAAGTCGTGTCTTACCGGGTTGGACTCAAGACGATAGTTACCGGATAAGGCGCAGCGGTCGGGCTGAACGGGGGGTTCGTGCACACAGCCCAGCTTGGAGCGAACGACCTACACCGAACTGAGATACCTACAGCGTGAGCTATGAGAAAGCGCCACGCTTCCCGAAGGGAGAAAGGCGGACAGGTATCCGGTAAGCGGCAGGGTCGGAACAGGAGAGCGCACGAGGGAGCTTCCAGGGGGAAACGCCTGGTATCTTTATAGTCCTGTCGGGTTTCGCCACCTCTGACTTGAGCGTCGATTTTTGTGATGCTCGTCAGGGGGGCGGAGCCTATGGAAAAACGCCAGCAACGCGGCCTTTTTACGGTTCCTGGCCTTTTGCTGGCCTTTTGCTCACATGTTCTTTCCTGCGTTATCCCCTGATTCTGTGGATAACCGTATTACCGCCTTTGAGTGAGCTGATACCGCTCtgaaatctagacgtggcccaatctccaccaattcaatacgtggtaatctcttaccaccttggtcgcttttataactttttaatttgtaaacacggaatagaacgttcggcaatggctcaccatcttggaagtcaccttgaatggtcatggaaatgacatgttgtaatcccgcaacatcctgtaaatcagtagattcgcctctaaagaaatctaaaaacaaagatttaatttgcttgtatacgggatgtgtatcaaatgcagcaccttggaatgtaaacataggcttcaaccctacagtaaatgttaatttcttaaaatcagataacaacttgaaattatctgcaaccattagttcaatcatatcatatattttgtagccaaatgtacgtataaaggtcatgttgtttttacgctttttggaacttgtcatcagcaccatcaatgaacagtcattcttttcactaaagaactctagtggcgacatgtcttcgaaaggatgaatatcattcttacgattgaacctcttcatatctggcttcttcaaggcactcaaatctaccataatatcgtgcagattcttgttacagctttgccctggaatgaatagcgcttgcttgacattctctaccaacttagcttccctctttaccaaagctctcttggctcttgcattcttgggttttacggttctaatcattttttctgccagtgttctcctgcgcttttggatatgataacttcaatacaactcatcgatataccaaatcactttccaataatgcattacactataagaaaattcgatccttagctcatcgcaaaaaaatgaaaaattttcaaatcgtataaaacgatatatttgaggatttaggaatcaaaatagcagaataaaccaaaacatacaccatttaggaataaggtttagaggagctcgagcatactgttacatccaattcaagtgaagtacattaggatagccatATGAGTGAAAAAAAAGTACATCTTCGTTTGCGGAAGGAACTTAGCGTACCCATTGCGGTGGTTGAAAACGAATCCCTGGCGCAGTTGTCTTATGAAGAGGAAAGCCAGGCCTCTCTAATGGACATTTCCATGGAGCAGCAACAGTTAAGGTTACATTCGCACTTTGATAATTCCAAGGTTTTCACAGAAAATAACAGATACATAGTAAAAACCCTTCAAACAGACTACAGTAGCGGATTCAGTAACGATGACGAATTGAATGGATATATCGATATGCAAATTGGATATGGACTAGTCAATGACCACAAGAAGGTTTACATCTGGAATATTCACTCCACTCAAAAGGATACGCCCTATATAACTGTACCATTTCGTTCTGATGATAATGATGAAATAGCAGTCGCGCCCAGGTGCATACTAACTTTCCCTGCTACAATGGATGAGTCTCCATTAGCACTGAATCCTAATGATCAGGACGAAACCGGAGGGCTTATCATTATCAAAGGTAGCAAAGCGATATATTATGAGGATATCAACTCCATAAATAATTTGAACTTTAAGTTATCTGAAAAATTCTCTCACGAGTTAGAATTACCCATCAACTCTTCGGGCGGAGAGAAGTGTGACCTAATGTTAAACTGCGAACCTGCTGGTATAGTGCTTTCTACAAATATGGGCAGAATATTTTTTATAACCATTAGAAATTCCATGGGTAAACCTCAACTGAAGTTAGGCAAACTATTAAATAAACCTTTCAAATTGGGTATCTGGTCCAAAATTTTCAATACAAACAGTTCAGTTGTCTCATTACGAAATGGACCTATCCTCGGTAAGGGGACAAGGTTAGTATATATTACTACTAACAAAGGAATTTTTCAAACATGGCAGTTGTCTGCCACGAATTCCCATCCAACAAAATTGATTGATGTAAACATTTACGAAGCCATTTTAGAGTCGCTCCAGGATTTGTATCCATTTGCTCATGGTACGTTGAAGATTTGGGACTCTCATCCATTACAAGATGAAAGTTCACAACTTTTCCTGTCATCTATTTACGACAGTTCATGCAATGAAACATATTATATTCTTTCCACGATTATCTTCGATTCTTCTTCTAATAGTTTTACTATTTTTTCCACTTATAGATTGAACACTTTTATGGAGTCAATAACCGACACAAAGTTTAAGCCTAAGATATTTATACCTCAGATGGAGAATGCTAACGATACCAATGAGGTAACTTCCATTTTGGTAATGTTCCCCAATGCTGTTGTCATTACTCAGGTGAACTCAAAATTGGACTCTAGCTATTCAATGAGAAGAAAGTGGGAAGATATTGTTAGCCTTAGAAATGACATTGATATAATTGGTTCTGGTTACGACTCAAAATCTTTGTATGTTTTAACGAAACAAATGGGGGTGCTACAGTTTTTTGTGAAAGAGAATGAGGAAACAAATTCTAAACCGGAAGTTGGGTTTGTCAAATCTCATGTTGATCAAGCTGTTTATTTCTCCAAAATAAATGCAAATCCCATAGATTTCAATTTACCTCCAGAAATTTCACTAGATCAAGAATCTATAGAGCATGATTTAAAATTAACCAGCGAGGAGATTTTTCATTCCAACGGCAAGTACATACCCCCTATGCTAAATACGTTGGGGCAACATCTCTCTGTCCGTAAAGAATTTTTTCAAAATTTCCTGACATTTGTTGCTAAGAACTTCAACTATAAAATATCACCCGAACTGAAATTGGATCTGATCGAAAAATTTGAGATCTTGAATTGCTGTATTAAGTTCAATAGTATCATCAGACAATCTGATGTATTGAACGATATATGGGAGAAGACTTTATCAAACTATAATCTGACACAAAATGAACACTTAACTACTAAAACAGTTGTAATCAACAGTCCCGACGTATTTCCAGTAATCTTTAAACAATTTTTAAACCATGTTGTGTTTGTTTTGTTCCCATCACAAAATCAAAATTTCAAACTAAATGTTACCAATTTAATCAACTTATGCTTTTATGATGGAATTCTTGAAGAAGGTGAAAAAACTATAAGGTATGAACTTTTGGAGTTAGACCCGATGGAGGTTGATACATCCAAGCTACCATGGTTCATAAACTTTGATTACTTAAACTGTATCAATCAATGTTTTTTTGATTTTACATTTGCGTGTGAGGAGGAAGGAAGTCTGGATTCTTATAAAGAGGGCTTGTTAAAGATTGTGAAAATTTTATATTATCAGTTCAACCAATTTAAAATATGGATCAACACGCAACCCGTTAAATCTGTGAACGCCAATGATAATTTTATAAATATCAACAATCTTTATGATGATAACCACCTGGATTGGAACCACGTCCTTTGTAAGGTAAATCTAAAAGAACAGTGTATTCAAATAGCAGAATTTTACAAAGATTTATCTGGATTGGTGCAAACATTACAAACTTTAGATCAAAATGACTCAACAACCGTATCGCTATACGAAACATTCTTCAACGAATTCCCTAAAGAGTTTAGCTTTACATTATTTGAATATTTAATCAAGCATAAAAAATTGAACGACCTCATCTTCAGGTTCCCACAACAACACGATGTTTTAATACAGTTTTTCCAAGAGTCCGCTCCAAAGTACGGTCATGTAGCATGGATCCAACAGATTCTGGATGGGTCGTACGCAGATGCCATGAATACTTTAAAAAACATTACTGTTGATGATTCAAAGAAGGGCGAAAGCTTGAGCGAATGTGAATTGCACTTGAATGTTGCAAAATTAAGCTCGTTGCTAGTTGAAAAGGATAATTTGGACATTAATACTTTGAGAAAGATCCAATATAATTTAGATACAATTGATGCTGAGAAAAATATTTCAAACAAATTGAAAAAGGGCGAAGTTCAGATATGTAAACGCTTCAAGAATGGCTCTATCAGGGAAGTTTTCAACATATTAGTGGAAGAGCTTAAATCAACAACAGTAGTCAATCTATCGGATCTCGTTGAGTTGTATTCTATGCTCGACGATGAAGAGAGCTTATTCATACCGCTAAGGCTTCTTTCTGTTGATGGAAACTTACTGAATTTTGAAGTTAAAAAGTTCTTGAATGCTTTGGTATGGAGAAGAATCGTTCTACTAAATGCTAGTAATGAAGGAGATAAACTGCTTCAGCATATAGTCAAACGTGTTTTTGATGAAGAACTACCCAAAAATAATGATTTCCCCTTGCCCAGTGTGGATCTTTTATGTGACAAATCGTTACTGACGCCAGAATACATAAGCGAAACATATGGCAGGTTTCCTATTGATCAGAATGCCATACGTGAAGAGATATATGAAGAAATATCTCAAGTGGAAACGTTGAACTCAGACAACTCACTCGAGATAAAGTTGCACTCGACTATTGGTTCTGTAGCGAAAGAAAAAAACTATACCATCAACTATGAAACCAACACTGTAGAATACTAAtatctataatacaattttacatatatataataaactttactggggaatgaaatttcctgatgcggtattttctccttacgcatctgtgcggtatttcacaccgcatatcgaccctcgaggagaacttctagtatatccacatacctaatattattgccttattaaaaatggaatcccaacaattacatcaaaatccacattctcttcaaaatcaattgtcctgtacttccttgttcatgtgtgttcaaaaacgttatatttataggataattatactctatttctcaacaagtaattggttgtttggccgagcggtctaaggcgcctgattcaagaaatatcttgaccgcagttaactgtgggaatactcaggtatcgtaagatgcaagagttcgaatctcttagcaaccattatttttttcctcaacataacgagaacacacaggggcgctatcgcacagaatcaaattcgatgactggaaattttttgttaatttcagaggtcgcctgacgcatatacctttttcaactgaaaaattgggagaaaaaggaaaggtgagaggccggaaccggcttttcatatagaatagagaagcgttcatgactaaatgcttgcatcacaatacttgaagttgacaatattatttaaggacctattgttttttccaataggtggttagcaatcgtcttactttctaacttttcttaccttttacatttcagcaatatatatatatatttcaaggatataccattctaatgtctgcccctatgtctgcccctaagaagatcgtcgttttgccaggtgaccacgttggtcaagaaatcacagccgaagccattaaggttcttaaagctatttctgatgttcgttccaatgtcaagttcgatttcgaaaatcatttaattggtggtgctgctatcgatgctacaggtgtcccacttccagatgaggcgctggaagcctccaagaaggttgatgccgttttgttaggtgctgtgggtggtcctaaatggggtaccggtagtgttagacctgaacaaggtttactaaaaatccgtaaagaacttcaattgtacgccaacttaagaccatgtaactttgcatccgactctcttttagacttatctccaatcaagccacaatttgctaaaggtactgacttcgttgttgtcagagaattagtgggaggtatttactttggtaagagaaaggaagacgatggtgatggtgtcgcttgggatagtgaacaatacaccgttccagaagtgcaaagaatcacaagaatggccgctttcatggccctacaacatgagccaccattgcctatttggtccttggataaagctaatgttttggcctcttcaagattatggagaaaaactgtggaggaaaccatcaagaacgaattccctacattgaaggttcaacatcaattgattgattctgccgccatgatcctagttaagaacccaacccacctaaatggtattataatcaccagcaacatgtttggtgatatcatctccgatgaagcctccgttatcccaggttccttgggtttgttgccatctgcgtccttggcctctttgccagacaagaacaccgcatttggtttgtacgaaccatgccacggttctgctccagatttgccaaagaataaggttgaccctatcgccactatcttgtctgctgcaatgatgttgaaattgtcattgaacttgcctgaagaaggtaaggccattgaagatgcagttaaaaaggttttggatgcaggtatcagaactggtgatttaggtggttccaacagtaccaccgaagtcggtgatgctgtcgccgaagaagttaagaaaatccttgcttaaaaagattctctttttttatgatatttgtacataaactttataaatgaaattcataatagaaacgacacgaaattacaaaatggaatatgttaataataaatatgtatatgctattatcgcaactgccttcttccgatttatataagatccttttctttctgttcattcgttaccatctaccctaattctgaccattgtttccggcaagggtaccagatcttcatcctcatcattatcttcatcattcttatcattttcttgcgcttcaagacctgtttcatttgattgttcagattcctttttcttagaatctttccacggtcctatctcataatcaccctctgcatattgcaataatcccaaacttgcttgcgatatattgtttattatagaatcccaattgttcatcaattgggccactgaatccgcattcattcccatttctttgatctgctcattcaactctgttagctgaatttttaagccatccgttaaactggttatcttttgtaatgactgaagttcttttcgctttatagcaatttgttcatctattgaatccataataactgtctgaattatgagtttttcaaacctattcaatagttttttagatatattcagaggcaggtattcttttgtattgtcgccctctaaccttttgtaagtactttcatatttttattttcgcgttacactaaattcaaatattaaaaaaggatcgctattaatgtgtagaaattgaaaaaattacatacagaagcgtataaaattcttatcatctattttcacccttctactgagttatttcggatattttacctgccgcaatggttctaccgtcctttctaagaacaactcttcccaaacggtcattttcatgggcagttaataaaggaGCATCTGTGCGGTATTTCACACCGCATAGGGTAATAACTGATATAATTAAATTGAAGCTCTAATTTGTGAGTTTAGTATACATGCATTTACTTATAATACAGTTTTTTAGTTTTGCTGGCCGCATCTTCTCAAATATGCTTCCCAGCCTGCTTTTCTGTAACGTTCACCCTCTACCTTAGCATCCCTTCCCTTTGCAAATAGTCCTCTTCCAACAATAATAATGTCAGATCCTGTAGAGACCACATCATCCACGGTTCTATACTGTTGACCCAATGCGTCTCCCTTGTCATCTAAACCCACACCGGGTGTCATAATCAACCAATCGTAACCTTCATCTCTTCCACCCATGTCTCTTTGAGCAATAAAGCCGATAACAAAATCTTTGTCGCTCTTCGCAATGTCAACAGTACCCTTAGTATATTCTCCAGTAGATAGGGAGCCCTTGCATGACAATTCTGCTAACATCAAAAGGCCTCTAGGTTCCTTTGTTACTTCTTCTGCCGCCTGCTTCAAACCGCTAACAATACCTGGGCCCACCACACCGTGTGCATTCGTAATGTCTGCCCATTCTGCTATTCTGTATACACCCGCAGAGTACTGCAATTTGACTGTATTACCAATGTCAGCAAATTTTCTGTCTTCGAAGAGTAAAAAATTGTACTTGGCGGATAATGCCTTTAGCGGCTTAACTGTGCCCTCCATGGAAAAATCAGTCAAGATATCCACATGTGTTTTTAGTAAACAAATTTTGGGACCTAATGCTTCAACTAACTCCAGTAATTCCTTGGTGGTACGAACATCCAATGAAGCACACAAGTTTGTTTGCTTTTCGTGCATGATATTAAATAGCTTGGCAGCAACAGGACTAGGATGAGTAGCAGCACGTTCCTTATATGTAGCTTTCGACATGATTTATCTTCGTTTCCTGCAGGTTTTTGTTCTGTGCAGTTGGGTTAAGAATACTGGGCAATTTCATGTTTCTTCAACACTACATATGCGTATATATACCAATCTAAGTCTGTGCTCCTTCCTTCGTTCTTCCTTCTGTTCGGAGATTACCGAATCAAAAAAATTTCAAAGAAACCGAAATCAAAAAAAAGAATAAAAAAAAAATGATGAATTGAATTGAAAAGCTGTGGTATGGTGCACTCTCAGTACAATCTGCTCTGATGCCGCATAGTTAAGCCAGCCCCGACACCCGCCAACACCCGCTGACGCGCCCTGACGGGCTTGTCTGCTCCCGGCATCCGCTTACAGACAAGCTGTGACCGTCTCCGGGAGCTGCATGTGTCAGAGGTTTTCACCGTCATCACCGA

>pPAR225
gacgaaagggcctcgtgatacgcctatttttataggttaatgtcatgataataatggtttcttaggacggatcgcttgcctgtaacttacacgcgcctcgtatcttttaatgatggaataatttgggaatttactctgtgtttatttatttttatgttttgtatttggattttagaaagtaaataaagaaggtagaagagttacggaatgaagaaaaaaaaataaacaaaggtttaaaaaatttcaacaaaaagcgtactttacatatatatttattagacaagaaaagcagattaaatagatatacattcgattaacgataagtaaaatgtaaaatcacaggattttcgtgtgtggtcttctacacagacaagatgaaacaattcggcattaatacctgagagcaggaagagcaagataaaaggtagtatttgttggcgatccccctagagtcttttacatcttcggaaaacaaaaactattttttctttaatttctttttttactttctatttttaatttatatatttatattaaaaaatttaaattataattatttttatagcacgtgatgaaaaggacccaggtggcacttttcggggaaatgtgcgcggaacccctatttgtttatttttctaaatacattcaaatatgtatccgctcatgagacaataaccctgataaatgcttcaataatattgaaaaaggaagagtatgagtattcaacatttccgtgtcgcccttattcccttttttgcggcattttgccttcctgtttttgctcacccagaaacgctggtgaaagtaaaagatgctgaagatcagttgggtgcacgagtgggttacatcgaactggatctcaacagcggtaagatccttgagagttttcgccccgaagaacgttttccaatgatgagcacttttaaagttctgctatgtggcgcggtattatcccgtattgacgccgggcaagagcaactcggtcgccgcatacactattctcagaatgacttggttgagtactcaccagtcacagaaaagcatcttacggatggcatgacagtaagagaattatgcagtgctgccataaccatgagtgataacactgcggccaacttacttctgacaacgatcggaggaccgaaggagctaaccgcttttttgcacaacatgggggatcatgtaactcgccttgatcgttgggaaccggagctgaatgaagccataccaaacgacgagcgtgacaccacgatgcctgtagcaatggcaacaacgttgcgcaaactattaactggcgaactacttactctagcttcccggcaacaattaatagactggatggaggcggataaagttgcaggaccacttctgcgctcggcccttccggctggctggtttattgctgataaatctggagccggtgagcgtgggtctcgcggtatcattgcagcactggggccagatggtaagccctcccgtatcgtagttatctacacgacggggagtcaggcaactatggatgaacgaaatagacagatcgctgagataggtgcctcactgattaagcattggtaactgtcagaccaagtttactcatatatactttagattgatttaaaacttcatttttaatttaaaaggatctaggtgaagatcctttttgataatctcatgaccaaaatcccttaacgtgagttttcgttccactgagcgtcagaccccgtagaaaagatcaaaggatcttcttgagatcctttttttctgcgcgtaatctgctgcttgcaaacaaaaaaaccaccgctaccagcggtggtttgtttgccggatcaagagctaccaactctttttccgaaggtaactggcttcagcagagcgcagataccaaatactgtccttctagtgtagccgtagttaggccaccacttcaagaactctgtagcaccgcctacatacctcgctctgctaatcctgttaccagtggctgctgccagtggcgataagtcgtgtcttaccgggttggactcaagacgatagttaccggataaggcgcagcggtcgggctgaacggggggttcgtgcacacagcccagcttggagcgaacgacctacaccgaactgagatacctacagcgtgagctatgagaaagcgccacgcttcccgaagggagaaaggcggacaggtatccggtaagcggcagggtcggaacaggagagcgcacgagggagcttccagggggaaacgcctggtatctttatagtcctgtcgggtttcgccacctctgacttgagcgtcgatttttgtgatgctcgtcaggggggcggagcctatggaaaaacgccagcaacgcggcctttttacggttcctggccttttgctggccttttgctcacatgttctttcctgcgttatcccctgattctgtggataaccgtattaccgcctttgagtgagctgataccgctcctgttcgaattagcgccaaataacccgcccccagtgttcgccgtattgttaggtttgttaccgaaaaggccccctccggtggtggcgcttcctccaaatgcatttgtctgagattgttgttgctgctgaccaaatgatgcacctaatcctcctgtagatccggctggtttagcgccaaatagtccacctgtacttgggccggtgttttgtccagtttgagtcccaccaaacgaaaacccagtattcgcgtttccagtgctagctccgctggcctgaccaaagagcccacctgcaggtgtcgaagatgctttatttaatccaaacattgtgcccactacccgtgaaaaccctctcaattactgtttttatcgtctcatcacctgatcagtaactattctcacgattaatggtctttttcaactacatttatttgagaaagctgtaatacattccgtgttgagtgatatatacaacctcctttgctcgtcttttcgccaccgcagagcaagtaacaacagagacaaacaagaagaggttagaaagcaatttaaggagtagtttaacgagtactgaaaacgtcaaactaagtacttacgacttccaattaccggttgtaaagtttatctacgcaaatataacagttgcagcttgctttttttttcagcagctcttccgttattataaaatctgtttggcgttcgcacaagcgaaccgattcttttattattttctctctgccttttatttccgttcctgttaatagtttattttctaaaggatactgtcttcttccgtacttataatcgggttcacaataagcaattgactaatcctaggacgattcgtgtactataaggagaaaaaaaatcaacacttgtaacaacagcagcaacaaatatatatcagtacggtATGGGTATCCCAAAATTCTTCAGATATATCTCAGAAAGATGGCCCATGATTTTACAACTCATTGAAGGAACACAGATTCCTGAGTTCGACAACTTATACCTAGATATGAATTCGATTTTACATAATTGTACACATGGTAACGACGACGACGTAACTAAGCGATTAACCGAAGAAGAGGTATTTGCCAAAATCTGCACGTATATCGACCATCTTTTTCAAACAATTAAGCCCAAGAAAATTTTTTACATGGCTATTGATGGGGTGGCTCCTCGTGCGAAGATGAATCAACAAAGGGCTCGTAGATTTAGAACCGCTATGGATGCAGAAAAAGCTTTGAGAAAAGCTATTGAAAATGGTGAGGAAATTCCCAAGGGAGAGCCATTTGATTCGAATTCTATTACTCCCGGTACGGAGTTTATGGCCAAACTGACCAAAAACTTACAGTATTTTATTCATGACAAAATTTCCAACGATTCCAAATGGAGAGAAGTGCAAATCATTTTTTCCGGTCATGAAGTTCCAGGTGAAGGTGAACACAAAATCATGAACTTTATAAGGCACTTGAAATCTCAAAAGGATTTCAACCAAAATACAAGACATTGTATTTACGGTCTTGATGCGGATTTGATTATGTTGGGTTTATCCACTCATGGGCCTCATTTTGCTTTGTTAAGAGAAGAAGTCACGTTTGGCAGAAGAAATAGTGAAAAAAAATCACTCGAGCATCAGAATTTCTACCTACTACATCTCTCCTTGTTAAGAGAATACATGGAGTTAGAATTCAAAGAAATTGCAGATGAAATGCAATTTGAGTATGATTTTGAACGTATTTTGGATGATTTTATTCTTGTTATGTTCGTGATTGGTAATGATTTCTTGCCCAATTTGCCTGATTTACACCTGAATAAAGGGGCTTTTCCTGTTTTGCTACAAACTTTTAAAGAAGCTCTTTTACACACTGATGGCTACATTAATGAACATGGTAAGATAAATTTAAAAAGATTAGGCGTCTGGTTGAATTATTTATCTCAATTCGAACTATTAAATTTTGAAAAAGATGATATAGACGTTGAGTGGTTCAACAAGCAATTAGAAAACATTTCTTTAGAAGGTGAAAGGAAAAGACAAAGGGTTGGTAAAAAACTACTGGTTAAGCAACAAAAAAAATTAATCGGAAGTATAAAACCATGGTTAATGGAGCAATTACAGGAAAAAATATCGCCTGATCTACCAGATGAAAGCATTCCAACTTTAGAATTGCCTAAGGACTTAGATATCAAAGACCATTTAGAATTCTTAAAGGAATTTGCTTTTGATATAGGTCTCTTCATAACGCATTCTAAATCCAAGAATAGTTATTCCCTTAAAATGGATCTTGATTCTATTAACCCTGATGAAACAGAAGAAGAGTTTGAAAATCGTGTTAATACTATTAGGAAAACAATAAAAAAATACCAAAATGCAATCATCGTGGAGGATAAAGAAGAATTAGAAACCGAAAAAACCATCTACAATGAAAGGTTTGAACATTGGAAACATGAATATTACCATGACAAATTAAAGTTCACGTCAAACAGTGAAGAAAAAGTAATGAATCTTGCTAGTGACTACGTTGAAGGTTTACAATGGGTTCTGTATTATTATTATAGAGGATGCCCATCTTGGTCATGGTATTATCCACACCATTATGCACCAAGAATCTCTGATTTGGTCAAAGGTTTAGATCAAGACATTGAATTTGATTTAAGTAAACCTTTTACTCCATTCCAGCAATTAATGGCTGTCTTACCAGAAAGATCAAAGAATCTGATACCTCCTGCCTTTAGGCCATTAATGTACGATGAACAGTCACCGATTCACGATTTTTATCCAGCTGAGGTTCAACTGGATAAGAATGGTAAGACAGCTGATTGGGAAGCTGTTGTTTTGATATCATTCGTTGATGAAAAAAGGCTAATCGAGGCCATGCAACCTTATTTGTCCAAGTTGTCACCTGAAGAAAAAAATAGGAACCAATTTGGTAAGGACTTGATATACTCTTTTAATCCTCAAGTTGACAACATCTACAAGAGCCCATTGGGTGGCATTTTTTCTGATATAGAACACAACCATTGTGTTGAGAAAGAGTATATCACTATCCCATTAAACAGCTCCGAGATTCGTTATGGTTTATTGCCTAATGCTAAACTCGGTGCTGAAATGTTGGCGGGTTTTCCAACGTTACTGTCTTTACCATTTACTAATTCATTGGAGTACAATGAAACGATGGTTTTCCAACAGCCTTCTAAACAGCAGTCAATGGTTTTACAAATAACTGATATATATCAAACGAATAACATTACTTTGGAAGACTTTTCGAAGAGGCATCTGAACAAAGTTATTTATACAAGATGGCCATATTTGAGAGAATCCAAATTGGTCTCTTTGACAGATGGTAAGACTATCTATGAATATCAAGAGTCTAATGATAAGAAAAGAATCAGATTTGTATCAAAACCTACTGACGCTCAGGACAAGAAGCTATTTAACAGTTTGAAGAATTCAATGCTAAGGATGTACGCTAAACAAAAAGCTGTTAAATTAGGACATGTGGAAGCTATTGCTACTGTTTTTCCTGTGACTGGTTTAGTAAGGGATTCTGATGGTGGTTATATCAAGACTTTTAGTTCTACCCCAGATCACTATCCATTGCAATTAGTTGTTGAATCTGTTTCCAACGAAGATGAAAGATATAAGGAAAGAGGACCAATTCCTATCGAAGAGGAATTTCCATTAAAATCGAAAGTTATCTTCTTGGGAGATTATGCTTATGGTGGCGAAACCACCATTGATGGTTACAGCAGCGATCGCAGACTGAAGATTACTGTAGAAAAGAAGTTTTTGGATAGTGAACCTACCATTGGTAAAGAAAGGCTACAAATCGATCATCAAGCCGTCAAATATTACCCATCTTACATTGTATCTAAGAATTTGCACCTGCACCCATTGTTTTTGTCTAAGATTACTTCTAAGTTTATGATTACTGACGCTAATGGTAAGCATATTAATGTCGGTATACCAGTTAAGTTTGAAGCTAGACACCAAAAGGTTTTAGGTTACGCAAGAAGAAATCCAAGGGGCTGGGAGTATTCAAATTTAACAATAAATGTATTGAAAGAGTATAGACAGACATTTCCTGAATTTTTCTTCAGGTTGTCAAAGGTGGGTAATGATATACCAGTTTTGGAGGACCTTTTCCCTAATTCCTCCACCAAGGAAGCCATGAATTTTTTAGATGGTATTAAGCAATGGCTGAAGTATGTTTCGTCGAAGTTTATTGCCGTATCTTTAGAATCAGATTCTTTAACCAAAACATCTATTGCTGCTGTGGAGGATCACATAATGAAATATGCAGCTAATATTGAAGGACATGAAAAAAAGCAGCTGGCTAAAGTTCCTCGCGAAGCCGTTTTGAATCCAAGATCATCATTTGCACTTTTACGTAGTCAAAAATTCGATTTGGGTGATCGTGTTGTTTACATCCAAGATTCCGGTAAGGTCCCAATTTTCTCAAAGGGTACTGTTGTGGGTTACACCACTCTCAGTTCATCATTGTCCATTCAGGTCTTATTTGATCATGAAATCGTGGCAGGTAACAACTTTGGCGGCAGACTACACACAAATAGAGGGTTAGGTCTTGATGCCTCTTTCTTGTTAAACGTCACTAATAGACAATTCATCTACCACTCAAAGGCTTCCAAGAAGGCTTTGGAAAAGAAAAAACAACCTAACAGCAGAAACAATAATTCCAAAGCTGGTCACAAAAATGCGCCAAAGCTGCAACCTGAGGAAAAGCTAAGAAAAGAAAGAGCTCATGACTTACTGAATTATATTAAAAAGGATTCGAATGAAAAGGGTTCCGAAGGAGGAGATAACAAGAATGTGGTACCTCAAGGAGATTCTAAACCTGTCAAAAAAACTATATTGAAAAGGCCAGCTCAGAAAACCAGCGAAGGTCAGCAGCAAGTTGATGTGACCATTTCTGAAAAAGTTCCACTTAATAATCCAACCGTTGCCGGCTCTATTTTTAACGCCGTAGCAAATCAATATTCCGATGGTATAGGCAATAATTTGAACATCCCAGTTGTACCTCATCTAATGAGTGTTGCTGGAGGCCCTATTCCTGGAGCGAATGATGCTGTTGATGTCGGGTTGCCTTACAATATCCCCCCCAGTTTCATTGCCCATCCTAATGGTCCTCACCCGCTGCCTCTCCACCAAATGCCTTACCCTAATATGAATGGAATCTCTATTCCACAATCACATGGTTTCAGTCAACCAGTTCCCTTCCCTCCTCCACCTCCTATGACCAGTTTTTCAGAACAAGGAACTCAGATTGTCGTCAATGAAAAAGAAAGTCAGGATTTGAAAAATTTTATTACTGGTAAACAGAATGGTAATGGTTCGAGTATAAGTAAACAAGCCAAAGGTAGTAGGAAACAAGAGACTAAACCCTTTTCTGGTACAAACACTACCGAATGTCTATCGCCAAAGTCAGGACACAATACCGCCAAACTTGATAGTAAGAAGGAGGAGTCTCATTGAaacatacgactaaaaacgaagtatattcgaggttactttaatagtatatctgagacctatataaagaggggtatttgtatttaatcgttgatcttgttaagaaaaagcttataacaaatggggattgtcaaagggtattttttacacaaagctttccgcatagttatatattatctcattttcaataatcctcctgtagggtgtagctttgcactttcttctcattgatctcattttgcttagcaaaccatttttcttcaaagccatttgatctgtggacaccgtcccatcttgacccaggcataatggcaaacctgttctcaggtgctggcttatcataaagcttgcggcccagtaaagatgtttttacagttctttctttgtcatgtgtaaatgttattgcagggtcttctatcgtcagactcgaggcagtttgatttttcttcttatcatgtgcatctacatttattccaagcttttgcacgtctcccatattcaaatttttcaggtattgctctctttccgcggctttctcatcttcatatttagatcgactaaaactagaatcgtctatcttggaatcttcctgaatcttgtgaccttgagcgtctctgtatatggtttttcgtgttttcgatttgtctgctactgtgacaagtggctcttgagccctgatttcctttagatcgttcttgctttcgttgccagtaattgacgatgcggaaggatgtgttattgcatgggaaagctcgtttgtttccaggttcttccatatattcttgcttttttgtttgtcaaacttgctgaatgaagcaactcctgacttctcctgttcttgttgcagtgtacttagccgttcttttactatcaaagaagttttgtctgagttagcgtctgattttgactctttcttcttcttttgcatctgtgcggtatttcacaccgcatatcgaccggtcgaggagaacttctagtatatctacatacctaatattattgccttattaaaaatggaatcccaacaattacatcaaaatccacattctcttcaaaatcaattgtcctgtacttccttgttcatgtgtgttcaaaaacgttatatttataggataattatactctatttctcaacaagtaattggttgtttggccgagcggtctaaggcgcctgattcaagaaatatcttgaccgcagttaactgtgggaatactcaggtatcgtaagatgcaagagttcgaatctcttagcaaccattatttttttcctcaacataacgagaacacacaggggcgctatcgcacagaatcaaattcgatgactggaaattttttgttaatttcagaggtcgcctgacgcatatacctttttcaactgaaaaattgggagaaaaaggaaaggtgagaggccggaaccggcttttcatatagaatagagaagcgttcatgactaaatgcttgcatcacaatacttgaagttgacaatattatttaaggacctattgttttttccaataggtggttagcaatcgtcttactttctaacttttcttaccttttacatttcagcaatatatatatatatttcaaggatataccattctaatgtctgcccctatgtctgcccctaagaagatcgtcgttttgccaggtgaccacgttggtcaagaaatcacagccgaagccattaaggttcttaaagctatttctgatgttcgttccaatgtcaagttcgatttcgaaaatcatttaattggtggtgctgctatcgatgctacaggtgtcccacttccagatgaggcgctggaagcctccaagaaggttgatgccgttttgttaggtgctgtgggtggtcctaaatggggtaccggtagtgttagacctgaacaaggtttactaaaaatccgtaaagaacttcaattgtacgccaacttaagaccatgtaactttgcatccgactctcttttagacttatctccaatcaagccacaatttgctaaaggtactgacttcgttgttgtcagagaattagtgggaggtatttactttggtaagagaaaggaagacgatggtgatggtgtcgcttgggatagtgaacaatacaccgttccagaagtgcaaagaatcacaagaatggccgctttcatggccctacaacatgagccaccattgcctatttggtccttggataaagctaatgttttggcctcttcaagattatggagaaaaactgtggaggaaaccatcaagaacgaattccctacattgaaggttcaacatcaattgattgattctgccgccatgatcctagttaagaacccaacccacctaaatggtattataatcaccagcaacatgtttggtgatatcatctccgatgaagcctccgttatcccaggttccttgggtttgttgccatctgcgtccttggcctctttgccagacaagaacaccgcatttggtttgtacgaaccatgccacggttctgctccagatttgccaaagaataaggttgaccctatcgccactatcttgtctgctgcaatgatgttgaaattgtcattgaacttgcctgaagaaggtaaggccattgaagatgcagttaaaaaggttttggatgcaggtatcagaactggtgatttaggtggttccaacagtaccaccgaagtcggtgatgctgtcgccgaagaagttaagaaaatccttgcttaaaaagattctctttttttatgatatttgtacataaactttataaatgaaattcataatagaaacgacacgaaattacaaaatggaatatgttcatagggtagacgaaactatatacgcaatctacatacatttatcaagaaggagaaaaaggaggatagtaaaggaatacaggtaagcaaattgatactaatggctcaacgtgataaggaaaaagaattgcactttaacattaatattgacaaggaggagggcaccacacaaaaagttaggtgtaacagaaaatcatgaaactacgattcctaatttgatattggaggattttctctaaaaaaaaaaaaatacaacaaataaaaaacactcaatgacctgaccatttgatggagtttaagtcaataccttcttgaaccatttcccataatggtgaaagttccctcaagaattttactctgtcagaaacggccttacgacgtagtcgatatggtgcactctcagtacaatctgctctgatgccgcatagttaagccagccccgacacccgccaacacccgctgacgcgccctgacgggcttgtctgctcccggcatccgcttacagacaagctgtgaccgtctccgggagctgcatgtgtcagaggttttcaccgtcatcaccgaaacgcgcga

>pPAR226
gacgaaagggcctcgtgatacgcctatttttataggttaatgtcatgataataatggtttcttaggacggatcgcttgcctgtaacttacacgcgcctcgtatcttttaatgatggaataatttgggaatttactctgtgtttatttatttttatgttttgtatttggattttagaaagtaaataaagaaggtagaagagttacggaatgaagaaaaaaaaataaacaaaggtttaaaaaatttcaacaaaaagcgtactttacatatatatttattagacaagaaaagcagattaaatagatatacattcgattaacgataagtaaaatgtaaaatcacaggattttcgtgtgtggtcttctacacagacaagatgaaacaattcggcattaatacctgagagcaggaagagcaagataaaaggtagtatttgttggcgatccccctagagtcttttacatcttcggaaaacaaaaactattttttctttaatttctttttttactttctatttttaatttatatatttatattaaaaaatttaaattataattatttttatagcacgtgatgaaaaggacccaggtggcacttttcggggaaatgtgcgcggaacccctatttgtttatttttctaaatacattcaaatatgtatccgctcatgagacaataaccctgataaatgcttcaataatattgaaaaaggaagagtatgagtattcaacatttccgtgtcgcccttattcccttttttgcggcattttgccttcctgtttttgctcacccagaaacgctggtgaaagtaaaagatgctgaagatcagttgggtgcacgagtgggttacatcgaactggatctcaacagcggtaagatccttgagagttttcgccccgaagaacgttttccaatgatgagcacttttaaagttctgctatgtggcgcggtattatcccgtattgacgccgggcaagagcaactcggtcgccgcatacactattctcagaatgacttggttgagtactcaccagtcacagaaaagcatcttacggatggcatgacagtaagagaattatgcagtgctgccataaccatgagtgataacactgcggccaacttacttctgacaacgatcggaggaccgaaggagctaaccgcttttttgcacaacatgggggatcatgtaactcgccttgatcgttgggaaccggagctgaatgaagccataccaaacgacgagcgtgacaccacgatgcctgtagcaatggcaacaacgttgcgcaaactattaactggcgaactacttactctagcttcccggcaacaattaatagactggatggaggcggataaagttgcaggaccacttctgcgctcggcccttccggctggctggtttattgctgataaatctggagccggtgagcgtgggtctcgcggtatcattgcagcactggggccagatggtaagccctcccgtatcgtagttatctacacgacggggagtcaggcaactatggatgaacgaaatagacagatcgctgagataggtgcctcactgattaagcattggtaactgtcagaccaagtttactcatatatactttagattgatttaaaacttcatttttaatttaaaaggatctaggtgaagatcctttttgataatctcatgaccaaaatcccttaacgtgagttttcgttccactgagcgtcagaccccgtagaaaagatcaaaggatcttcttgagatcctttttttctgcgcgtaatctgctgcttgcaaacaaaaaaaccaccgctaccagcggtggtttgtttgccggatcaagagctaccaactctttttccgaaggtaactggcttcagcagagcgcagataccaaatactgtccttctagtgtagccgtagttaggccaccacttcaagaactctgtagcaccgcctacatacctcgctctgctaatcctgttaccagtggctgctgccagtggcgataagtcgtgtcttaccgggttggactcaagacgatagttaccggataaggcgcagcggtcgggctgaacggggggttcgtgcacacagcccagcttggagcgaacgacctacaccgaactgagatacctacagcgtgagctatgagaaagcgccacgcttcccgaagggagaaaggcggacaggtatccggtaagcggcagggtcggaacaggagagcgcacgagggagcttccagggggaaacgcctggtatctttatagtcctgtcgggtttcgccacctctgacttgagcgtcgatttttgtgatgctcgtcaggggggcggagcctatggaaaaacgccagcaacgcggcctttttacggttcctggccttttgctggccttttgctcacatgttctttcctgcgttatcccctgattctgtggataaccgtattaccgcctttgagtgagctgataccgctcctgttcgaattagcgccaaataacccgcccccagtgttcgccgtattgttaggtttgttaccgaaaaggccccctccggtggtggcgcttcctccaaatgcatttgtctgagattgttgttgctgctgaccaaatgatgcacctaatcctcctgtagatccggctggtttagcgccaaatagtccacctgtacttgggccggtgttttgtccagtttgagtcccaccaaacgaaaacccagtattcgcgtttccagtgctagctccgctggcctgaccaaagagcccacctgcaggtgtcgaagatgctttatttaatccaaacattgtgcccactacccgtgaaaaccctctcaattactgtttttatcgtctcatcacctgatcagtaactattctcacgattaatggtctttttcaactacatttatttgagaaagctgtaatacattccgtgttgagtgatatatacaacctcctttgctcgtcttttcgccaccgcagagcaagtaacaacagagacaaacaagaagaggttagaaagcaatttaaggagtagtttaacgagtactgaaaacgtcaaactaagtacttacgacttccaattaccggttgtaaagtttatctacgcaaatataacagttgcagcttgctttttttttcagcagctcttccgttattataaaatctgtttggcgttcgcacaagcgaaccgattcttttattattttctctctgccttttatttccgttcctgttaatagtttattttctaaaggatactgtcttcttccgtacttataatcgggttcacaataagcaattgactaatcctaggacgattcgtgtactataaggagaaaaaaaatcaacacttgtaacaacagcagcaacaaatatatatcagtacggtATGGGTATTCCAAAATTTTTCAGATACATCTCAGAGAGATGGCCTATGATTCTACAACTTATTGAAGGGACTCAGATTCCCGAGTTTGATAACCTGTATCTGGACATGAATTCGATTTTACATAACTGTACGCATGGTAACGACGATGACGTGACGAAGCGACTAACTGAAGAAGAGGTTTTTGCCAAGATCTGCACGTATATCGACCATCTTTTTCAAACCATCAAGCCCAAGCAAATTTTTTACATGGCTATCGATGGTGTGGCTCCCCGTGCGAAGATGAATCAACAGAGAGCTCGTAGGTTTAGAACTGCCATGGACGCCGAAAAAGCTATGAAAAAAGCTATTGAAAATGGTGACGAGATTCCTAAAGGTGAACCGTTCGACTCAAATTGTATTACTCCAGGTACTGAATTCATGGCCAAACTGACAAAAAATTTACAGTATTTCATTCATGACAAGATCTCTAACGATTCTAAGTGGAGAGAAGTACAAATTATATTTTCTGGCCATGAAGTTCCAGGTGAAGGTGAGCACAAAATCATGAATTTCATAAGGCATTTAAAATCACAGAAGGATTTTAACCAAAATACGAGACATTGTATTTATGGTCTTGATGCGGATTTGATCATGCTAGGTTTATCTACTCACGGGCCTCATTTTGCTCTATTAAGAGAAGAAGTCACGTTTGGGAGAAGGAATAGCGAAAAAAAATCTCTAGAGCATCAGAATTTCTTTCTTTTACACCTTTCTTTATTGAGAGAATACATGGAGTTAGAATTCAAAGAAATCGCCGATGAAATGCAATTTGAGTACGATTTTGAACGTATCTTGGATGATTTTATTCTTGTCATGTTCGTCATTGGTAATGATTTCTTGCCCAATTTGCCGGATTTACACCTAAATAAAGGTGCTTTCCCTGTCCTGTTACAAACTTTCAAAGAAGCTCTCTTACATACCGATGGCTACATTAATGAACACGGAAAAATAAACTTGAGAAGATTAGGAGTCTGGCTGGACTACTTGTCTCAATTCGAGTTGTTAAATTTCGAGAAGGATGATATAGATGTTGAATGGTTCAACAAACAACTAGAAAACATTTCTTTAGAAGGTGAAAGGAAAAGACAAAGGGTTGGTAAGAAATTATTGATTAAGCAACAAAAGAAACTGATCGGGAAGATAAAACCTTGGTTAATGGAGCAATTACAGGAAAAATTATCGCCTGATTTACCTGACGAAAAAATTCCGACCTTAGAGTTGCCCAAGGATTTGAATGTTAAAGATCATTTGGAATTTTTGAAAGAGTTTGCCTTCGATCTGGGTCTTTTCATAACGCATTCCAAGTCTAAGGACACTTACTCCTTAAAAATGGATCTTGATTCAATTAGTCCTGATGAAACTGAAGAAGAATTTCAAACTCGTGTCAATTCCATTAGAAAAACAATGAAGAAGTACCAAAACGCTATCTTCGTGGAAGATGAAGAAGAACTGGATACAGAAAAAACCATTTATAATGATAGATTTGAAAAATGGAAACACGAATATTATCATGACAAATTAAAATTCACCTCGGACAAGGAAGAAAAAGTGACAGATTTAGCTAAGGACTATGTTGAAGGTTTGCAATGGGTCTTGTATTATTACTATAGAGGCTGTCCATCTTGGTCATGGTATTATCCACACCACTACTCGCCAAGAATTTCAGATTTAGTCAAAGGTCTGGACCAAGACATTGAATTTGATTTAAGTAAGCCATTTACCCCATTCCAGCAATTAATGGCTGTCCTACCAGAAAGATCTAAAAATTTAATACCTCCAGCCTTTAGACCATTAATGTATGATGAACAATCACCAATTCACGATTTTTATCCAGCCGAAGTTCAACTGGATAAGAATGGCAAAACGGCCGATTGGGAAGCCGTTGTCTTGATATCGTTTGTTGACGAAGAAAGATTGATTGAGGCCATGCAACCGTATCTGGCTAAGTTATCGCCTGAAGAAAAAATCAGGAACCAATTTGGTAAAGACTTGATATACTCATTCAATCCTCAGGTTGATAACATTTACAAGAGTCCATTGGGCGGTATTTTCTCTGATATAGAACACAACCATTGTGTAGAGAAAGAGTACATCGCCATCCCACTCGATAGTTCTGAGATTCGGTACGGTTTGTTACCTGATGCCAAACTTGGTTCTGAAATGCTTGCTGGGTTTCCAACGTTGCTCTCTTTACCATTTACTAATTCATTGGAGTACAATGAAACAATGGTTTTCCAACAACCTTCCAGACAACAATCAATGGTTCTAAAAATAACTGACATATACCAAACAAACAACGTTACTTTGGAAGACTTCTCTAAGAGGCATTTAAACAAAATAATCTACACAAGATGGCCATATTTGAGGGAATCCAAACTAGTTTCTTTGACAGATGGACAAACTGTTTATGAATATCAAGAGTCCAATGACAAGAAAAAATTCAGATTTGTATCGAGACCTGCTGACAATCAAGACAAAAAGTTATTCAACAGTTTGAAGAATTCAATGCTAAGAAATTACGCAAAACAGAAAGCTGTCAAACTTGACCATGTGAAAGCTATTGCTACTGTTTGCCCTGTGACAGGTTTAGCGAGAGATCCTGAAGGTGGGTACGTCAAAACTTTTAGTTGTACTCCAGATCACTATCCACTGCAATTAGTTGTAGAATCCATCGCTAACGAAGATGAAAGGTATAAAGAAAGAGGACCCATTCCTATTGAGGAGGAATTTCCATTAAATTCTAAAGTTATTTTCTTGGGTGATTATGCTTATGGTGGCGAAACTACTATCGATGGTTACAGTAGTGATCGTAGATTAAAGATTACTGTAGAAAAGAAGTTTTTGGATAGTGAACCCACAATTGGTAAAGAAAGATTGCAAATGGATCACCAAGCTGTTCAGTATTACCCATCCTATATTGTTTCTAAGAATATGCACCTACATCCTTTGTTTTTATCTAAGATCACTTCCAAGTTTATGATTTCTGATGCTACTGGTAAGCACATTAATGTCGGTATTCCGGTAAAGTTTGAAGCTAGACACCAAAAAGTCTTAGGTTACGCGAGAAGAAACCCAAGAGGTTGGGAGTACTCAAATTTAACCATAAGCGTACTAAAAGAGTATAGACAAACTTTCCCTGAATTTTTCTTCAGATTGTCTAAGGTAGGCAACGATATTCCAGCTTTGGAGGACCTTTACCCCAATACTTCCACTAAGGAAGCCATGAATTTATTAGATGGTGTTAAGCAATGGTTAAAGTATGTCTCGTCCAAGTTCATCGCCGTTTCTTTGGAGTCGGACTCCTTAACCAAAACCTCGATTGCCGCTGTGGAAGATCATATTATGAAATACGCTGCTAACATTGAGGGTCATGAAAGAAAGCAGTTAGCCAAGGTTCCTCGCGAAGCAGTATTGAATCCAAGATCATCATTTGCACTCTTGCGTAGTCAAAAGTTCGACTTGGGTGATCGTGTTGTTTACATTCAAGATTCCGGTAAGGTTCCAATTTTCTCAAAAGGTACTGTTGTTGGTTATACCACTCTAAGTTCATCGTTGTCCATCCAGGTTTTATTTGATCATGAAATTGTGGCTGGTAATAACTTTGGTGGAAGATTGAACACAAATAGAGGATTGGGTCTTGATGCTTCTTTCCTATTAAATATCACTAATAGGCAATTCATTTATCATTCTAAGGCTTCCAAGAAGGCTTTGGAAAAGAAAAAACAACCAAATAATAGAAACAATACCGCTAAAACTGCTCGCAAGCCTCCACAAAAGCAACAGTCTGAAGAGAAGTTGAGAAAAGAGAGAGCGCATGATTTGTTGAATTACATCAAGAAGGATACCAATGAAAAGCATACTGAAGATGAAAAGGAAAAGAAATATCCATCTCAAAAGAATTCAAAGCCTGCGAAGAAAACTTTGTTGAAAAGGCCAAGTCAGCAAAACACCGAAAACAAGAAACAAGTCGATGTTAATGTAGCCAGCTCTGAGAAGCCATCACCCAATGGTTCAACTACTGCTGGTTCTATTTTTAATGCTGTAGCAAATCAATATTCTGATGGCATGGGCAATAATTTAAATATTCCTATTCCACCTCATCCACTTCCGGGAGCTAATGATACTGGGGATGTTGGCTTGCCCTACAACATTCCACCGGGTTTTGTTGCTCATCCCGGTGGCCCTCATCCGCTACCCCTTCACCAAATGCCTTATCCTAATATGAATGGCATTCCTATCCCACCACCACATGGATTTGGTCAACCAATGCCTTTTCCACACCCACATGCGATAGTAAATAACTCAGATCAGGGGAACATTGCTGTCAATGAGAAGGAAAGCCAAGACTTGAAAGAATTCATTAACGGTAAACAGAACAGTAATGGTTCAAGTGTGAGGGAAGAAACCACGGGTAGCAGGGAAACTGAACCAAACACCACTTCCAACATGAGCACTACCGACTCTCAATTTTCAAAGTCTGGAAATGATGTTGTTGGACGTGACATTTAGaacatacgactaaaaacgaagtatattcgaggttactttaatagtatatctgagacctatataaagaggggtatttgtatttaatcgttgatcttgttaagaaaaagcttataacaaatggggattgtcaaagggtattttttacacaaagctttccgcatagttatatattatctcattttcaataatcctcctgtagggtgtagctttgcactttcttctcattgatctcattttgcttagcaaaccatttttcttcaaagccatttgatctgtggacaccgtcccatcttgacccaggcataatggcaaacctgttctcaggtgctggcttatcataaagcttgcggcccagtaaagatgtttttacagttctttctttgtcatgtgtaaatgttattgcagggtcttctatcgtcagactcgaggcagtttgatttttcttcttatcatgtgcatctacatttattccaagcttttgcacgtctcccatattcaaatttttcaggtattgctctctttccgcggctttctcatcttcatatttagatcgactaaaactagaatcgtctatcttggaatcttcctgaatcttgtgaccttgagcgtctctgtatatggtttttcgtgttttcgatttgtctgctactgtgacaagtggctcttgagccctgatttcctttagatcgttcttgctttcgttgccagtaattgacgatgcggaaggatgtgttattgcatgggaaagctcgtttgtttccaggttcttccatatattcttgcttttttgtttgtcaaacttgctgaatgaagcaactcctgacttctcctgttcttgttgcagtgtacttagccgttcttttactatcaaagaagttttgtctgagttagcgtctgattttgactctttcttcttcttttgcatctgtgcggtatttcacaccgcatatcgaccggtcgaggagaacttctagtatatctacatacctaatattattgccttattaaaaatggaatcccaacaattacatcaaaatccacattctcttcaaaatcaattgtcctgtacttccttgttcatgtgtgttcaaaaacgttatatttataggataattatactctatttctcaacaagtaattggttgtttggccgagcggtctaaggcgcctgattcaagaaatatcttgaccgcagttaactgtgggaatactcaggtatcgtaagatgcaagagttcgaatctcttagcaaccattatttttttcctcaacataacgagaacacacaggggcgctatcgcacagaatcaaattcgatgactggaaattttttgttaatttcagaggtcgcctgacgcatatacctttttcaactgaaaaattgggagaaaaaggaaaggtgagaggccggaaccggcttttcatatagaatagagaagcgttcatgactaaatgcttgcatcacaatacttgaagttgacaatattatttaaggacctattgttttttccaataggtggttagcaatcgtcttactttctaacttttcttaccttttacatttcagcaatatatatatatatttcaaggatataccattctaatgtctgcccctatgtctgcccctaagaagatcgtcgttttgccaggtgaccacgttggtcaagaaatcacagccgaagccattaaggttcttaaagctatttctgatgttcgttccaatgtcaagttcgatttcgaaaatcatttaattggtggtgctgctatcgatgctacaggtgtcccacttccagatgaggcgctggaagcctccaagaaggttgatgccgttttgttaggtgctgtgggtggtcctaaatggggtaccggtagtgttagacctgaacaaggtttactaaaaatccgtaaagaacttcaattgtacgccaacttaagaccatgtaactttgcatccgactctcttttagacttatctccaatcaagccacaatttgctaaaggtactgacttcgttgttgtcagagaattagtgggaggtatttactttggtaagagaaaggaagacgatggtgatggtgtcgcttgggatagtgaacaatacaccgttccagaagtgcaaagaatcacaagaatggccgctttcatggccctacaacatgagccaccattgcctatttggtccttggataaagctaatgttttggcctcttcaagattatggagaaaaactgtggaggaaaccatcaagaacgaattccctacattgaaggttcaacatcaattgattgattctgccgccatgatcctagttaagaacccaacccacctaaatggtattataatcaccagcaacatgtttggtgatatcatctccgatgaagcctccgttatcccaggttccttgggtttgttgccatctgcgtccttggcctctttgccagacaagaacaccgcatttggtttgtacgaaccatgccacggttctgctccagatttgccaaagaataaggttgaccctatcgccactatcttgtctgctgcaatgatgttgaaattgtcattgaacttgcctgaagaaggtaaggccattgaagatgcagttaaaaaggttttggatgcaggtatcagaactggtgatttaggtggttccaacagtaccaccgaagtcggtgatgctgtcgccgaagaagttaagaaaatccttgcttaaaaagattctctttttttatgatatttgtacataaactttataaatgaaattcataatagaaacgacacgaaattacaaaatggaatatgttcatagggtagacgaaactatatacgcaatctacatacatttatcaagaaggagaaaaaggaggatagtaaaggaatacaggtaagcaaattgatactaatggctcaacgtgataaggaaaaagaattgcactttaacattaatattgacaaggaggagggcaccacacaaaaagttaggtgtaacagaaaatcatgaaactacgattcctaatttgatattggaggattttctctaaaaaaaaaaaaatacaacaaataaaaaacactcaatgacctgaccatttgatggagtttaagtcaataccttcttgaaccatttcccataatggtgaaagttccctcaagaattttactctgtcagaaacggccttacgacgtagtcgatatggtgcactctcagtacaatctgctctgatgccgcatagttaagccagccccgacacccgccaacacccgctgacgcgccctgacgggcttgtctgctcccggcatccgcttacagacaagctgtgaccgtctccgggagctgcatgtgtcagaggttttcaccgtcatcaccgaaacgcgcga

>pPAR227
gacgaaagggcctcgtgatacgcctatttttataggttaatgtcatgataataatggtttcttaggacggatcgcttgcctgtaacttacacgcgcctcgtatcttttaatgatggaataatttgggaatttactctgtgtttatttatttttatgttttgtatttggattttagaaagtaaataaagaaggtagaagagttacggaatgaagaaaaaaaaataaacaaaggtttaaaaaatttcaacaaaaagcgtactttacatatatatttattagacaagaaaagcagattaaatagatatacattcgattaacgataagtaaaatgtaaaatcacaggattttcgtgtgtggtcttctacacagacaagatgaaacaattcggcattaatacctgagagcaggaagagcaagataaaaggtagtatttgttggcgatccccctagagtcttttacatcttcggaaaacaaaaactattttttctttaatttctttttttactttctatttttaatttatatatttatattaaaaaatttaaattataattatttttatagcacgtgatgaaaaggacccaggtggcacttttcggggaaatgtgcgcggaacccctatttgtttatttttctaaatacattcaaatatgtatccgctcatgagacaataaccctgataaatgcttcaataatattgaaaaaggaagagtatgagtattcaacatttccgtgtcgcccttattcccttttttgcggcattttgccttcctgtttttgctcacccagaaacgctggtgaaagtaaaagatgctgaagatcagttgggtgcacgagtgggttacatcgaactggatctcaacagcggtaagatccttgagagttttcgccccgaagaacgttttccaatgatgagcacttttaaagttctgctatgtggcgcggtattatcccgtattgacgccgggcaagagcaactcggtcgccgcatacactattctcagaatgacttggttgagtactcaccagtcacagaaaagcatcttacggatggcatgacagtaagagaattatgcagtgctgccataaccatgagtgataacactgcggccaacttacttctgacaacgatcggaggaccgaaggagctaaccgcttttttgcacaacatgggggatcatgtaactcgccttgatcgttgggaaccggagctgaatgaagccataccaaacgacgagcgtgacaccacgatgcctgtagcaatggcaacaacgttgcgcaaactattaactggcgaactacttactctagcttcccggcaacaattaatagactggatggaggcggataaagttgcaggaccacttctgcgctcggcccttccggctggctggtttattgctgataaatctggagccggtgagcgtgggtctcgcggtatcattgcagcactggggccagatggtaagccctcccgtatcgtagttatctacacgacggggagtcaggcaactatggatgaacgaaatagacagatcgctgagataggtgcctcactgattaagcattggtaactgtcagaccaagtttactcatatatactttagattgatttaaaacttcatttttaatttaaaaggatctaggtgaagatcctttttgataatctcatgaccaaaatcccttaacgtgagttttcgttccactgagcgtcagaccccgtagaaaagatcaaaggatcttcttgagatcctttttttctgcgcgtaatctgctgcttgcaaacaaaaaaaccaccgctaccagcggtggtttgtttgccggatcaagagctaccaactctttttccgaaggtaactggcttcagcagagcgcagataccaaatactgtccttctagtgtagccgtagttaggccaccacttcaagaactctgtagcaccgcctacatacctcgctctgctaatcctgttaccagtggctgctgccagtggcgataagtcgtgtcttaccgggttggactcaagacgatagttaccggataaggcgcagcggtcgggctgaacggggggttcgtgcacacagcccagcttggagcgaacgacctacaccgaactgagatacctacagcgtgagctatgagaaagcgccacgcttcccgaagggagaaaggcggacaggtatccggtaagcggcagggtcggaacaggagagcgcacgagggagcttccagggggaaacgcctggtatctttatagtcctgtcgggtttcgccacctctgacttgagcgtcgatttttgtgatgctcgtcaggggggcggagcctatggaaaaacgccagcaacgcggcctttttacggttcctggccttttgctggccttttgctcacatgttctttcctgcgttatcccctgattctgtggataaccgtattaccgcctttgagtgagctgataccgctcctgttcgaattagcgccaaataacccgcccccagtgttcgccgtattgttaggtttgttaccgaaaaggccccctccggtggtggcgcttcctccaaatgcatttgtctgagattgttgttgctgctgaccaaatgatgcacctaatcctcctgtagatccggctggtttagcgccaaatagtccacctgtacttgggccggtgttttgtccagtttgagtcccaccaaacgaaaacccagtattcgcgtttccagtgctagctccgctggcctgaccaaagagcccacctgcaggtgtcgaagatgctttatttaatccaaacattgtgcccactacccgtgaaaaccctctcaattactgtttttatcgtctcatcacctgatcagtaactattctcacgattaatggtctttttcaactacatttatttgagaaagctgtaatacattccgtgttgagtgatatatacaacctcctttgctcgtcttttcgccaccgcagagcaagtaacaacagagacaaacaagaagaggttagaaagcaatttaaggagtagtttaacgagtactgaaaacgtcaaactaagtacttacgacttccaattaccggttgtaaagtttatctacgcaaatataacagttgcagcttgctttttttttcagcagctcttccgttattataaaatctgtttggcgttcgcacaagcgaaccgattcttttattattttctctctgccttttatttccgttcctgttaatagtttattttctaaaggatactgtcttcttccgtacttataatcgggttcacaataagcaattgactaatcctaggacgattcgtgtactataaggagaaaaaaaatcaacacttgtaacaacagcagcaacaaatatatatcagtacggtATGGGTATTCCGAAATTTTTTAGATATATCTCAGAGAGATGGCCCATGATTTTACAACTCATTGAAGGGACTCAGATTCCAGAATTCGATAACTTGTATCTGGATATGAATTCAATTTTACACAATTGTACGCATGGTAACGACGATGACGTAACCAAGCGGCTAACTGAAGAAGAAGTCTTTGCTAAGATATGTACGTATATCGACCATCTTTTCCAAACTATCAAGCCCAATAAGATTTTTTACATGGCTATTGATGGTGTGGCCCCTCGTGCAAAAATGAATCAACAGAGAGCTCGTAGATTCAGAACTGCCATGGACGCAGAAAAGGCTATGAAAAAGGCCATTGAAAATGGAGACGAAATTCCTAAAGGTGAGCCATTCGACTCCAACTCCATTACACCGGGCACAGAATTCATGGCTAAATTGACCAAGAACTTACAATATTTTATTCATGACAAAATTTCCAACGATTCTAAATGGAGAGAGGTGCAAATCATATTTTCCGGTCACGAAGTTCCAGGTGAAGGTGAACACAAAATCATGAACTTTATAAGGCATCTAAAATCTCAGAAGGACTTCAATCAGAATACGAGACATTGTATTTACGGTCTTGATGCGGATTTGATCATGCTTGGTCTGTCCACTCACGGGCCTCACTTCGCGCTTTTGAGAGAAGAAGTCACATTTGGTAGAAGAAATAGCGAAAAGAAATCCCTCGAGCATCAGAACTTCTACTTATTACATCTTTCTTTATTGAGAGAATATATGGAACTGGAATTCAAAGAAATTGCTGATGAAATGCGATTTGAATATGATTTTGAACGTATCTTGGACGATTTTATCCTCGTCATGTTCGTCATTGGTAACGATTTCTTGCCCAATTTGCCGGATTTGCACTTAAATAAAGGTGCTTTCCCTGTCTTGTTACAGACTTTCAAAGAAGCTCTGTTACATACGGATGGCTATATTAATGAACATGGTAAGATAAATTTGAAAAGGTTGGGAGTCTGGTTGGATTATCTATCTCAGTTCGAGCTATTAAATTTCGAGAAGGAGGATATAGATGTTGAGTGGTTCAACAAGCAACTAGAAAATATCTCTTTAGATGGTGAAAGGAAAAGACAAAGGGTTGGTAAAAAATTGTTGGTCAAGCAACAAAAGAAATTAATTGGAAGTATAAAGCCATGGTTGATGGAACAACTACAAGGTAAAATATCACCAGACTTGCCAGATGAAAAAATTCCCACCCTAGAGTTACCTAGAGACTTGGACATTAAAGACCATTTAGAATTTTTGAAAGAATTTGCCTTTGATTTGGGCCTCTTCATAACGCATTCCAAATCCAAGAACACTTACTCTTTAAAATTGGATCTTGATTCCATCAACCCTGACGAAACAGATGAAGAATTTCAAAATCGTGTTAATTCTACTAGGAAAACAATAAAGAAATATCAAAATGCTATTATTGTGGAAGATAAAGAGGAATTGGAAACTGAAAAAACCATCTACAATGAAAGATTCGAACATTGGAAACATGAATATTATCGGGACAAATTAAAATATGCGTCAGACTGTGAGGAAAGAGTTACAGATCTTTCTAAGGACTACGTTGAAGGTTTGCAATGGGTCTTGTATTACTATTATAGAGGTTGTCCATCTTGGTCTTGGTATTACCCACACCATTATGCACCAAGAATCTCCGATTTAGTAAAAGGTTTGGATCAAGACATTGAATTTGACTTGAGCAAGCCCTTTACGCCATTCCAGCAACTAATGGCTGTCCTACCAGAAAGATCTAAAAATCTTATACCTCCAGCCTTCAGGCCATTAATGTACGATGAACAATCGCCAATTCACGATTTTTATCCTGCTGAAGTCCAACTAGATAAGAATGGTAAAACGGCTGATTGGGAAGCCGTTGTCTTGATATCATTTGTGGACGAAAAAAGATTGATTGAGGCAATGCAACCTTACTTGTCCAAACTGTCGCCTGAAGAAAAAACTAGGAATCAATTTGGTAAAGACTTGATATACTCGTTCAATCCGCAAGTTGATGTCATTTACAAGAGTCCACTGGGTGGCATTTTCTCTGATATAGAACACAACCATTGTGTGGAGAAAGAGTACGTAACTGTCCCATTGGATAGTTCTGATATTCGTTATGGTTTATTGCCTAATGCTAAACTCGGTGCTGAAATGCTGGCTGGTTTTCCAACGTTACTGTCATTACCTTTTACTAATTCATTGGAGTATAATGAAACCATGGTATTTCAACAGCCTTCCAGACAACAATCGATGGTTTTGCAAATAACAGATATATATCAAATGAATAACGTTACTCTCGAAGACTTTTCCAAAAGGCATTTGAATAAAGTAATCTATACAAGATGGCCATGTTTGAGAGAGTCTAAGTTAGTTTCATTGACAGATGGTAAAACTATCTATGAATATCAAGAGTCAAATGACAAGAAAAAAACCAGATTTGTATCTAAACCTACTGATACTCAGGATAAGAAACTTTTCAACAGTTTGAGAAATTCAATGCTTAGGATGTACGCTAAACAGAAAGCTGTTAAATTGGGACCAGTGGAAGCCATTGCCACTGTTTTCCCTGTGACCGGTTTAGTGAGAGATCATGAAGGTGGTTACGTTAAGACTTTTAGTTCTACTCCAGATTACTATCCTTTGCAATTAGTTGTTGAATCTGTGGTCAACGAAGATGAAAGATATAAGGAAAGAGGACCCATTCCAATTGAAGAGGAGTTTCCATTGGACTCGAAAGTTATTTTTTTGGGTGATTATGCCTATGGTGGCGAAACCACCATTGATGGTTACAGTAGCGACCGTAGGCTAAAGATTACGGTAGAAAAGAAGCTTCTTGATAGTGAACCCACGATTGGTAAGGAAAGGTTACAAATGGACCACCAAGCTGTTCAGTATTTCCCATCTTATATCGTTTCCAAGAATATGCACTTACATCCACTGTTTTTGTCCAAGATTACATCCAAGTTCATGATTACTGACGCTACTGGTAAACACATTAATGTTGGTATTCCTGTTAAGTTTGAGGCTAGACATCAAAAGGTTTTGGGTTACGCAAGAAGAAATCCAAGAGGTTGGGAATACTCAAATTTAACCATAAATGTCTTGAAAGAGTACAGACAAACCTTCCCAGAATTTTTCTACAGGTTGTCTAAGGTAGGTAATGATATCCCAGTTTTGGAGGACCTTTTCCCCAATATTTCCACAAAAGAAGCTATGAATTCGCTAGACGGTGTCAAGCAATGGCTAAAGTATGTCTCTTCAAAGTTTATTGCCGTGTCCTTGGAGTCTGATTCTTTAACCAAAACATCTATTGCTGCTGTGGAAGAGCATATTATGAAATATGCCGCTAACATTGGAGGACATGAAAGAAAACAGTTAGCAAAAGTTCCTCGCAAAGCTGTATTGAATCCAAGATCATCATTCGCACTCTTACGTAGTCAAAAGTTTGATTTGGGTGACCGTGTTGTCTACATCCAAGACTCCGGTAAAGTTCCAATTTTCTCAAAAGGTACCGTTGTCGGTTATACCACTCTCAGTTCATCCTTGTCCATTCAGGTTTTGTTTGATAATGAAATCGTGGCCGGAAATGACTTTGGAGGTAGATTACGCACGAACAGAGGATTAGGTCTTGATGCTTCTTTCTTACTGAACATTACTAACAGGCAATTCATCTACCACTCGAAGGCTTCCAAGAAAGTTTTAGATAAGAAAAAACAACCTTATAATAAAACCAATAATACTAAAGCTGCTCACAAGACCCAGCCAAAGCCACAATCTGAAGAAAAGTTAAGAAAGGAGAGGGCACACGACTTATTGAATTATATTAAAAAGGATACTAATGAAAAGGAAGCCGAAAGTGAAAAGGATAAGAAAATGACATCTCAGAAAAGTTTCAAACCTGCTAAGAAGACTTTATTGAAAAGACCTACTCAGCAAAACAGTCCAAACAGTGAAATCAAGCAAGTTGATGTAATCAGTTCTGAAAAAGCATCACTTAATGATCCAACTGTCGCCGGTTCCATTTTCAACGCGGTAGCAAATCAGTATTCCGATGGTATGGGCAATCATACAAATATCCCAATTCCACCTCATCCAATGGCTATGGTAGGAGGTCCTCTTTTAGGGGCGAATGATACTCCGGGTGTTGCTTTGCCGTACAATATTCCTCCAAATTTTATTGCCCATCCCAATGGTCCTCACCCACTGACCTCTCAACAGATGCCTTATCCCAATATGAATGGAGTTCCTATCCCACCACCACGTGGCTTTGGTCAGCCAATTCCTTTTTCACACCCACATCATATGGCTAATCTTCCAGATCAAGGAAGTCGCATTGTCGTCAACGAAAAGGAAAGTCAAGATTTGAAGAAAATTATTAATGGCGCACACGATATCAATGGTTTAAATGCGGACAAAATATTCAAACGTAGCGAGCAAAATGAGACAAAAACTACTTCTAGCGCCATGGCTGCCGAGTTCCAATCTCCAAAGCCAGGGAATAATGGTGCTGAACGTGAAAAAAAATCTGATTAAaacatacgactaaaaacgaagtatattcgaggttactttaatagtatatctgagacctatataaagaggggtatttgtatttaatcgttgatcttgttaagaaaaagcttataacaaatggggattgtcaaagggtattttttacacaaagctttccgcatagttatatattatctcattttcaataatcctcctgtagggtgtagctttgcactttcttctcattgatctcattttgcttagcaaaccatttttcttcaaagccatttgatctgtggacaccgtcccatcttgacccaggcataatggcaaacctgttctcaggtgctggcttatcataaagcttgcggcccagtaaagatgtttttacagttctttctttgtcatgtgtaaatgttattgcagggtcttctatcgtcagactcgaggcagtttgatttttcttcttatcatgtgcatctacatttattccaagcttttgcacgtctcccatattcaaatttttcaggtattgctctctttccgcggctttctcatcttcatatttagatcgactaaaactagaatcgtctatcttggaatcttcctgaatcttgtgaccttgagcgtctctgtatatggtttttcgtgttttcgatttgtctgctactgtgacaagtggctcttgagccctgatttcctttagatcgttcttgctttcgttgccagtaattgacgatgcggaaggatgtgttattgcatgggaaagctcgtttgtttccaggttcttccatatattcttgcttttttgtttgtcaaacttgctgaatgaagcaactcctgacttctcctgttcttgttgcagtgtacttagccgttcttttactatcaaagaagttttgtctgagttagcgtctgattttgactctttcttcttcttttgcatctgtgcggtatttcacaccgcatatcgaccggtcgaggagaacttctagtatatctacatacctaatattattgccttattaaaaatggaatcccaacaattacatcaaaatccacattctcttcaaaatcaattgtcctgtacttccttgttcatgtgtgttcaaaaacgttatatttataggataattatactctatttctcaacaagtaattggttgtttggccgagcggtctaaggcgcctgattcaagaaatatcttgaccgcagttaactgtgggaatactcaggtatcgtaagatgcaagagttcgaatctcttagcaaccattatttttttcctcaacataacgagaacacacaggggcgctatcgcacagaatcaaattcgatgactggaaattttttgttaatttcagaggtcgcctgacgcatatacctttttcaactgaaaaattgggagaaaaaggaaaggtgagaggccggaaccggcttttcatatagaatagagaagcgttcatgactaaatgcttgcatcacaatacttgaagttgacaatattatttaaggacctattgttttttccaataggtggttagcaatcgtcttactttctaacttttcttaccttttacatttcagcaatatatatatatatttcaaggatataccattctaatgtctgcccctatgtctgcccctaagaagatcgtcgttttgccaggtgaccacgttggtcaagaaatcacagccgaagccattaaggttcttaaagctatttctgatgttcgttccaatgtcaagttcgatttcgaaaatcatttaattggtggtgctgctatcgatgctacaggtgtcccacttccagatgaggcgctggaagcctccaagaaggttgatgccgttttgttaggtgctgtgggtggtcctaaatggggtaccggtagtgttagacctgaacaaggtttactaaaaatccgtaaagaacttcaattgtacgccaacttaagaccatgtaactttgcatccgactctcttttagacttatctccaatcaagccacaatttgctaaaggtactgacttcgttgttgtcagagaattagtgggaggtatttactttggtaagagaaaggaagacgatggtgatggtgtcgcttgggatagtgaacaatacaccgttccagaagtgcaaagaatcacaagaatggccgctttcatggccctacaacatgagccaccattgcctatttggtccttggataaagctaatgttttggcctcttcaagattatggagaaaaactgtggaggaaaccatcaagaacgaattccctacattgaaggttcaacatcaattgattgattctgccgccatgatcctagttaagaacccaacccacctaaatggtattataatcaccagcaacatgtttggtgatatcatctccgatgaagcctccgttatcccaggttccttgggtttgttgccatctgcgtccttggcctctttgccagacaagaacaccgcatttggtttgtacgaaccatgccacggttctgctccagatttgccaaagaataaggttgaccctatcgccactatcttgtctgctgcaatgatgttgaaattgtcattgaacttgcctgaagaaggtaaggccattgaagatgcagttaaaaaggttttggatgcaggtatcagaactggtgatttaggtggttccaacagtaccaccgaagtcggtgatgctgtcgccgaagaagttaagaaaatccttgcttaaaaagattctctttttttatgatatttgtacataaactttataaatgaaattcataatagaaacgacacgaaattacaaaatggaatatgttcatagggtagacgaaactatatacgcaatctacatacatttatcaagaaggagaaaaaggaggatagtaaaggaatacaggtaagcaaattgatactaatggctcaacgtgataaggaaaaagaattgcactttaacattaatattgacaaggaggagggcaccacacaaaaagttaggtgtaacagaaaatcatgaaactacgattcctaatttgatattggaggattttctctaaaaaaaaaaaaatacaacaaataaaaaacactcaatgacctgaccatttgatggagtttaagtcaataccttcttgaaccatttcccataatggtgaaagttccctcaagaattttactctgtcagaaacggccttacgacgtagtcgatatggtgcactctcagtacaatctgctctgatgccgcatagttaagccagccccgacacccgccaacacccgctgacgcgccctgacgggcttgtctgctcccggcatccgcttacagacaagctgtgaccgtctccgggagctgcatgtgtcagaggttttcaccgtcatcaccgaaacgcgcga

>pPAR264
gacgaaagggcctcgtgatacgcctatttttataggttaatgtcatgataataatggtttcttaggacggatcgcttgcctgtaacttacacgcgcctcgtatcttttaatgatggaataatttgggaatttactctgtgtttatttatttttatgttttgtatttggattttagaaagtaaataaagaaggtagaagagttacggaatgaagaaaaaaaaataaacaaaggtttaaaaaatttcaacaaaaagcgtactttacatatatatttattagacaagaaaagcagattaaatagatatacattcgattaacgataagtaaaatgtaaaatcacaggattttcgtgtgtggtcttctacacagacaagatgaaacaattcggcattaatacctgagagcaggaagagcaagataaaaggtagtatttgttggcgatccccctagagtcttttacatcttcggaaaacaaaaactattttttctttaatttctttttttactttctatttttaatttatatatttatattaaaaaatttaaattataattatttttatagcacgtgatgaaaaggacccaggtggcacttttcggggaaatgtgcgcggaacccctatttgtttatttttctaaatacattcaaatatgtatccgctcatgagacaataaccctgataaatgcttcaataatattgaaaaaggaagagtatgagtattcaacatttccgtgtcgcccttattcccttttttgcggcattttgccttcctgtttttgctcacccagaaacgctggtgaaagtaaaagatgctgaagatcagttgggtgcacgagtgggttacatcgaactggatctcaacagcggtaagatccttgagagttttcgccccgaagaacgttttccaatgatgagcacttttaaagttctgctatgtggcgcggtattatcccgtattgacgccgggcaagagcaactcggtcgccgcatacactattctcagaatgacttggttgagtactcaccagtcacagaaaagcatcttacggatggcatgacagtaagagaattatgcagtgctgccataaccatgagtgataacactgcggccaacttacttctgacaacgatcggaggaccgaaggagctaaccgcttttttgcacaacatgggggatcatgtaactcgccttgatcgttgggaaccggagctgaatgaagccataccaaacgacgagcgtgacaccacgatgcctgtagcaatggcaacaacgttgcgcaaactattaactggcgaactacttactctagcttcccggcaacaattaatagactggatggaggcggataaagttgcaggaccacttctgcgctcggcccttccggctggctggtttattgctgataaatctggagccggtgagcgtgggtctcgcggtatcattgcagcactggggccagatggtaagccctcccgtatcgtagttatctacacgacggggagtcaggcaactatggatgaacgaaatagacagatcgctgagataggtgcctcactgattaagcattggtaactgtcagaccaagtttactcatatatactttagattgatttaaaacttcatttttaatttaaaaggatctaggtgaagatcctttttgataatctcatgaccaaaatcccttaacgtgagttttcgttccactgagcgtcagaccccgtagaaaagatcaaaggatcttcttgagatcctttttttctgcgcgtaatctgctgcttgcaaacaaaaaaaccaccgctaccagcggtggtttgtttgccggatcaagagctaccaactctttttccgaaggtaactggcttcagcagagcgcagataccaaatactgtccttctagtgtagccgtagttaggccaccacttcaagaactctgtagcaccgcctacatacctcgctctgctaatcctgttaccagtggctgctgccagtggcgataagtcgtgtcttaccgggttggactcaagacgatagttaccggataaggcgcagcggtcgggctgaacggggggttcgtgcacacagcccagcttggagcgaacgacctacaccgaactgagatacctacagcgtgagctatgagaaagcgccacgcttcccgaagggagaaaggcggacaggtatccggtaagcggcagggtcggaacaggagagcgcacgagggagcttccagggggaaacgcctggtatctttatagtcctgtcgggtttcgccacctctgacttgagcgtcgatttttgtgatgctcgtcaggggggcggagcctatggaaaaacgccagcaacgcggcctttttacggttcctggccttttgctggccttttgctcacatgttctttcctgcgttatcccctgattctgtggataaccgtattaccgcctttgagtgagctgataccgctcctgttcgaattagcgccaaataacccgcccccagtgttcgccgtattgttaggtttgttaccgaaaaggccccctccggtggtggcgcttcctccaaatgcatttgtctgagattgttgttgctgctgaccaaatgatgcacctaatcctcctgtagatccggctggtttagcgccaaatagtccacctgtacttgggccggtgttttgtccagtttgagtcccaccaaacgaaaacccagtattcgcgtttccagtgctagctccgctggcctgaccaaagagcccacctgcaggtgtcgaagatgctttatttaatccaaacattgtgcccactacccgtgaaaaccctctcaattactgtttttatcgtctcatcacctgatcagtaactattctcacgattaatggtctttttcaactacatttatttgagaaagctgtaatacattccgtgttgagtgatatatacaacctcctttgctcgtcttttcgccaccgcagagcaagtaacaacagagacaaacaagaagaggttagaaagcaatttaaggagtagtttaacgagtactgaaaacgtcaaactaagtacttacgacttccaattaccggttgtaaagtttatctacgcaaatataacagttgcagcttgctttttttttcagcagctcttccgttattataaaatctgtttggcgttcgcacaagcgaaccgattcttttattattttctctctgccttttatttccgttcctgttaatagtttattttctaaaggatactgtcttcttccgtacttataatcgggttcacaataagcaattgactaatcctaggacgattcgtgtactataaggagaaaaaaaatcaacacttgtaacaacagcagcaacaaatatatatcagtacggtATGGGTATTCCAAAATTTTTCAGGTACATCTCAGAAAGATGGCCCATGATTTTACAGCTTATTGAGGGAACACAGATTCCTGAGTTTGATAACTTATACCTGGATATGAATTCGATTTTACATAATTGTACGCATGGTAACGACGATGATGTAACCAAGCGATTAACTGAAGAAGAGGTTTTTGCAAAAATCTGTACGTATATCGATCACCTTTTTCAAACAATCAAGCCCAAGAAGATTTTCTACATGGCTATTGATGGTGTGGCCCCTCGTGCCAAGATGAATCAACAAAGAGCTCGTAGATTCAGAACCGCTATGGATGCAGAAAAAGCCTTGAAGAAGGCTATTGAGAATGGTGACGAGATTCCTAAGGGTGAGCCATTTGATTCGAATTCTATTACTCCAGGTACGGAGTTTATGGCCAAATTGACCAAAAACTTACAATATTTTATTCACGACAAGATTTCTAACGATTCCAAATGGAGGGAAGTGCAAATCATATTTTCTGGCCATGAAGTTCCAGGTGAAGGTGAACACAAGATCATGAACTTTATAAGGCATTTAAAATCCCAAAAGGATTTCAACCAGAATACGAGACATTGTATTTACGGTCTTGACGCAGATTTGATTATGCTGGGTTTGTCTACTCATGGGCCACATTTTGCGTTATTGAGAGAAGAAGTGACATTTGGTAGAAGAAATAGTGAAAAAAAATCGCTTGAACATCAAAATTTCTACTTATTACATCTTTCTTTATTAAGAGAATACATGGAGTTGGAATTCAAAGAAATTGCCGATGAAATGCAATTTGAATACAATTTTGAACGTATTTTGGATGATTTTATTCTTGTCATGTTCGTCATTGGTAATGATTTCTTGCCCAATTTGCCAGATTTGCACCTTAACAAAGGAGCATTTCCCGTTTTGTTACAAACGTTCAAAGAAGCTCTTTTACATACTGATGGCTACATTAATGAACATGGTAAAATAAATTTAAAGAGATTAGGTGTCTGGTTAAATTATCTGTCTCAATTTGAGTTATTAAATTTCGAAAAGGATGATATAGACGTTGAGTGGTTCAACAAGCAATTAGAGAATATTTCTTTGGAGGGTGAAAGGAAAAGACAGAGGGTTGGTAAAAAATTACTGGTAAAACAACAGAAGAAATTAATTGGAAGTATAAAACCATGGTTGATGGAGCAATTACAGGAAAAATTATCGCCTGATTTACCAGATGAAGAAATTCCAACTTTAGAGTTACCTAAGGACTTAGACATGAAAGATCATTTAGAATTTTTAAAAGAATTCGCTTTTGATTTGGGTCTTTTTATAACGCATTCCAAATCCAAAGGTAGTTATTCGCTAAAAATGGATCTTGATTCTATTAATCCTGATGAAACAGAAGAAGAATTTCAAAATCGTGTTAATTCTATCAGGAAAACAATAAAAAAATATCAAAATGCTATCATCGTGGAGGACAAAGAAGAATTGGAAACTGAAAAAACGATTTATAATGAAAGGTTTGAACGTTGGAAGCATGAGTATTATCACGACAAGTTAAAATTTACGACAGACAGTGAAGAAAAAGTGAGAGATCTTGCTAAAGACTACGTTGAAGGTTTACAATGGGTTCTATATTATTATTATAGAGGATGTCCATCTTGGTCGTGGTACTATCCGCACCATTATGCACCAAGAATCTCCGACTTAGCCAAGGGTTTAGATCAAGACATTGAATTTGATTTGAGCAAACCATTTACTCCATTCCAGCAACTAATGGCAGTTTTACCGGAAAGGTCCAAAAATCTGATACCTCCCGCCTTTAGGCCATTAATGTACGATGAACAGTCGCCAATCCACGATTTCTATCCCGCTGAGGTTCAACTTGATAAAAACGGCAAGACAGCTGATTGGGAAGCTGTGGTTTTGATATCGTTTGTAGATGAAAAAAGGTTGATTGAGGCTATGCAACCTTATTTGCGCAAGTTATCACCTGAAGAAAAAACGAGAAATCAATTTGGCAAGGACTTGATATATTCCTTTAATCCTCAAGTTGATAACCTTTATAAGAGTCCGTTGGGCGGCATTTTTTCTGATATTGAACACAATCATTGTGTCGAAAAAGAGTACATCACCATCCCATTGGACAGCTCCGAGATTCGGTATGGTTTATTACCTAATGCTAAACTCGGTGCCGAAATGCTGGCGGGTTTCCCCACGTTATTGTCTTTACCATTTACTAGTTCACTGGAGTACAATGAGACAATGGTTTTCCAACAACCTTCTAAACAACAATCAATGGTCTTACAAATAACTGACATATACAAAACGAATAATGTTACTTTGGAGGACTTTTCCAAGAGGCATTTAAACAAAGTGATTTATACAAGATGGCCATATTTAAGAGAATCCAAATTGGTCTCTTTAACGGATGGTAAGACTATCTATGAATATCAGGAGTCCAATGATAAGAAAAAGTTCGGATTCATAACGAAGCCTGCGGAAACCCAGGACAAAAAACTTTTCAATAGTTTGAAGAATTCAATGCTAAGGATGTATGCTAAACAGAAAGCTGTTAAAATAGGACCTATGGAAGCCATTGCTACCGTCTTTCCAGTGACTGGTTTGGTGAGAGACTCTGATGGTGGTTATATTAAGACCTTTAGCCCTACCCCAGATTACTATCCATTGCAACTGGTTGTTGAATCTGTTGTCAACGAGGATGAAAGATATAAAGAAAGAGGACCCATTCCTATTGAAGAGGAATTTCCATTGAATTCAAAAGTTATTTTCTTAGGTGATTATGCCTATGGTGGTGAAACTACTATTGACGGTTACAGCAGTGACCGCAGACTAAAAATTACTGTAGAAAAGAAGTTTTTGGATAGTGAGCCCACCATCGGCAAAGAAAGGTTACAAATGGATCATCAAGCCGTTAAATATTATCCGTCTTATATTGTGTCCAAGAACATGCACTTACACCCCTTGTTTTTGTCTAAGATTACTTCCAAGTTCATGATTACTGACGCTACTGGGAAGCATATCAATGTTGGTATCCCGGTTAAGTTCGAAGCTAGACACCAAAAGGTTTTAGGTTACGCGAGGAGGAACCCTAGGGGCTGGGAATACTCAAATTTAACTCTAAATTTACTGAAAGAGTATAGACAAACTTTCCCAGATTTTTTTTTCAGGTTGTCCAAGGTAGGTAATGATATCCCAGTTTTGGAAGATCTTTTCCCCGATACTTCCACTAAGGATGCCATGAATTTATTAGATGGTATCAAACAATGGCTAAAGTATGTCTCATCGAAGTTTATCGCGGTATCTTTGGAGTCTGACTCCTTAACTAAGACATCGATTGCTGCCGTGGAAGATCATATCATGAAATACGCAGCTAACATCGAAGGTCATGAAAGAAAACAGTTAGCCAAAGTTCCTCGTGAGGCTGTTTTGAATCCAAGATCATCATTTGCACTCTTACGTAGTCAAAAGTTCGATTTGGGTGACCGTGTTGTTTATATCCAAGATTCTGGTAAGGTACCAATTTTCTCAAAGGGTACAGTTGTTGGCTATACTACTCTCAGTTCATCATTATCAATTCAGGTCTTATTTGATCATGAAATCGTGGCCGGTAATAATTTTGGCGGCAGGTTGCGCACGAATAGAGGCTTAGGGCTTGATGCCTCTTTCTTATTGAATATTACTAACAGGCAGTTCATTTATCACTCCAAGGCTTCCAAAAAGGCTTTGGAAAAGAAAAAGCAATCTAACAATAGGAACAATAATACCAAAACTGCTCACAAGACTCCTTCAAAGCAACAATCTGAAGAAAAACTGAGAAAAGAAAGGGCACATGATTTATTGAATTTTATCAAAAAGGATACCAATGAAAAGAATTCTGAAAGTGTAGACAACAAGAGCATGGGATCGCAAAAAGATTCCAAACCCGCAAAGAAAGTTTTGTTAAAAAGACCAGCTCAGAAAAGCAGTGAAAACGTGCAAGTTGATTTGGCCAATTTTGAAAAAGCACCGCTTGATAATCCAACTGTTGCTGGATCTATTTTCAATGCCGTTGCAAATCAATATTCTGATGGTATAGGCAGTAATTTGAATATCCCAACTCCACCTCACCCAATGAATGTGGTTGGGGGTCCTATTCCTGGAGCGAATGATGTTGCAGATGTTGGTTTGCCGTACAATATTCCCCCAGGTTTTATGACGCATCCTAATGGTCTTCACCCATTACACCCTCACCAGATGCCTTACCCTAATATGAATGGAATGTCTATTCCGCCACCAGCACCACATGGGTTTGGACAACCGATTTCCTTCCCACCTCCACCTCCTATGACAAATGTTTCAGATCAAGGAAGTCGTATTGTTGTCAATGAAAAGGAAAGCCAAGATTTGAAAAAATTCATTAATGGTAAACAGCACAGCAATGGTTCAACTATTGGGGGAGAAACAAAGAACAGTAGGAAAGGCGAGATTAAACCTTCTTCTGGCACAAACTCTACTGAATGTCAATCGCCAAAGTCACAAAGCAATGCTGCTGACCGTGATAATAAAAAAGACGAATCTACTggttacccatacgacgtcccagactacgccTGAaacatacgactaaaaacgaagtatattcgaggttactttaatagtatatctgagacctatataaagaggggtatttgtatttaatcgttgatcttgttaagaaaaagcttataacaaatggggattgtcaaagggtattttttacacaaagctttccgcatagttatatattatctcattttcaataatcctcctgtagggtgtagctttgcactttcttctcattgatctcattttgcttagcaaaccatttttcttcaaagccatttgatctgtggacaccgtcccatcttgacccaggcataatggcaaacctgttctcaggtgctggcttatcataaagcttgcggcccagtaaagatgtttttacagttctttctttgtcatgtgtaaatgttattgcagggtcttctatcgtcagactcgaggcagtttgatttttcttcttatcatgtgcatctacatttattccaagcttttgcacgtctcccatattcaaatttttcaggtattgctctctttccgcggctttctcatcttcatatttagatcgactaaaactagaatcgtctatcttggaatcttcctgaatcttgtgaccttgagcgtctctgtatatggtttttcgtgttttcgatttgtctgctactgtgacaagtggctcttgagccctgatttcctttagatcgttcttgctttcgttgccagtaattgacgatgcggaaggatgtgttattgcatgggaaagctcgtttgtttccaggttcttccatatattcttgcttttttgtttgtcaaacttgctgaatgaagcaactcctgacttctcctgttcttgttgcagtgtacttagccgttcttttactatcaaagaagttttgtctgagttagcgtctgattttgactctttcttcttcttttgcatctgtgcggtatttcacaccgcatatcgaccggtcgaggagaacttctagtatatctacatacctaatattattgccttattaaaaatggaatcccaacaattacatcaaaatccacattctcttcaaaatcaattgtcctgtacttccttgttcatgtgtgttcaaaaacgttatatttataggataattatactctatttctcaacaagtaattggttgtttggccgagcggtctaaggcgcctgattcaagaaatatcttgaccgcagttaactgtgggaatactcaggtatcgtaagatgcaagagttcgaatctcttagcaaccattatttttttcctcaacataacgagaacacacaggggcgctatcgcacagaatcaaattcgatgactggaaattttttgttaatttcagaggtcgcctgacgcatatacctttttcaactgaaaaattgggagaaaaaggaaaggtgagaggccggaaccggcttttcatatagaatagagaagcgttcatgactaaatgcttgcatcacaatacttgaagttgacaatattatttaaggacctattgttttttccaataggtggttagcaatcgtcttactttctaacttttcttaccttttacatttcagcaatatatatatatatttcaaggatataccattctaatgtctgcccctatgtctgcccctaagaagatcgtcgttttgccaggtgaccacgttggtcaagaaatcacagccgaagccattaaggttcttaaagctatttctgatgttcgttccaatgtcaagttcgatttcgaaaatcatttaattggtggtgctgctatcgatgctacaggtgtcccacttccagatgaggcgctggaagcctccaagaaggttgatgccgttttgttaggtgctgtgggtggtcctaaatggggtaccggtagtgttagacctgaacaaggtttactaaaaatccgtaaagaacttcaattgtacgccaacttaagaccatgtaactttgcatccgactctcttttagacttatctccaatcaagccacaatttgctaaaggtactgacttcgttgttgtcagagaattagtgggaggtatttactttggtaagagaaaggaagacgatggtgatggtgtcgcttgggatagtgaacaatacaccgttccagaagtgcaaagaatcacaagaatggccgctttcatggccctacaacatgagccaccattgcctatttggtccttggataaagctaatgttttggcctcttcaagattatggagaaaaactgtggaggaaaccatcaagaacgaattccctacattgaaggttcaacatcaattgattgattctgccgccatgatcctagttaagaacccaacccacctaaatggtattataatcaccagcaacatgtttggtgatatcatctccgatgaagcctccgttatcccaggttccttgggtttgttgccatctgcgtccttggcctctttgccagacaagaacaccgcatttggtttgtacgaaccatgccacggttctgctccagatttgccaaagaataaggttgaccctatcgccactatcttgtctgctgcaatgatgttgaaattgtcattgaacttgcctgaagaaggtaaggccattgaagatgcagttaaaaaggttttggatgcaggtatcagaactggtgatttaggtggttccaacagtaccaccgaagtcggtgatgctgtcgccgaagaagttaagaaaatccttgcttaaaaagattctctttttttatgatatttgtacataaactttataaatgaaattcataatagaaacgacacgaaattacaaaatggaatatgttcatagggtagacgaaactatatacgcaatctacatacatttatcaagaaggagaaaaaggaggatagtaaaggaatacaggtaagcaaattgatactaatggctcaacgtgataaggaaaaagaattgcactttaacattaatattgacaaggaggagggcaccacacaaaaagttaggtgtaacagaaaatcatgaaactacgattcctaatttgatattggaggattttctctaaaaaaaaaaaaatacaacaaataaaaaacactcaatgacctgaccatttgatggagtttaagtcaataccttcttgaaccatttcccataatggtgaaagttccctcaagaattttactctgtcagaaacggccttacgacgtagtcgatatggtgcactctcagtacaatctgctctgatgccgcatagttaagccagccccgacacccgccaacacccgctgacgcgccctgacgggcttgtctgctcccggcatccgcttacagacaagctgtgaccgtctccgggagctgcatgtgtcagaggttttcaccgtcatcaccgaaacgcgcga

>pPAR266
gacgaaagggcctcgtgatacgcctatttttataggttaatgtcatgataataatggtttcttaggacggatcgcttgcctgtaacttacacgcgcctcgtatcttttaatgatggaataatttgggaatttactctgtgtttatttatttttatgttttgtatttggattttagaaagtaaataaagaaggtagaagagttacggaatgaagaaaaaaaaataaacaaaggtttaaaaaatttcaacaaaaagcgtactttacatatatatttattagacaagaaaagcagattaaatagatatacattcgattaacgataagtaaaatgtaaaatcacaggattttcgtgtgtggtcttctacacagacaagatgaaacaattcggcattaatacctgagagcaggaagagcaagataaaaggtagtatttgttggcgatccccctagagtcttttacatcttcggaaaacaaaaactattttttctttaatttctttttttactttctatttttaatttatatatttatattaaaaaatttaaattataattatttttatagcacgtgatgaaaaggacccaggtggcacttttcggggaaatgtgcgcggaacccctatttgtttatttttctaaatacattcaaatatgtatccgctcatgagacaataaccctgataaatgcttcaataatattgaaaaaggaagagtatgagtattcaacatttccgtgtcgcccttattcccttttttgcggcattttgccttcctgtttttgctcacccagaaacgctggtgaaagtaaaagatgctgaagatcagttgggtgcacgagtgggttacatcgaactggatctcaacagcggtaagatccttgagagttttcgccccgaagaacgttttccaatgatgagcacttttaaagttctgctatgtggcgcggtattatcccgtattgacgccgggcaagagcaactcggtcgccgcatacactattctcagaatgacttggttgagtactcaccagtcacagaaaagcatcttacggatggcatgacagtaagagaattatgcagtgctgccataaccatgagtgataacactgcggccaacttacttctgacaacgatcggaggaccgaaggagctaaccgcttttttgcacaacatgggggatcatgtaactcgccttgatcgttgggaaccggagctgaatgaagccataccaaacgacgagcgtgacaccacgatgcctgtagcaatggcaacaacgttgcgcaaactattaactggcgaactacttactctagcttcccggcaacaattaatagactggatggaggcggataaagttgcaggaccacttctgcgctcggcccttccggctggctggtttattgctgataaatctggagccggtgagcgtgggtctcgcggtatcattgcagcactggggccagatggtaagccctcccgtatcgtagttatctacacgacggggagtcaggcaactatggatgaacgaaatagacagatcgctgagataggtgcctcactgattaagcattggtaactgtcagaccaagtttactcatatatactttagattgatttaaaacttcatttttaatttaaaaggatctaggtgaagatcctttttgataatctcatgaccaaaatcccttaacgtgagttttcgttccactgagcgtcagaccccgtagaaaagatcaaaggatcttcttgagatcctttttttctgcgcgtaatctgctgcttgcaaacaaaaaaaccaccgctaccagcggtggtttgtttgccggatcaagagctaccaactctttttccgaaggtaactggcttcagcagagcgcagataccaaatactgtccttctagtgtagccgtagttaggccaccacttcaagaactctgtagcaccgcctacatacctcgctctgctaatcctgttaccagtggctgctgccagtggcgataagtcgtgtcttaccgggttggactcaagacgatagttaccggataaggcgcagcggtcgggctgaacggggggttcgtgcacacagcccagcttggagcgaacgacctacaccgaactgagatacctacagcgtgagctatgagaaagcgccacgcttcccgaagggagaaaggcggacaggtatccggtaagcggcagggtcggaacaggagagcgcacgagggagcttccagggggaaacgcctggtatctttatagtcctgtcgggtttcgccacctctgacttgagcgtcgatttttgtgatgctcgtcaggggggcggagcctatggaaaaacgccagcaacgcggcctttttacggttcctggccttttgctggccttttgctcacatgttctttcctgcgttatcccctgattctgtggataaccgtattaccgcctttgagtgagctgataccgctcctgttcgaattagcgccaaataacccgcccccagtgttcgccgtattgttaggtttgttaccgaaaaggccccctccggtggtggcgcttcctccaaatgcatttgtctgagattgttgttgctgctgaccaaatgatgcacctaatcctcctgtagatccggctggtttagcgccaaatagtccacctgtacttgggccggtgttttgtccagtttgagtcccaccaaacgaaaacccagtattcgcgtttccagtgctagctccgctggcctgaccaaagagcccacctgcaggtgtcgaagatgctttatttaatccaaacattgtgcccactacccgtgaaaaccctctcaattactgtttttatcgtctcatcacctgatcagtaactattctcacgattaatggtctttttcaactacatttatttgagaaagctgtaatacattccgtgttgagtgatatatacaacctcctttgctcgtcttttcgccaccgcagagcaagtaacaacagagacaaacaagaagaggttagaaagcaatttaaggagtagtttaacgagtactgaaaacgtcaaactaagtacttacgacttccaattaccggttgtaaagtttatctacgcaaatataacagttgcagcttgctttttttttcagcagctcttccgttattataaaatctgtttggcgttcgcacaagcgaaccgattcttttattattttctctctgccttttatttccgttcctgttaatagtttattttctaaaggatactgtcttcttccgtacttataatcgggttcacaataagcaattgactaatcctaggacgattcgtgtactataaggagaaaaaaaatcaacacttgtaacaacagcagcaacaaatatatatcagtacggtATGGGTATTCCGAAATTTTTTAGATATATCTCAGAGAGATGGCCCATGATTTTACAACTCATTGAAGGGACTCAGATTCCAGAATTCGATAACTTGTATCTGGATATGAATTCAATTTTACACAATTGTACGCATGGTAACGACGATGACGTAACCAAGCGGCTAACTGAAGAAGAAGTCTTTGCTAAGATATGTACGTATATCGACCATCTTTTCCAAACTATCAAGCCCAATAAGATTTTTTACATGGCTATTGATGGTGTGGCCCCTCGTGCAAAAATGAATCAACAGAGAGCTCGTAGATTCAGAACTGCCATGGACGCAGAAAAGGCTATGAAAAAGGCCATTGAAAATGGAGACGAAATTCCTAAAGGTGAGCCATTCGACTCCAACTCCATTACACCGGGCACAGAATTCATGGCTAAATTGACCAAGAACTTACAATATTTTATTCATGACAAAATTTCCAACGATTCTAAATGGAGAGAGGTGCAAATCATATTTTCCGGTCACGAAGTTCCAGGTGAAGGTGAACACAAAATCATGAACTTTATAAGGCATCTAAAATCTCAGAAGGACTTCAATCAGAATACGAGACATTGTATTTACGGTCTTGATGCGGATTTGATCATGCTTGGTCTGTCCACTCACGGGCCTCACTTCGCGCTTTTGAGAGAAGAAGTCACATTTGGTAGAAGAAATAGCGAAAAGAAATCCCTCGAGCATCAGAACTTCTACTTATTACATCTTTCTTTATTGAGAGAATATATGGAACTGGAATTCAAAGAAATTGCTGATGAAATGCGATTTGAATATGATTTTGAACGTATCTTGGACGATTTTATCCTCGTCATGTTCGTCATTGGTAACGATTTCTTGCCCAATTTGCCGGATTTGCACTTAAATAAAGGTGCTTTCCCTGTCTTGTTACAGACTTTCAAAGAAGCTCTGTTACATACGGATGGCTATATTAATGAACATGGTAAGATAAATTTGAAAAGGTTGGGAGTCTGGTTGGATTATCTATCTCAGTTCGAGCTATTAAATTTCGAGAAGGAGGATATAGATGTTGAGTGGTTCAACAAGCAACTAGAAAATATCTCTTTAGATGGTGAAAGGAAAAGACAAAGGGTTGGTAAAAAATTGTTGGTCAAGCAACAAAAGAAATTAATTGGAAGTATAAAGCCATGGTTGATGGAACAACTACAAGGTAAAATATCACCAGACTTGCCAGATGAAAAAATTCCCACCCTAGAGTTACCTAGAGACTTGGACATTAAAGACCATTTAGAATTTTTGAAAGAATTTGCCTTTGATTTGGGCCTCTTCATAACGCATTCCAAATCCAAGAACACTTACTCTTTAAAATTGGATCTTGATTCCATCAACCCTGACGAAACAGATGAAGAATTTCAAAATCGTGTTAATTCTACTAGGAAAACAATAAAGAAATATCAAAATGCTATTATTGTGGAAGATAAAGAGGAATTGGAAACTGAAAAAACCATCTACAATGAAAGATTCGAACATTGGAAACATGAATATTATCGGGACAAATTAAAATATGCGTCAGACTGTGAGGAAAGAGTTACAGATCTTTCTAAGGACTACGTTGAAGGTTTGCAATGGGTCTTGTATTACTATTATAGAGGTTGTCCATCTTGGTCTTGGTATTACCCACACCATTATGCACCAAGAATCTCCGATTTAGTAAAAGGTTTGGATCAAGACATTGAATTTGACTTGAGCAAGCCCTTTACGCCATTCCAGCAACTAATGGCTGTCCTACCAGAAAGATCTAAAAATCTTATACCTCCAGCCTTCAGGCCATTAATGTACGATGAACAATCGCCAATTCACGATTTTTATCCTGCTGAAGTCCAACTAGATAAGAATGGTAAAACGGCTGATTGGGAAGCCGTTGTCTTGATATCATTTGTGGACGAAAAAAGATTGATTGAGGCAATGCAACCTTACTTGTCCAAACTGTCGCCTGAAGAAAAAACTAGGAATCAATTTGGTAAAGACTTGATATACTCGTTCAATCCGCAAGTTGATGTCATTTACAAGAGTCCACTGGGTGGCATTTTCTCTGATATAGAACACAACCATTGTGTGGAGAAAGAGTACGTAACTGTCCCATTGGATAGTTCTGATATTCGTTATGGTTTATTGCCTAATGCTAAACTCGGTGCTGAAATGCTGGCTGGTTTTCCAACGTTACTGTCATTACCTTTTACTAATTCATTGGAGTATAATGAAACCATGGTATTTCAACAGCCTTCCAGACAACAATCGATGGTTTTGCAAATAACAGATATATATCAAATGAATAACGTTACTCTCGAAGACTTTTCCAAAAGGCATTTGAATAAAGTAATCTATACAAGATGGCCATGTTTGAGAGAGTCTAAGTTAGTTTCATTGACAGATGGTAAAACTATCTATGAATATCAAGAGTCAAATGACAAGAAAAAAACCAGATTTGTATCTAAACCTACTGATACTCAGGATAAGAAACTTTTCAACAGTTTGAGAAATTCAATGCTTAGGATGTACGCTAAACAGAAAGCTGTTAAATTGGGACCAGTGGAAGCCATTGCCACTGTTTTCCCTGTGACCGGTTTAGTGAGAGATCATGAAGGTGGTTACGTTAAGACTTTTAGTTCTACTCCAGATTACTATCCTTTGCAATTAGTTGTTGAATCTGTGGTCAACGAAGATGAAAGATATAAGGAAAGAGGACCCATTCCAATTGAAGAGGAGTTTCCATTGGACTCGAAAGTTATTTTTTTGGGTGATTATGCCTATGGTGGCGAAACCACCATTGATGGTTACAGTAGCGACCGTAGGCTAAAGATTACGGTAGAAAAGAAGCTTCTTGATAGTGAACCCACGATTGGTAAGGAAAGGTTACAAATGGACCACCAAGCTGTTCAGTATTTCCCATCTTATATCGTTTCCAAGAATATGCACTTACATCCACTGTTTTTGTCCAAGATTACATCCAAGTTCATGATTACTGACGCTACTGGTAAACACATTAATGTTGGTATTCCTGTTAAGTTTGAGGCTAGACATCAAAAGGTTTTGGGTTACGCAAGAAGAAATCCAAGAGGTTGGGAATACTCAAATTTAACCATAAATGTCTTGAAAGAGTACAGACAAACCTTCCCAGAATTTTTCTACAGGTTGTCTAAGGTAGGTAATGATATCCCAGTTTTGGAAGATCTTTTCCCCGATACTTCCACTAAGGATGCCATGAATTTATTAGATGGTATCAAACAATGGCTAAAGTATGTCTCATCGAAGTTTATCGCGGTATCTTTGGAGTCTGACTCCTTAACTAAGACATCGATTGCTGCCGTGGAAGATCATATCATGAAATACGCAGCTAACATCGAAGGTCATGAAAGAAAACAGTTAGCCAAAGTTCCTCGTGAGGCTGTTTTGAATCCAAGATCATCATTTGCACTCTTACGTAGTCAAAAGTTCGATTTGGGTGACCGTGTTGTTTATATCCAAGATTCTGGTAAGGTACCAATTTTCTCAAAGGGTACAGTTGTTGGCTATACTACTCTCAGTTCATCATTATCAATTCAGGTCTTATTTGATCATGAAATCGTGGCCGGTAATAATTTTGGCGGCAGGTTGCGCACGAATAGAGGCTTAGGGCTTGATGCCTCTTTCTTATTGAATATTACTAACAGGCAGTTCATTTATCACTCCAAGGCTTCCAAAAAGGCTTTGGAAAAGAAAAAGCAATCTAACAATAGGAACAATAATACCAAAACTGCTCACAAGACTCCTTCAAAGCAACAATCTGAAGAAAAACTGAGAAAAGAAAGGGCACATGATTTATTGAATTTTATCAAAAAGGATACCAATGAAAAGAATTCTGAAAGTGTAGACAACAAGAGCATGGGATCGCAAAAAGATTCCAAACCCGCAAAGAAAGTTTTGTTAAAAAGACCAGCTCAGAAAAGCAGTGAAAACGTGCAAGTTGATTTGGCCAATTTTGAAAAAGCACCGCTTGATAATCCAACTGTTGCTGGATCTATTTTCAATGCCGTTGCAAATCAATATTCTGATGGTATAGGCAGTAATTTGAATATCCCAACTCCACCTCACCCAATGAATGTGGTTGGGGGTCCTATTCCTGGAGCGAATGATGTTGCAGATGTTGGTTTGCCGTACAATATTCCCCCAGGTTTTATGACGCATCCTAATGGTCTTCACCCATTACACCCTCACCAGATGCCTTACCCTAATATGAATGGAATGTCTATTCCGCCACCAGCACCACATGGGTTTGGACAACCGATTTCCTTCCCACCTCCACCTCCTATGACAAATGTTTCAGATCAAGGAAGTCGTATTGTTGTCAATGAAAAGGAAAGCCAAGATTTGAAAAAATTCATTAATGGTAAACAGCACAGCAATGGTTCAACTATTGGGGGAGAAACAAAGAACAGTAGGAAAGGCGAGATTAAACCTTCTTCTGGCACAAACTCTACTGAATGTCAATCGCCAAAGTCACAAAGCAATGCTGCTGACCGTGATAATAAAAAAGACGAATCTACTTAGaacatacgactaaaaacgaagtatattcgaggttactttaatagtatatctgagacctatataaagaggggtatttgtatttaatcgttgatcttgttaagaaaaagcttataacaaatggggattgtcaaagggtattttttacacaaagctttccgcatagttatatattatctcattttcaataatcctcctgtagggtgtagctttgcactttcttctcattgatctcattttgcttagcaaaccatttttcttcaaagccatttgatctgtggacaccgtcccatcttgacccaggcataatggcaaacctgttctcaggtgctggcttatcataaagcttgcggcccagtaaagatgtttttacagttctttctttgtcatgtgtaaatgttattgcagggtcttctatcgtcagactcgaggcagtttgatttttcttcttatcatgtgcatctacatttattccaagcttttgcacgtctcccatattcaaatttttcaggtattgctctctttccgcggctttctcatcttcatatttagatcgactaaaactagaatcgtctatcttggaatcttcctgaatcttgtgaccttgagcgtctctgtatatggtttttcgtgttttcgatttgtctgctactgtgacaagtggctcttgagccctgatttcctttagatcgttcttgctttcgttgccagtaattgacgatgcggaaggatgtgttattgcatgggaaagctcgtttgtttccaggttcttccatatattcttgcttttttgtttgtcaaacttgctgaatgaagcaactcctgacttctcctgttcttgttgcagtgtacttagccgttcttttactatcaaagaagttttgtctgagttagcgtctgattttgactctttcttcttcttttgcatctgtgcggtatttcacaccgcatatcgaccggtcgaggagaacttctagtatatctacatacctaatattattgccttattaaaaatggaatcccaacaattacatcaaaatccacattctcttcaaaatcaattgtcctgtacttccttgttcatgtgtgttcaaaaacgttatatttataggataattatactctatttctcaacaagtaattggttgtttggccgagcggtctaaggcgcctgattcaagaaatatcttgaccgcagttaactgtgggaatactcaggtatcgtaagatgcaagagttcgaatctcttagcaaccattatttttttcctcaacataacgagaacacacaggggcgctatcgcacagaatcaaattcgatgactggaaattttttgttaatttcagaggtcgcctgacgcatatacctttttcaactgaaaaattgggagaaaaaggaaaggtgagaggccggaaccggcttttcatatagaatagagaagcgttcatgactaaatgcttgcatcacaatacttgaagttgacaatattatttaaggacctattgttttttccaataggtggttagcaatcgtcttactttctaacttttcttaccttttacatttcagcaatatatatatatatttcaaggatataccattctaatgtctgcccctatgtctgcccctaagaagatcgtcgttttgccaggtgaccacgttggtcaagaaatcacagccgaagccattaaggttcttaaagctatttctgatgttcgttccaatgtcaagttcgatttcgaaaatcatttaattggtggtgctgctatcgatgctacaggtgtcccacttccagatgaggcgctggaagcctccaagaaggttgatgccgttttgttaggtgctgtgggtggtcctaaatggggtaccggtagtgttagacctgaacaaggtttactaaaaatccgtaaagaacttcaattgtacgccaacttaagaccatgtaactttgcatccgactctcttttagacttatctccaatcaagccacaatttgctaaaggtactgacttcgttgttgtcagagaattagtgggaggtatttactttggtaagagaaaggaagacgatggtgatggtgtcgcttgggatagtgaacaatacaccgttccagaagtgcaaagaatcacaagaatggccgctttcatggccctacaacatgagccaccattgcctatttggtccttggataaagctaatgttttggcctcttcaagattatggagaaaaactgtggaggaaaccatcaagaacgaattccctacattgaaggttcaacatcaattgattgattctgccgccatgatcctagttaagaacccaacccacctaaatggtattataatcaccagcaacatgtttggtgatatcatctccgatgaagcctccgttatcccaggttccttgggtttgttgccatctgcgtccttggcctctttgccagacaagaacaccgcatttggtttgtacgaaccatgccacggttctgctccagatttgccaaagaataaggttgaccctatcgccactatcttgtctgctgcaatgatgttgaaattgtcattgaacttgcctgaagaaggtaaggccattgaagatgcagttaaaaaggttttggatgcaggtatcagaactggtgatttaggtggttccaacagtaccaccgaagtcggtgatgctgtcgccgaagaagttaagaaaatccttgcttaaaaagattctctttttttatgatatttgtacataaactttataaatgaaattcataatagaaacgacacgaaattacaaaatggaatatgttcatagggtagacgaaactatatacgcaatctacatacatttatcaagaaggagaaaaaggaggatagtaaaggaatacaggtaagcaaattgatactaatggctcaacgtgataaggaaaaagaattgcactttaacattaatattgacaaggaggagggcaccacacaaaaagttaggtgtaacagaaaatcatgaaactacgattcctaatttgatattggaggattttctctaaaaaaaaaaaaatacaacaaataaaaaacactcaatgacctgaccatttgatggagtttaagtcaataccttcttgaaccatttcccataatggtgaaagttccctcaagaattttactctgtcagaaacggccttacgacgtagtcgatatggtgcactctcagtacaatctgctctgatgccgcatagttaagccagccccgacacccgccaacacccgctgacgcgccctgacgggcttgtctgctcccggcatccgcttacagacaagctgtgaccgtctccgggagctgcatgtgtcagaggttttcaccgtcatcaccgaaacgcgcga

>pPAR267
gacgaaagggcctcgtgatacgcctatttttataggttaatgtcatgataataatggtttcttaggacggatcgcttgcctgtaacttacacgcgcctcgtatcttttaatgatggaataatttgggaatttactctgtgtttatttatttttatgttttgtatttggattttagaaagtaaataaagaaggtagaagagttacggaatgaagaaaaaaaaataaacaaaggtttaaaaaatttcaacaaaaagcgtactttacatatatatttattagacaagaaaagcagattaaatagatatacattcgattaacgataagtaaaatgtaaaatcacaggattttcgtgtgtggtcttctacacagacaagatgaaacaattcggcattaatacctgagagcaggaagagcaagataaaaggtagtatttgttggcgatccccctagagtcttttacatcttcggaaaacaaaaactattttttctttaatttctttttttactttctatttttaatttatatatttatattaaaaaatttaaattataattatttttatagcacgtgatgaaaaggacccaggtggcacttttcggggaaatgtgcgcggaacccctatttgtttatttttctaaatacattcaaatatgtatccgctcatgagacaataaccctgataaatgcttcaataatattgaaaaaggaagagtatgagtattcaacatttccgtgtcgcccttattcccttttttgcggcattttgccttcctgtttttgctcacccagaaacgctggtgaaagtaaaagatgctgaagatcagttgggtgcacgagtgggttacatcgaactggatctcaacagcggtaagatccttgagagttttcgccccgaagaacgttttccaatgatgagcacttttaaagttctgctatgtggcgcggtattatcccgtattgacgccgggcaagagcaactcggtcgccgcatacactattctcagaatgacttggttgagtactcaccagtcacagaaaagcatcttacggatggcatgacagtaagagaattatgcagtgctgccataaccatgagtgataacactgcggccaacttacttctgacaacgatcggaggaccgaaggagctaaccgcttttttgcacaacatgggggatcatgtaactcgccttgatcgttgggaaccggagctgaatgaagccataccaaacgacgagcgtgacaccacgatgcctgtagcaatggcaacaacgttgcgcaaactattaactggcgaactacttactctagcttcccggcaacaattaatagactggatggaggcggataaagttgcaggaccacttctgcgctcggcccttccggctggctggtttattgctgataaatctggagccggtgagcgtgggtctcgcggtatcattgcagcactggggccagatggtaagccctcccgtatcgtagttatctacacgacggggagtcaggcaactatggatgaacgaaatagacagatcgctgagataggtgcctcactgattaagcattggtaactgtcagaccaagtttactcatatatactttagattgatttaaaacttcatttttaatttaaaaggatctaggtgaagatcctttttgataatctcatgaccaaaatcccttaacgtgagttttcgttccactgagcgtcagaccccgtagaaaagatcaaaggatcttcttgagatcctttttttctgcgcgtaatctgctgcttgcaaacaaaaaaaccaccgctaccagcggtggtttgtttgccggatcaagagctaccaactctttttccgaaggtaactggcttcagcagagcgcagataccaaatactgtccttctagtgtagccgtagttaggccaccacttcaagaactctgtagcaccgcctacatacctcgctctgctaatcctgttaccagtggctgctgccagtggcgataagtcgtgtcttaccgggttggactcaagacgatagttaccggataaggcgcagcggtcgggctgaacggggggttcgtgcacacagcccagcttggagcgaacgacctacaccgaactgagatacctacagcgtgagctatgagaaagcgccacgcttcccgaagggagaaaggcggacaggtatccggtaagcggcagggtcggaacaggagagcgcacgagggagcttccagggggaaacgcctggtatctttatagtcctgtcgggtttcgccacctctgacttgagcgtcgatttttgtgatgctcgtcaggggggcggagcctatggaaaaacgccagcaacgcggcctttttacggttcctggccttttgctggccttttgctcacatgttctttcctgcgttatcccctgattctgtggataaccgtattaccgcctttgagtgagctgataccgctcctgttcgaattagcgccaaataacccgcccccagtgttcgccgtattgttaggtttgttaccgaaaaggccccctccggtggtggcgcttcctccaaatgcatttgtctgagattgttgttgctgctgaccaaatgatgcacctaatcctcctgtagatccggctggtttagcgccaaatagtccacctgtacttgggccggtgttttgtccagtttgagtcccaccaaacgaaaacccagtattcgcgtttccagtgctagctccgctggcctgaccaaagagcccacctgcaggtgtcgaagatgctttatttaatccaaacattgtgcccactacccgtgaaaaccctctcaattactgtttttatcgtctcatcacctgatcagtaactattctcacgattaatggtctttttcaactacatttatttgagaaagctgtaatacattccgtgttgagtgatatatacaacctcctttgctcgtcttttcgccaccgcagagcaagtaacaacagagacaaacaagaagaggttagaaagcaatttaaggagtagtttaacgagtactgaaaacgtcaaactaagtacttacgacttccaattaccggttgtaaagtttatctacgcaaatataacagttgcagcttgctttttttttcagcagctcttccgttattataaaatctgtttggcgttcgcacaagcgaaccgattcttttattattttctctctgccttttatttccgttcctgttaatagtttattttctaaaggatactgtcttcttccgtacttataatcgggttcacaataagcaattgactaatcctaggacgattcgtgtactataaggagaaaaaaaatcaacacttgtaacaacagcagcaacaaatatatatcagtacggtATGGGTATTCCGAAATTTTTTAGATATATCTCAGAGAGATGGCCCATGATTTTACAACTCATTGAAGGGACTCAGATTCCAGAATTCGATAACTTGTATCTGGATATGAATTCAATTTTACACAATTGTACGCATGGTAACGACGATGACGTAACCAAGCGGCTAACTGAAGAAGAAGTCTTTGCTAAGATATGTACGTATATCGACCATCTTTTCCAAACTATCAAGCCCAATAAGATTTTTTACATGGCTATTGATGGTGTGGCCCCTCGTGCAAAAATGAATCAACAGAGAGCTCGTAGATTCAGAACTGCCATGGACGCAGAAAAGGCTATGAAAAAGGCCATTGAAAATGGAGACGAAATTCCTAAAGGTGAGCCATTCGACTCCAACTCCATTACACCGGGCACAGAATTCATGGCTAAATTGACCAAGAACTTACAATATTTTATTCATGACAAAATTTCCAACGATTCTAAATGGAGAGAGGTGCAAATCATATTTTCCGGTCACGAAGTTCCAGGTGAAGGTGAACACAAAATCATGAACTTTATAAGGCATCTAAAATCTCAGAAGGACTTCAATCAGAATACGAGACATTGTATTTACGGTCTTGATGCGGATTTGATCATGCTTGGTCTGTCCACTCACGGGCCTCACTTCGCGCTTTTGAGAGAAGAAGTCACATTTGGTAGAAGAAATAGCGAAAAGAAATCCCTCGAGCATCAGAACTTCTACTTATTACATCTTTCTTTATTGAGAGAATATATGGAACTGGAATTCAAAGAAATTGCTGATGAAATGCGATTTGAATATGATTTTGAACGTATCTTGGACGATTTTATCCTCGTCATGTTCGTCATTGGTAACGATTTCTTGCCCAATTTGCCGGATTTGCACTTAAATAAAGGTGCTTTCCCTGTCTTGTTACAGACTTTCAAAGAAGCTCTGTTACATACGGATGGCTATATTAATGAACATGGTAAGATAAATTTGAAAAGGTTGGGAGTCTGGTTGGATTATCTATCTCAGTTCGAGCTATTAAATTTCGAGAAGGAGGATATAGATGTTGAGTGGTTCAACAAGCAACTAGAAAATATCTCTTTAGATGGTGAAAGGAAAAGACAAAGGGTTGGTAAAAAATTGTTGGTCAAGCAACAAAAGAAATTAATTGGAAGTATAAAGCCATGGTTGATGGAACAACTACAAGGTAAAATATCACCAGACTTGCCAGATGAAAAAATTCCCACCCTAGAGTTACCTAGAGACTTGGACATTAAAGACCATTTAGAATTTTTGAAAGAATTTGCCTTTGATTTGGGCCTCTTCATAACGCATTCCAAATCCAAGAACACTTACTCTTTAAAATTGGATCTTGATTCCATCAACCCTGACGAAACAGATGAAGAATTTCAAAATCGTGTTAATTCTACTAGGAAAACAATAAAGAAATATCAAAATGCTATTATTGTGGAAGATAAAGAGGAATTGGAAACTGAAAAAACCATCTACAATGAAAGATTCGAACATTGGAAACATGAATATTATCGGGACAAATTAAAATATGCGTCAGACTGTGAGGAAAGAGTTACAGATCTTTCTAAGGACTACGTTGAAGGTTTGCAATGGGTCTTGTATTACTATTATAGAGGTTGTCCATCTTGGTCTTGGTATTACCCACACCATTATGCACCAAGAATCTCCGATTTAGTAAAAGGTTTGGATCAAGACATTGAATTTGACTTGAGCAAGCCCTTTACGCCATTCCAGCAACTAATGGCTGTCCTACCAGAAAGATCTAAAAATCTTATACCTCCAGCCTTCAGGCCATTAATGTACGATGAACAATCGCCAATTCACGATTTTTATCCTGCTGAAGTCCAACTAGATAAGAATGGTAAAACGGCTGATTGGGAAGCCGTTGTCTTGATATCATTTGTGGACGAAAAAAGATTGATTGAGGCAATGCAACCTTACTTGTCCAAACTGTCGCCTGAAGAAAAAACTAGGAATCAATTTGGTAAAGACTTGATATACTCGTTCAATCCGCAAGTTGATGTCATTTACAAGAGTCCACTGGGTGGCATTTTCTCTGATATAGAACACAACCATTGTGTGGAGAAAGAGTACGTAACTGTCCCATTGGATAGTTCTGATATTCGTTATGGTTTATTGCCTAATGCTAAACTCGGTGCTGAAATGCTGGCTGGTTTTCCAACGTTACTGTCATTAccttttactaattcattggagtataatgagacaatggttttccaacaaccttctaaacAACAATCAATGGTCTTACAAATAACTGACATATACAAAACGAATAATGTTACTTTGGAGGACTTTTCCAAGAGGCATTTAAACAAAGTGATTTATACAAGATGGCCATATTTAAGAGAATCCAAATTGGTCTCTTTAACGGATGGTAAGACTATCTATGAATATCAGGAGTCCAATGATAAGAAAAAGTTCGGATTCATAACGAAGCCTGCGGAAACCCAGGACAAAAAACTTTTCAATAGTTTGAAGAATTCAATGCTAAGGATGTATGCTAAACAGAAAGCTGTTAAAATAGGACCTATGGAAGCCATTGCTACCGTCTTTCCAGTGACTGGTTTGGTGAGAGACTCTGATGGTGGTTATATTAAGACCTTTAGCCCTACCCCAGATTACTATCCATTGCAACTGGTTGTTGAATCTGTTGTCAACGAGGATGAAAGATATAAAGAAAGAGGACCCATTCCTATTGAAGAGGAATTTCCATTGAATTCAAAAGTTATTTTCTTAGGTGATTATGCCTATGGTGGTGAAACTACTATTGACGGTTACAGCAGTGACCGCAGACTAAAAATTACTGTAGAAAAGAAGTTTTTGGATAGTGAGCCCACCATCGGCAAAGAAAGGTTACAAATGGATCATCAAGCCGTTAAATATTATCCGTCTTATATTGTGTCCAAGAACATGCACTTACACCCCTTGTTTTTGTCTAAGATTACTTCCAAGTTCATGATTACTGACGCTACTGGGAAGCATATCAATGTTGGTATCCCGGTTAAGTTCGAAGCTAGACACCAAAAGGTTTTAGGTTACGCGAGGAGGAACCCTAGGGGCTGGGAATACTCAAATTTAACTCTAAATTTACTGAAAGAGTATAGACAAACTTTCCCAGATTTTTTTTTCAGGTTGTCCAAGGTAGGTAATGATATCCCAGTTTTGGAAGATCTTTTCCCCGATACTTCCACTAAGGATGCCATGAATTTATTAGATGGTATCAAACAATGGCTAAAGTATGTCTCATCGAAGTTTATCGCGGTATCTTTGGAGTCTGACTCCTTAACTAAGACATCGATTGCTGCCGTGGAAGATCATATCATGAAATACGCAGCTAACATCGAAGGTCATGAAAGAAAACAGTTAGCCAAAGTTCCTCGTGAGGCTGTTTTGAATCCAAGATCATCATTTGCACTCTTACGTAGTCAAAAGTTCGATTTGGGTGACCGTGTTGTTTATATCCAAGATTCTGGTAAGGTACCAATTTTCTCAAAGGGTACAGTTGTTGGCTATACTACTCTCAGTTCATCATTATCAATTCAGGTCTTATTTGATCATGAAATCGTGGCCGGTAATAATTTTGGCGGCAGGTTGCGCACGAATAGAGGCTTAGGGCTTGATGCCTCTTTCTTATTGAATATTACTAACAGGCAGTTCATTTATCACTCCAAGGCTTCCAAAAAGGCTTTGGAAAAGAAAAAGCAATCTAACAATAGGAACAATAATACCAAAACTGCTCACAAGACTCCTTCAAAGCAACAATCTGAAGAAAAACTGAGAAAAGAAAGGGCACATGATTTATTGAATTTTATCAAAAAGGATACCAATGAAAAGAATTCTGAAAGTGTAGACAACAAGAGCATGGGATCGCAAAAAGATTCCAAACCCGCAAAGAAAGTTTTGTTAAAAAGACCAGCTCAGAAAAGCAGTGAAAACGTGCAAGTTGATTTGGCCAATTTTGAAAAAGCACCGCTTGATAATCCAACTGTTGCTGGATCTATTTTCAATGCCGTTGCAAATCAATATTCTGATGGTATAGGCAGTAATTTGAATATCCCAACTCCACCTCACCCAATGAATGTGGTTGGGGGTCCTATTCCTGGAGCGAATGATGTTGCAGATGTTGGTTTGCCGTACAATATTCCCCCAGGTTTTATGACGCATCCTAATGGTCTTCACCCATTACACCCTCACCAGATGCCTTACCCTAATATGAATGGAATGTCTATTCCGCCACCAGCACCACATGGGTTTGGACAACCGATTTCCTTCCCACCTCCACCTCCTATGACAAATGTTTCAGATCAAGGAAGTCGTATTGTTGTCAATGAAAAGGAAAGCCAAGATTTGAAAAAATTCATTAATGGTAAACAGCACAGCAATGGTTCAACTATTGGGGGAGAAACAAAGAACAGTAGGAAAGGCGAGATTAAACCTTCTTCTGGCACAAACTCTACTGAATGTCAATCGCCAAAGTCACAAAGCAATGCTGCTGACCGTGATAATAAAAAAGACGAATCTACTTAGaacatacgactaaaaacgaagtatattcgaggttactttaatagtatatctgagacctatataaagaggggtatttgtatttaatcgttgatcttgttaagaaaaagcttataacaaatggggattgtcaaagggtattttttacacaaagctttccgcatagttatatattatctcattttcaataatcctcctgtagggtgtagctttgcactttcttctcattgatctcattttgcttagcaaaccatttttcttcaaagccatttgatctgtggacaccgtcccatcttgacccaggcataatggcaaacctgttctcaggtgctggcttatcataaagcttgcggcccagtaaagatgtttttacagttctttctttgtcatgtgtaaatgttattgcagggtcttctatcgtcagactcgaggcagtttgatttttcttcttatcatgtgcatctacatttattccaagcttttgcacgtctcccatattcaaatttttcaggtattgctctctttccgcggctttctcatcttcatatttagatcgactaaaactagaatcgtctatcttggaatcttcctgaatcttgtgaccttgagcgtctctgtatatggtttttcgtgttttcgatttgtctgctactgtgacaagtggctcttgagccctgatttcctttagatcgttcttgctttcgttgccagtaattgacgatgcggaaggatgtgttattgcatgggaaagctcgtttgtttccaggttcttccatatattcttgcttttttgtttgtcaaacttgctgaatgaagcaactcctgacttctcctgttcttgttgcagtgtacttagccgttcttttactatcaaagaagttttgtctgagttagcgtctgattttgactctttcttcttcttttgcatctgtgcggtatttcacaccgcatatcgaccggtcgaggagaacttctagtatatctacatacctaatattattgccttattaaaaatggaatcccaacaattacatcaaaatccacattctcttcaaaatcaattgtcctgtacttccttgttcatgtgtgttcaaaaacgttatatttataggataattatactctatttctcaacaagtaattggttgtttggccgagcggtctaaggcgcctgattcaagaaatatcttgaccgcagttaactgtgggaatactcaggtatcgtaagatgcaagagttcgaatctcttagcaaccattatttttttcctcaacataacgagaacacacaggggcgctatcgcacagaatcaaattcgatgactggaaattttttgttaatttcagaggtcgcctgacgcatatacctttttcaactgaaaaattgggagaaaaaggaaaggtgagaggccggaaccggcttttcatatagaatagagaagcgttcatgactaaatgcttgcatcacaatacttgaagttgacaatattatttaaggacctattgttttttccaataggtggttagcaatcgtcttactttctaacttttcttaccttttacatttcagcaatatatatatatatttcaaggatataccattctaatgtctgcccctatgtctgcccctaagaagatcgtcgttttgccaggtgaccacgttggtcaagaaatcacagccgaagccattaaggttcttaaagctatttctgatgttcgttccaatgtcaagttcgatttcgaaaatcatttaattggtggtgctgctatcgatgctacaggtgtcccacttccagatgaggcgctggaagcctccaagaaggttgatgccgttttgttaggtgctgtgggtggtcctaaatggggtaccggtagtgttagacctgaacaaggtttactaaaaatccgtaaagaacttcaattgtacgccaacttaagaccatgtaactttgcatccgactctcttttagacttatctccaatcaagccacaatttgctaaaggtactgacttcgttgttgtcagagaattagtgggaggtatttactttggtaagagaaaggaagacgatggtgatggtgtcgcttgggatagtgaacaatacaccgttccagaagtgcaaagaatcacaagaatggccgctttcatggccctacaacatgagccaccattgcctatttggtccttggataaagctaatgttttggcctcttcaagattatggagaaaaactgtggaggaaaccatcaagaacgaattccctacattgaaggttcaacatcaattgattgattctgccgccatgatcctagttaagaacccaacccacctaaatggtattataatcaccagcaacatgtttggtgatatcatctccgatgaagcctccgttatcccaggttccttgggtttgttgccatctgcgtccttggcctctttgccagacaagaacaccgcatttggtttgtacgaaccatgccacggttctgctccagatttgccaaagaataaggttgaccctatcgccactatcttgtctgctgcaatgatgttgaaattgtcattgaacttgcctgaagaaggtaaggccattgaagatgcagttaaaaaggttttggatgcaggtatcagaactggtgatttaggtggttccaacagtaccaccgaagtcggtgatgctgtcgccgaagaagttaagaaaatccttgcttaaaaagattctctttttttatgatatttgtacataaactttataaatgaaattcataatagaaacgacacgaaattacaaaatggaatatgttcatagggtagacgaaactatatacgcaatctacatacatttatcaagaaggagaaaaaggaggatagtaaaggaatacaggtaagcaaattgatactaatggctcaacgtgataaggaaaaagaattgcactttaacattaatattgacaaggaggagggcaccacacaaaaagttaggtgtaacagaaaatcatgaaactacgattcctaatttgatattggaggattttctctaaaaaaaaaaaaatacaacaaataaaaaacactcaatgacctgaccatttgatggagtttaagtcaataccttcttgaaccatttcccataatggtgaaagttccctcaagaattttactctgtcagaaacggccttacgacgtagtcgatatggtgcactctcagtacaatctgctctgatgccgcatagttaagccagccccgacacccgccaacacccgctgacgcgccctgacgggcttgtctgctcccggcatccgcttacagacaagctgtgaccgtctccgggagctgcatgtgtcagaggttttcaccgtcatcaccgaaacgcgcga

>pPAR274
gacgaaagggcctcgtgatacgcctatttttataggttaatgtcatgataataatggtttcttaggacggatcgcttgcctgtaacttacacgcgcctcgtatcttttaatgatggaataatttgggaatttactctgtgtttatttatttttatgttttgtatttggattttagaaagtaaataaagaaggtagaagagttacggaatgaagaaaaaaaaataaacaaaggtttaaaaaatttcaacaaaaagcgtactttacatatatatttattagacaagaaaagcagattaaatagatatacattcgattaacgataagtaaaatgtaaaatcacaggattttcgtgtgtggtcttctacacagacaagatgaaacaattcggcattaatacctgagagcaggaagagcaagataaaaggtagtatttgttggcgatccccctagagtcttttacatcttcggaaaacaaaaactattttttctttaatttctttttttactttctatttttaatttatatatttatattaaaaaatttaaattataattatttttatagcacgtgatgaaaaggacccaggtggcacttttcggggaaatgtgcgcggaacccctatttgtttatttttctaaatacattcaaatatgtatccgctcatgagacaataaccctgataaatgcttcaataatattgaaaaaggaagagtatgagtattcaacatttccgtgtcgcccttattcccttttttgcggcattttgccttcctgtttttgctcacccagaaacgctggtgaaagtaaaagatgctgaagatcagttgggtgcacgagtgggttacatcgaactggatctcaacagcggtaagatccttgagagttttcgccccgaagaacgttttccaatgatgagcacttttaaagttctgctatgtggcgcggtattatcccgtattgacgccgggcaagagcaactcggtcgccgcatacactattctcagaatgacttggttgagtactcaccagtcacagaaaagcatcttacggatggcatgacagtaagagaattatgcagtgctgccataaccatgagtgataacactgcggccaacttacttctgacaacgatcggaggaccgaaggagctaaccgcttttttgcacaacatgggggatcatgtaactcgccttgatcgttgggaaccggagctgaatgaagccataccaaacgacgagcgtgacaccacgatgcctgtagcaatggcaacaacgttgcgcaaactattaactggcgaactacttactctagcttcccggcaacaattaatagactggatggaggcggataaagttgcaggaccacttctgcgctcggcccttccggctggctggtttattgctgataaatctggagccggtgagcgtgggtctcgcggtatcattgcagcactggggccagatggtaagccctcccgtatcgtagttatctacacgacggggagtcaggcaactatggatgaacgaaatagacagatcgctgagataggtgcctcactgattaagcattggtaactgtcagaccaagtttactcatatatactttagattgatttaaaacttcatttttaatttaaaaggatctaggtgaagatcctttttgataatctcatgaccaaaatcccttaacgtgagttttcgttccactgagcgtcagaccccgtagaaaagatcaaaggatcttcttgagatcctttttttctgcgcgtaatctgctgcttgcaaacaaaaaaaccaccgctaccagcggtggtttgtttgccggatcaagagctaccaactctttttccgaaggtaactggcttcagcagagcgcagataccaaatactgtccttctagtgtagccgtagttaggccaccacttcaagaactctgtagcaccgcctacatacctcgctctgctaatcctgttaccagtggctgctgccagtggcgataagtcgtgtcttaccgggttggactcaagacgatagttaccggataaggcgcagcggtcgggctgaacggggggttcgtgcacacagcccagcttggagcgaacgacctacaccgaactgagatacctacagcgtgagctatgagaaagcgccacgcttcccgaagggagaaaggcggacaggtatccggtaagcggcagggtcggaacaggagagcgcacgagggagcttccagggggaaacgcctggtatctttatagtcctgtcgggtttcgccacctctgacttgagcgtcgatttttgtgatgctcgtcaggggggcggagcctatggaaaaacgccagcaacgcggcctttttacggttcctggccttttgctggccttttgctcacatgttctttcctgcgttatcccctgattctgtggataaccgtattaccgcctttgagtgagctgataccgctcctgttcgaattagcgccaaataacccgcccccagtgttcgccgtattgttaggtttgttaccgaaaaggccccctccggtggtggcgcttcctccaaatgcatttgtctgagattgttgttgctgctgaccaaatgatgcacctaatcctcctgtagatccggctggtttagcgccaaatagtccacctgtacttgggccggtgttttgtccagtttgagtcccaccaaacgaaaacccagtattcgcgtttccagtgctagctccgctggcctgaccaaagagcccacctgcaggtgtcgaagatgctttatttaatccaaacattgtgcccactacccgtgaaaaccctctcaattactgtttttatcgtctcatcacctgatcagtaactattctcacgattaatggtctttttcaactacatttatttgagaaagctgtaatacattccgtgttgagtgatatatacaacctcctttgctcgtcttttcgccaccgcagagcaagtaacaacagagacaaacaagaagaggttagaaagcaatttaaggagtagtttaacgagtactgaaaacgtcaaactaagtacttacgacttccaattaccggttgtaaagtttatctacgcaaatataacagttgcagcttgctttttttttcagcagctcttccgttattataaaatctgtttggcgttcgcacaagcgaaccgattcttttattattttctctctgccttttatttccgttcctgttaatagtttattttctaaaggatactgtcttcttccgtacttataatcgggttcacaataagcaattgactaatcctaggacgattcgtgtactataaggagaaaaaaaatcaacacttgtaacaacagcagcaacaaatatatatcagtacggtATGGGTATTCCGAAATTTTTTAGATATATCTCAGAGAGATGGCCCATGATTTTACAACTCATTGAAGGGACTCAGATTCCAGAATTCGATAACTTGTATCTGGATATGAATTCAATTTTACACAATTGTACGCATGGTAACGACGATGACGTAACCAAGCGGCTAACTGAAGAAGAAGTCTTTGCTAAGATATGTACGTATATCGACCATCTTTTCCAAACTATCAAGCCCAATAAGATTTTTTACATGGCTATTGATGGTGTGGCCCCTCGTGCAAAAATGAATCAACAGAGAGCTCGTAGATTCAGAACTGCCATGGACGCAGAAAAGGCTATGAAAAAGGCCATTGAAAATGGAGACGAAATTCCTAAAGGTGAGCCATTCGACTCCAACTCCATTACACCGGGCACAGAATTCATGGCTAAATTGACCAAGAACTTACAATATTTTATTCATGACAAAATTTCCAACGATTCTAAATGGAGAGAGGTGCAAATCATATTTTCCGGTCACGAAGTTCCAGGTGAAGGTGAACACAAAATCATGAACTTTATAAGGCATCTAAAATCTCAGAAGGACTTCAATCAGAATACGAGACATTGTATTTACGGTCTTGATGCGGATTTGATCATGCTTGGTCTGTCCACTCACGGGCCTCACTTCGCGCTTTTGAGAGAAGAAGTCACATTTGGTAGAAGAAATAGCGAAAAGAAATCCCTCGAGCATCAGAACTTCTACTTATTACATCTTTCTTTATTGAGAGAATATATGGAACTGGAATTCAAAGAAATTGCTGATGAAATGCGATTTGAATATGATTTTGAACGTATCTTGGACGATTTTATCCTCGTCATGTTCGTCATTGGTAACGATTTCTTGCCCAATTTGCCGGATTTGCACTTAAATAAAGGTGCTTTCCCTGTCTTGTTACAGACTTTCAAAGAAGCTCTGTTACATACGGATGGCTATATTAATGAACATGGTAAGATAAATTTGAAAAGGTTGGGAGTCTGGTTGGATTATCTATCTCAGTTCGAGCTATTAAATTTCGAGAAGGAGGATATAGATGTTGAGTGGTTCAACAAGCAACTAGAAAATATCTCTTTAGATGGTGAAAGGAAAAGACAAAGGGTTGGTAAAAAATTGTTGGTCAAGCAACAAAAGAAATTAATTGGAAGTATAAAGCCATGGTTGATGGAACAACTACAAGGTAAAATATCACCAGACTTGCCAGATGAAAAAATTCCCACCCTAGAGTTACCTAGAGACTTGGACATTAAAGACCATTTAGAATTTTTGAAAGAATTTGCCTTTGATTTGGGCCTCTTCATAACGCATTCCAAATCCAAGAACACTTACTCTTTAAAATTGGATCTTGATTCCATCAACCCTGACGAAACAGATGAAGAATTTCAAAATCGTGTTAATTCTACTAGGAAAACAATAAAGAAATATCAAAATGCTATTATTGTGGAAGATAAAGAGGAATTGGAAACTGAAAAAACCATCTACAATGAAAGATTCGAACATTGGAAACATGAATATTATCGGGACAAATTAAAATATGCGTCAGACTGTGAGGAAAGAGTTACAGATCTTTCTAAGGACTACGTTGAAGGTTTGCAATGGGTCTTGTATTACTATTATAGAGGTTGTCCATCTTGGTCTTGGTATTACCCACACCATTATGCACCAAGAATCTCCGATTTAGTAAAAGGTTTGGATCAAGACATTGAATTTGACTTGAGCAAGCCCTTTACGCCATTCCAGCAACTAATGGCTGTCCTACCAGAAAGATCTAAAAATCTTATACCTCCAGCCTTCAGGCCATTAATGTACGATGAACAATCGCCAATTCACGATTTTTATCCTGCTGAAGTCCAACTAGATAAGAATGGTAAAACGGCTGATTGGGAAGCCGTTGTCTTGATATCATTTGTGGACGAAAAAAGATTGATTGAGGCAATGCAACCTTACTTGTCCAAACTGTCGCCTGAAGAAAAAACTAGGAATCAATTTGGTAAAGACTTGATATACTCGTTCAATCCGCAAGTTGATGTCATTTACAAGAGTCCACTGGGTGGCATTTTCTCTGATATAGAACACAACCATTGTGTGGAGAAAGAGTACGTAACTGTCCCATTGGATAGTTCTGATATTCGTTATGGTTTATTGCCTAATGCTAAACTCGGTGCTGAAATGCTGGCTGGTTTTCCAACGTTACTGTCATTACCTTTTACTAATTCATTGGAGTATAATGAAACCATGGTATTTCAACAGCCTTCCAGACAACAATCGATGGTTTTGCAAATAACAGATATATATCAAATGAATAACGTTACTCTCGAAGACTTTTCCAAAAGGCATTTGAATAAAGTAATCTATACAAGATGGCCATGTTTGAGAGAGTCTAAGTTAGTTTCATTGACAGATGGTAAAACTATCTATGAATATCAAGAGTCAAATGACAAGAAAAAAACCAGATTTGTATCTAAACCTACTGATACTCAGGATAAGAAACTTTTCAACAGTTTGAGAAATTCAATGCTTAGGATGTACGCTAAACAGAAAGCTGTTAAATTGGGACCAGTGGAAGCCATTGCCACTGTTTTCCCTGTGACCGGTTTAGTGAGAGATCATGAAGGTGGTTACGTTAAGACTTTTAGTTCTACTCCAGATTACTATCCTTTGCAATTAGTTGTTGAATCTGTGGTCAACGAAGATGAAAGATATAAGGAAAGAGGACCCATTCCAATTGAAGAGGAGTTTCCATTGGACTCGAAAGTTATTTTTTTGGGTGATTATGCCTATGGTGGCGAAACCACCATTGATGGTTACAGTAGCGACCGTAGGCTAAAGATTACGGTAGAAAAGAAGCTTCTTGATAGTGAACCCACGATTGGTAAGGAAAGGTTACAAATGGACCACCAAGCTGTTCAGTATTTCCCATCTTATATCGTTTCCAAGAATATGCACTTACATCCACTGTTTTTGTCCAAGATTACATCCAAGTTCATGATTACTGACGCTACTGGTAAACACATTAATGTTGGTATTCCTGTTAAGTTTGAGGCTAGACATCAAAAGGTTTTGGGTTACGCAAGAAGAAATCCAAGAGGTTGGGAATACTCAAATTTAACCATAAATGTCTTGAAAGAGTACAGACAAACCTTCCCAGAATTTTTCTACAGGTTGTCTAAGGTAGGTAATGATATCCCAGTTTTGGAGGACCTTTTCCCCAATATTTCCACAAAAGAAGCTATGAATTCGCTAGACGGTGTCAAGCAATGGCTAAAGTATGTCTCTTCAAAGTTTATTGCCGTGTCCTTGGAGTCTGATTCTTTAACCAAAACATCTATTGCTGCTGTGGAAGAGCATATTATGAAATATGCCGCTAACATTGGAGGACATGAAAGAAAACAGTTAGCAAAAGTTCCTCGCAAAGCTGTATTGAATCCAAGATCATCATTCGCACTCTTACGTAGTCAAAAGTTTGATTTGGGTGACCGTGTTGTCTACATCCAAGACTCCGGTAAAGTTCCAATTTTCTCAAAAGGTACCGTTGTCGGTTATACCACTCTCAGTTCATCCTTGTCCATTCAGGTTTTGTTTGATAATGAAATCGTGGCCGGAAATGACTTTGGAGGTAGATTACGCACGAACAGAGGATTAGGTCTTGATGCTTCTTTCTTACTGAACATTACTAACAGGCAATTCATCTACCACTCGAAGGCTTCCAAGAAAGTTTTAGATAAGAAAAAACAACCTTATAATAAAACCAATAATACTAAAGCTGCTCACAAGACCCAGCCAAAGCCACAATCTGAAGAAAAGTTAAGAAAGGAGAGGGCACACGACTTATTGAATTTTATCAAAAAGGATACCAATGAAAAGAATTCTGAAAGTGTAGACAACAAGAGCATGGGATCGCAAAAAGATTCCAAACCCGCAAAGAAAGTTTTGTTAAAAAGACCAGCTCAGAAAAGCAGTGAAAACGTGCAAGTTGATTTGGCCAATTTTGAAAAAGCACCGCTTGATAATCCAACTGTTGCTGGATCTATTTTCAATGCCGTTGCAAATCAATATTCTGATGGTATAGGCAGTAATTTGAATATCCCAACTCCACCTCACCCAATGAATGTGGTTGGGGGTCCTATTCCTGGAGCGAATGATGTTGCAGATGTTGGTTTGCCGTACAATATTCCCCCAGGTTTTATGACGCATCCTAATGGTCTTCACCCATTACACCCTCACCAGATGCCTTACCCTAATATGAATGGAATGTCTATTCCGCCACCAGCACCACATGGGTTTGGACAACCGATTTCCTTCCCACCTCCACCTCCTATGACAAATGTTTCAGATCAAGGAAGTCGTATTGTTGTCAATGAAAAGGAAAGCCAAGATTTGAAAAAATTCATTAATGGTAAACAGCACAGCAATGGTTCAACTATTGGGGGAGAAACAAAGAACAGTAGGAAAGGCGAGATTAAACCTTCTTCTGGCACAAACTCTACTGAATGTCAATCGCCAAAGTCACAAAGCAATGCTGCTGACCGTGATAATAAAAAAGACGAATCTACTTAGaacatacgactaaaaacgaagtatattcgaggttactttaatagtatatctgagacctatataaagaggggtatttgtatttaatcgttgatcttgttaagaaaaagcttataacaaatggggattgtcaaagggtattttttacacaaagctttccgcatagttatatattatctcattttcaataatcctcctgtagggtgtagctttgcactttcttctcattgatctcattttgcttagcaaaccatttttcttcaaagccatttgatctgtggacaccgtcccatcttgacccaggcataatggcaaacctgttctcaggtgctggcttatcataaagcttgcggcccagtaaagatgtttttacagttctttctttgtcatgtgtaaatgttattgcagggtcttctatcgtcagactcgaggcagtttgatttttcttcttatcatgtgcatctacatttattccaagcttttgcacgtctcccatattcaaatttttcaggtattgctctctttccgcggctttctcatcttcatatttagatcgactaaaactagaatcgtctatcttggaatcttcctgaatcttgtgaccttgagcgtctctgtatatggtttttcgtgttttcgatttgtctgctactgtgacaagtggctcttgagccctgatttcctttagatcgttcttgctttcgttgccagtaattgacgatgcggaaggatgtgttattgcatgggaaagctcgtttgtttccaggttcttccatatattcttgcttttttgtttgtcaaacttgctgaatgaagcaactcctgacttctcctgttcttgttgcagtgtacttagccgttcttttactatcaaagaagttttgtctgagttagcgtctgattttgactctttcttcttcttttgcatctgtgcggtatttcacaccgcatatcgaccggtcgaggagaacttctagtatatctacatacctaatattattgccttattaaaaatggaatcccaacaattacatcaaaatccacattctcttcaaaatcaattgtcctgtacttccttgttcatgtgtgttcaaaaacgttatatttataggataattatactctatttctcaacaagtaattggttgtttggccgagcggtctaaggcgcctgattcaagaaatatcttgaccgcagttaactgtgggaatactcaggtatcgtaagatgcaagagttcgaatctcttagcaaccattatttttttcctcaacataacgagaacacacaggggcgctatcgcacagaatcaaattcgatgactggaaattttttgttaatttcagaggtcgcctgacgcatatacctttttcaactgaaaaattgggagaaaaaggaaaggtgagaggccggaaccggcttttcatatagaatagagaagcgttcatgactaaatgcttgcatcacaatacttgaagttgacaatattatttaaggacctattgttttttccaataggtggttagcaatcgtcttactttctaacttttcttaccttttacatttcagcaatatatatatatatttcaaggatataccattctaatgtctgcccctatgtctgcccctaagaagatcgtcgttttgccaggtgaccacgttggtcaagaaatcacagccgaagccattaaggttcttaaagctatttctgatgttcgttccaatgtcaagttcgatttcgaaaatcatttaattggtggtgctgctatcgatgctacaggtgtcccacttccagatgaggcgctggaagcctccaagaaggttgatgccgttttgttaggtgctgtgggtggtcctaaatggggtaccggtagtgttagacctgaacaaggtttactaaaaatccgtaaagaacttcaattgtacgccaacttaagaccatgtaactttgcatccgactctcttttagacttatctccaatcaagccacaatttgctaaaggtactgacttcgttgttgtcagagaattagtgggaggtatttactttggtaagagaaaggaagacgatggtgatggtgtcgcttgggatagtgaacaatacaccgttccagaagtgcaaagaatcacaagaatggccgctttcatggccctacaacatgagccaccattgcctatttggtccttggataaagctaatgttttggcctcttcaagattatggagaaaaactgtggaggaaaccatcaagaacgaattccctacattgaaggttcaacatcaattgattgattctgccgccatgatcctagttaagaacccaacccacctaaatggtattataatcaccagcaacatgtttggtgatatcatctccgatgaagcctccgttatcccaggttccttgggtttgttgccatctgcgtccttggcctctttgccagacaagaacaccgcatttggtttgtacgaaccatgccacggttctgctccagatttgccaaagaataaggttgaccctatcgccactatcttgtctgctgcaatgatgttgaaattgtcattgaacttgcctgaagaaggtaaggccattgaagatgcagttaaaaaggttttggatgcaggtatcagaactggtgatttaggtggttccaacagtaccaccgaagtcggtgatgctgtcgccgaagaagttaagaaaatccttgcttaaaaagattctctttttttatgatatttgtacataaactttataaatgaaattcataatagaaacgacacgaaattacaaaatggaatatgttcatagggtagacgaaactatatacgcaatctacatacatttatcaagaaggagaaaaaggaggatagtaaaggaatacaggtaagcaaattgatactaatggctcaacgtgataaggaaaaagaattgcactttaacattaatattgacaaggaggagggcaccacacaaaaagttaggtgtaacagaaaatcatgaaactacgattcctaatttgatattggaggattttctctaaaaaaaaaaaaatacaacaaataaaaaacactcaatgacctgaccatttgatggagtttaagtcaataccttcttgaaccatttcccataatggtgaaagttccctcaagaattttactctgtcagaaacggccttacgacgtagtcgatatggtgcactctcagtacaatctgctctgatgccgcatagttaagccagccccgacacccgccaacacccgctgacgcgccctgacgggcttgtctgctcccggcatccgcttacagacaagctgtgaccgtctccgggagctgcatgtgtcagaggttttcaccgtcatcaccgaaacgcgcga

>pPAR277
gacgaaagggcctcgtgatacgcctatttttataggttaatgtcatgataataatggtttcttaggacggatcgcttgcctgtaacttacacgcgcctcgtatcttttaatgatggaataatttgggaatttactctgtgtttatttatttttatgttttgtatttggattttagaaagtaaataaagaaggtagaagagttacggaatgaagaaaaaaaaataaacaaaggtttaaaaaatttcaacaaaaagcgtactttacatatatatttattagacaagaaaagcagattaaatagatatacattcgattaacgataagtaaaatgtaaaatcacaggattttcgtgtgtggtcttctacacagacaagatgaaacaattcggcattaatacctgagagcaggaagagcaagataaaaggtagtatttgttggcgatccccctagagtcttttacatcttcggaaaacaaaaactattttttctttaatttctttttttactttctatttttaatttatatatttatattaaaaaatttaaattataattatttttatagcacgtgatgaaaaggacccaggtggcacttttcggggaaatgtgcgcggaacccctatttgtttatttttctaaatacattcaaatatgtatccgctcatgagacaataaccctgataaatgcttcaataatattgaaaaaggaagagtatgagtattcaacatttccgtgtcgcccttattcccttttttgcggcattttgccttcctgtttttgctcacccagaaacgctggtgaaagtaaaagatgctgaagatcagttgggtgcacgagtgggttacatcgaactggatctcaacagcggtaagatccttgagagttttcgccccgaagaacgttttccaatgatgagcacttttaaagttctgctatgtggcgcggtattatcccgtattgacgccgggcaagagcaactcggtcgccgcatacactattctcagaatgacttggttgagtactcaccagtcacagaaaagcatcttacggatggcatgacagtaagagaattatgcagtgctgccataaccatgagtgataacactgcggccaacttacttctgacaacgatcggaggaccgaaggagctaaccgcttttttgcacaacatgggggatcatgtaactcgccttgatcgttgggaaccggagctgaatgaagccataccaaacgacgagcgtgacaccacgatgcctgtagcaatggcaacaacgttgcgcaaactattaactggcgaactacttactctagcttcccggcaacaattaatagactggatggaggcggataaagttgcaggaccacttctgcgctcggcccttccggctggctggtttattgctgataaatctggagccggtgagcgtgggtctcgcggtatcattgcagcactggggccagatggtaagccctcccgtatcgtagttatctacacgacggggagtcaggcaactatggatgaacgaaatagacagatcgctgagataggtgcctcactgattaagcattggtaactgtcagaccaagtttactcatatatactttagattgatttaaaacttcatttttaatttaaaaggatctaggtgaagatcctttttgataatctcatgaccaaaatcccttaacgtgagttttcgttccactgagcgtcagaccccgtagaaaagatcaaaggatcttcttgagatcctttttttctgcgcgtaatctgctgcttgcaaacaaaaaaaccaccgctaccagcggtggtttgtttgccggatcaagagctaccaactctttttccgaaggtaactggcttcagcagagcgcagataccaaatactgtccttctagtgtagccgtagttaggccaccacttcaagaactctgtagcaccgcctacatacctcgctctgctaatcctgttaccagtggctgctgccagtggcgataagtcgtgtcttaccgggttggactcaagacgatagttaccggataaggcgcagcggtcgggctgaacggggggttcgtgcacacagcccagcttggagcgaacgacctacaccgaactgagatacctacagcgtgagctatgagaaagcgccacgcttcccgaagggagaaaggcggacaggtatccggtaagcggcagggtcggaacaggagagcgcacgagggagcttccagggggaaacgcctggtatctttatagtcctgtcgggtttcgccacctctgacttgagcgtcgatttttgtgatgctcgtcaggggggcggagcctatggaaaaacgccagcaacgcggcctttttacggttcctggccttttgctggccttttgctcacatgttctttcctgcgttatcccctgattctgtggataaccgtattaccgcctttgagtgagctgataccgctcctgttcgaattagcgccaaataacccgcccccagtgttcgccgtattgttaggtttgttaccgaaaaggccccctccggtggtggcgcttcctccaaatgcatttgtctgagattgttgttgctgctgaccaaatgatgcacctaatcctcctgtagatccggctggtttagcgccaaatagtccacctgtacttgggccggtgttttgtccagtttgagtcccaccaaacgaaaacccagtattcgcgtttccagtgctagctccgctggcctgaccaaagagcccacctgcaggtgtcgaagatgctttatttaatccaaacattgtgcccactacccgtgaaaaccctctcaattactgtttttatcgtctcatcacctgatcagtaactattctcacgattaatggtctttttcaactacatttatttgagaaagctgtaatacattccgtgttgagtgatatatacaacctcctttgctcgtcttttcgccaccgcagagcaagtaacaacagagacaaacaagaagaggttagaaagcaatttaaggagtagtttaacgagtactgaaaacgtcaaactaagtacttacgacttccaattaccggttgtaaagtttatctacgcaaatataacagttgcagcttgctttttttttcagcagctcttccgttattataaaatctgtttggcgttcgcacaagcgaaccgattcttttattattttctctctgccttttatttccgttcctgttaatagtttattttctaaaggatactgtcttcttccgtacttataatcgggttcacaataagcaattgactaatcctaggacgattcgtgtactataaggagaaaaaaaatcaacacttgtaacaacagcagcaacaaatatatatcagtacggtATGGGTATTCCGAAATTTTTTAGATATATCTCAGAGAGATGGCCCATGATTTTACAACTCATTGAAGGGACTCAGATTCCAGAATTCGATAACTTGTATCTGGATATGAATTCAATTTTACACAATTGTACGCATGGTAACGACGATGACGTAACCAAGCGGCTAACTGAAGAAGAAGTCTTTGCTAAGATATGTACGTATATCGACCATCTTTTCCAAACTATCAAGCCCAATAAGATTTTTTACATGGCTATTGATGGTGTGGCCCCTCGTGCAAAAATGAATCAACAGAGAGCTCGTAGATTCAGAACTGCCATGGACGCAGAAAAGGCTATGAAAAAGGCCATTGAAAATGGAGACGAAATTCCTAAAGGTGAGCCATTCGACTCCAACTCCATTACACCGGGCACAGAATTCATGGCTAAATTGACCAAGAACTTACAATATTTTATTCATGACAAAATTTCCAACGATTCTAAATGGAGAGAGGTGCAAATCATATTTTCCGGTCACGAAGTTCCAGGTGAAGGTGAACACAAAATCATGAACTTTATAAGGCATCTAAAATCTCAGAAGGACTTCAATCAGAATACGAGACATTGTATTTACGGTCTTGATGCGGATTTGATCATGCTTGGTCTGTCCACTCACGGGCCTCACTTCGCGCTTTTGAGAGAAGAAGTCACATTTGGTAGAAGAAATAGCGAAAAGAAATCCCTCGAGCATCAGAACTTCTACTTATTACATCTTTCTTTATTGAGAGAATATATGGAACTGGAATTCAAAGAAATTGCTGATGAAATGCGATTTGAATATGATTTTGAACGTATCTTGGACGATTTTATCCTCGTCATGTTCGTCATTGGTAACGATTTCTTGCCCAATTTGCCGGATTTGCACTTAAATAAAGGTGCTTTCCCTGTCTTGTTACAGACTTTCAAAGAAGCTCTGTTACATACGGATGGCTATATTAATGAACATGGTAAGATAAATTTGAAAAGGTTGGGAGTCTGGTTGGATTATCTATCTCAGTTCGAGCTATTAAATTTCGAGAAGGAGGATATAGATGTTGAGTGGTTCAACAAGCAACTAGAAAATATCTCTTTAGATGGTGAAAGGAAAAGACAAAGGGTTGGTAAAAAATTGTTGGTCAAGCAACAAAAGAAATTAATTGGAAGTATAAAGCCATGGTTGATGGAACAACTACAAGGTAAAATATCACCAGACTTGCCAGATGAAAAAATTCCCACCCTAGAGTTACCTAGAGACTTGGACATTAAAGACCATTTAGAATTTTTGAAAGAATTTGCCTTTGATTTGGGCCTCTTCATAACGCATTCCAAATCCAAGAACACTTACTCTTTAAAATTGGATCTTGATTCCATCAACCCTGACGAAACAGATGAAGAATTTCAAAATCGTGTTAATTCTACTAGGAAAACAATAAAGAAATATCAAAATGCTATTATTGTGGAAGATAAAGAGGAATTGGAAACTGAAAAAACCATCTACAATGAAAGATTCGAACATTGGAAACATGAATATTATCGGGACAAATTAAAATATGCGTCAGACTGTGAGGAAAGAGTTACAGATCTTTCTAAGGACTACGTTGAAGGTTTGCAATGGGTCTTGTATTACTATTATAGAGGTTGTCCATCTTGGTCTTGGTATTACCCACACCATTATGCACCAAGAATCTCCGATTTAGTAAAAGGTTTGGATCAAGACATTGAATTTGACTTGAGCAAGCCCTTTACGCCATTCCAGCAACTAATGGCTGTCCTACCAGAAAGATCTAAAAATCTTATACCTCCAGCCTTCAGGCCATTAATGTACGATGAACAATCGCCAATTCACGATTTTTATCCTGCTGAAGTCCAACTAGATAAGAATGGTAAAACGGCTGATTGGGAAGCCGTTGTCTTGATATCATTTGTGGACGAAAAAAGATTGATTGAGGCAATGCAACCTTACTTGTCCAAACTGTCGCCTGAAGAAAAAACTAGGAATCAATTTGGTAAAGACTTGATATACTCGTTCAATCCGCAAGTTGATGTCATTTACAAGAGTCCACTGGGTGGCATTTTCTCTGATATAGAACACAACCATTGTGTGGAGAAAGAGTACGTAACTGTCCCATTGGATAGTTCTGATATTCGTTATGGTTTATTGCCTAATGCTAAACTCGGTGCTGAAATGCTGGCTGGTTTTCCAACGTTACTGTCATTACCTTTTACTAATTCATTGGAGTATAATGAgacaatggttttccaacaaccttctaaacAACAATCAATGGTCTTACAAATAACTGACATATACAAAACGAATAATGTTACTTTGGAGGACTTTTCCAAGAGGCATTTAAACAAAGTGATTTATACAAGATGGCCATATTTAAGAGAATCCAAATTGGTCTCTTTAACGGATGGTAAGACTATCTATGAATATCAGGAGTCCAATGATAAGAAAAAGTTCGGATTCATAACGAAGCCTGCGGAAACCCAGGACAAAAAACTTTTCAATAGTTTGAAGAATTCAATGCTAAGGATGTATGCTAAACAGAAAGCTGTTAAAATAGGACCTATGGAAGCCATTGCTACCGTCTTTCCAGTGACTGGTTTGGTGAGAGACTCTGATGGTGGTTATATTAAGACCTTTAGCCCTACCCCAGATTACTATCCATTGCAACTGGTTGTTGAATCTGTTGTCAACGAGGATGAAAGATATAAAGAAAGAGGACCCATTCCTATTGAAGAGGAATTTCCATTGAATTCAAAAGTTATTTTCTTAGGTGATTATGCCTATGGTGGTGAAACTACTATTGACGGTTACAGCAGTGACCGCAGACTAAAAATTACTGTAGAAAAGAAGTTTTTGGATAGTGAGCCCACCATCGGCAAAGAAAGGTTACAAATGGATCATCAAGCCGTTAAATATTATCCGTCTTATATTGTGTCCAAGAACATGCACTTACACCCCTTGTTTTTGTCTAAGATTACTTCCAAGTTCATGATTACTGACGCTACTGGGAAGCATATCAATGTTGGTATCCCGGTTAAGTTCGAAGCTAGACACCAAAAGGTTTTAGGTTACGCGAGGAGGAACCCTAGGGGCTGGGAATACTCAAATTTAACTCTAAATTTACTGAAAGAGTATAGACAAACTTTCCCAGATTTTTTTTTCAGGTTGTCCAAGGTAGGTAATGATATCCCAGTTTTGGAGGACCTTTTCCCCAATATTTCCACAAAAGAAGCTATGAATTCGCTAGACGGTGTCAAGCAATGGCTAAAGTATGTCTCTTCAAAGTTTATTGCCGTGTCCTTGGAGTCTGATTCTTTAACCAAAACATCTATTGCTGCTGTGGAAGAGCATATTATGAAATATGCCGCTAACATTGGAGGACATGAAAGAAAACAGTTAGCAAAAGTTCCTCGCAAAGCTGTATTGAATCCAAGATCATCATTCGCACTCTTACGTAGTCAAAAGTTTGATTTGGGTGACCGTGTTGTCTACATCCAAGACTCCGGTAAAGTTCCAATTTTCTCAAAAGGTACCGTTGTCGGTTATACCACTCTCAGTTCATCCTTGTCCATTCAGGTTTTGTTTGATAATGAAATCGTGGCCGGAAATGACTTTGGAGGTAGATTACGCACGAACAGAGGATTAGGTCTTGATGCTTCTTTCTTACTGAACATTACTAACAGGCAATTCATCTACCACTCGAAGGCTTCCAAGAAAGTTTTAGATAAGAAAAAACAACCTTATAATAAAACCAATAATACTAAAGCTGCTCACAAGACCCAGCCAAAGCCACAATCTGAAGAAAAGTTAAGAAAGGAGAGGGCACACGACTTATTGAATTATATTAAAAAGGATACTAATGAAAAGGAAGCCGAAAGTGAAAAGGATAAGAAAATGACATCTCAGAAAAGTTTCAAACCTGCTAAGAAGACTTTATTGAAAAGACCTACTCAGCAAAACAGTCCAAACAGTGAAATCAAGCAAGTTGATGTAATCAGTTCTGAAAAAGCATCACTTAATGATCCAACTGTCGCCGGTTCCATTTTCAACGCGGTAGCAAATCAGTATTCCGATGGTATGGGCAATCATACAAATATCCCAATTCCACCTCATCCAATGGCTATGGTAGGAGGTCCTCTTTTAGGGGCGAATGATACTCCGGGTGTTGCTTTGCCGTACAATATTCCTCCAAATTTTATTGCCCATCCCAATGGTCCTCACCCACTGACCTCTCAACAGATGCCTTATCCCAATATGAATGGAGTTCCTATCCCACCACCACGTGGCTTTGGTCAGCCAATTCCTTTTTCACACCCACATCATATGGCTAATCTTCCAGATCAAGGAAGTCGCATTGTCGTCAACGAAAAGGAAAGTCAAGATTTGAAGAAAATTATTAATGGCGCACACGATATCAATGGTTTAAATGCGGACAAAATATTCAAACGTAGCGAGCAAAATGAGACAAAAACTACTTCTAGCGCCATGGCTGCCGAGTTCCAATCTCCAAAGCCAGGGAATAATGGTGCTGAACGTGAAAAAAAATCTGATTAAaacatacgactaaaaacgaagtatattcgaggttactttaatagtatatctgagacctatataaagaggggtatttgtatttaatcgttgatcttgttaagaaaaagcttataacaaatggggattgtcaaagggtattttttacacaaagctttccgcatagttatatattatctcattttcaataatcctcctgtagggtgtagctttgcactttcttctcattgatctcattttgcttagcaaaccatttttcttcaaagccatttgatctgtggacaccgtcccatcttgacccaggcataatggcaaacctgttctcaggtgctggcttatcataaagcttgcggcccagtaaagatgtttttacagttctttctttgtcatgtgtaaatgttattgcagggtcttctatcgtcagactcgaggcagtttgatttttcttcttatcatgtgcatctacatttattccaagcttttgcacgtctcccatattcaaatttttcaggtattgctctctttccgcggctttctcatcttcatatttagatcgactaaaactagaatcgtctatcttggaatcttcctgaatcttgtgaccttgagcgtctctgtatatggtttttcgtgttttcgatttgtctgctactgtgacaagtggctcttgagccctgatttcctttagatcgttcttgctttcgttgccagtaattgacgatgcggaaggatgtgttattgcatgggaaagctcgtttgtttccaggttcttccatatattcttgcttttttgtttgtcaaacttgctgaatgaagcaactcctgacttctcctgttcttgttgcagtgtacttagccgttcttttactatcaaagaagttttgtctgagttagcgtctgattttgactctttcttcttcttttgcatctgtgcggtatttcacaccgcatatcgaccggtcgaggagaacttctagtatatctacatacctaatattattgccttattaaaaatggaatcccaacaattacatcaaaatccacattctcttcaaaatcaattgtcctgtacttccttgttcatgtgtgttcaaaaacgttatatttataggataattatactctatttctcaacaagtaattggttgtttggccgagcggtctaaggcgcctgattcaagaaatatcttgaccgcagttaactgtgggaatactcaggtatcgtaagatgcaagagttcgaatctcttagcaaccattatttttttcctcaacataacgagaacacacaggggcgctatcgcacagaatcaaattcgatgactggaaattttttgttaatttcagaggtcgcctgacgcatatacctttttcaactgaaaaattgggagaaaaaggaaaggtgagaggccggaaccggcttttcatatagaatagagaagcgttcatgactaaatgcttgcatcacaatacttgaagttgacaatattatttaaggacctattgttttttccaataggtggttagcaatcgtcttactttctaacttttcttaccttttacatttcagcaatatatatatatatttcaaggatataccattctaatgtctgcccctatgtctgcccctaagaagatcgtcgttttgccaggtgaccacgttggtcaagaaatcacagccgaagccattaaggttcttaaagctatttctgatgttcgttccaatgtcaagttcgatttcgaaaatcatttaattggtggtgctgctatcgatgctacaggtgtcccacttccagatgaggcgctggaagcctccaagaaggttgatgccgttttgttaggtgctgtgggtggtcctaaatggggtaccggtagtgttagacctgaacaaggtttactaaaaatccgtaaagaacttcaattgtacgccaacttaagaccatgtaactttgcatccgactctcttttagacttatctccaatcaagccacaatttgctaaaggtactgacttcgttgttgtcagagaattagtgggaggtatttactttggtaagagaaaggaagacgatggtgatggtgtcgcttgggatagtgaacaatacaccgttccagaagtgcaaagaatcacaagaatggccgctttcatggccctacaacatgagccaccattgcctatttggtccttggataaagctaatgttttggcctcttcaagattatggagaaaaactgtggaggaaaccatcaagaacgaattccctacattgaaggttcaacatcaattgattgattctgccgccatgatcctagttaagaacccaacccacctaaatggtattataatcaccagcaacatgtttggtgatatcatctccgatgaagcctccgttatcccaggttccttgggtttgttgccatctgcgtccttggcctctttgccagacaagaacaccgcatttggtttgtacgaaccatgccacggttctgctccagatttgccaaagaataaggttgaccctatcgccactatcttgtctgctgcaatgatgttgaaattgtcattgaacttgcctgaagaaggtaaggccattgaagatgcagttaaaaaggttttggatgcaggtatcagaactggtgatttaggtggttccaacagtaccaccgaagtcggtgatgctgtcgccgaagaagttaagaaaatccttgcttaaaaagattctctttttttatgatatttgtacataaactttataaatgaaattcataatagaaacgacacgaaattacaaaatggaatatgttcatagggtagacgaaactatatacgcaatctacatacatttatcaagaaggagaaaaaggaggatagtaaaggaatacaggtaagcaaattgatactaatggctcaacgtgataaggaaaaagaattgcactttaacattaatattgacaaggaggagggcaccacacaaaaagttaggtgtaacagaaaatcatgaaactacgattcctaatttgatattggaggattttctctaaaaaaaaaaaaatacaacaaataaaaaacactcaatgacctgaccatttgatggagtttaagtcaataccttcttgaaccatttcccataatggtgaaagttccctcaagaattttactctgtcagaaacggccttacgacgtagtcgatatggtgcactctcagtacaatctgctctgatgccgcatagttaagccagccccgacacccgccaacacccgctgacgcgccctgacgggcttgtctgctcccggcatccgcttacagacaagctgtgaccgtctccgggagctgcatgtgtcagaggttttcaccgtcatcaccgaaacgcgcga

>pPAR278
gacgaaagggcctcgtgatacgcctatttttataggttaatgtcatgataataatggtttcttaggacggatcgcttgcctgtaacttacacgcgcctcgtatcttttaatgatggaataatttgggaatttactctgtgtttatttatttttatgttttgtatttggattttagaaagtaaataaagaaggtagaagagttacggaatgaagaaaaaaaaataaacaaaggtttaaaaaatttcaacaaaaagcgtactttacatatatatttattagacaagaaaagcagattaaatagatatacattcgattaacgataagtaaaatgtaaaatcacaggattttcgtgtgtggtcttctacacagacaagatgaaacaattcggcattaatacctgagagcaggaagagcaagataaaaggtagtatttgttggcgatccccctagagtcttttacatcttcggaaaacaaaaactattttttctttaatttctttttttactttctatttttaatttatatatttatattaaaaaatttaaattataattatttttatagcacgtgatgaaaaggacccaggtggcacttttcggggaaatgtgcgcggaacccctatttgtttatttttctaaatacattcaaatatgtatccgctcatgagacaataaccctgataaatgcttcaataatattgaaaaaggaagagtatgagtattcaacatttccgtgtcgcccttattcccttttttgcggcattttgccttcctgtttttgctcacccagaaacgctggtgaaagtaaaagatgctgaagatcagttgggtgcacgagtgggttacatcgaactggatctcaacagcggtaagatccttgagagttttcgccccgaagaacgttttccaatgatgagcacttttaaagttctgctatgtggcgcggtattatcccgtattgacgccgggcaagagcaactcggtcgccgcatacactattctcagaatgacttggttgagtactcaccagtcacagaaaagcatcttacggatggcatgacagtaagagaattatgcagtgctgccataaccatgagtgataacactgcggccaacttacttctgacaacgatcggaggaccgaaggagctaaccgcttttttgcacaacatgggggatcatgtaactcgccttgatcgttgggaaccggagctgaatgaagccataccaaacgacgagcgtgacaccacgatgcctgtagcaatggcaacaacgttgcgcaaactattaactggcgaactacttactctagcttcccggcaacaattaatagactggatggaggcggataaagttgcaggaccacttctgcgctcggcccttccggctggctggtttattgctgataaatctggagccggtgagcgtgggtctcgcggtatcattgcagcactggggccagatggtaagccctcccgtatcgtagttatctacacgacggggagtcaggcaactatggatgaacgaaatagacagatcgctgagataggtgcctcactgattaagcattggtaactgtcagaccaagtttactcatatatactttagattgatttaaaacttcatttttaatttaaaaggatctaggtgaagatcctttttgataatctcatgaccaaaatcccttaacgtgagttttcgttccactgagcgtcagaccccgtagaaaagatcaaaggatcttcttgagatcctttttttctgcgcgtaatctgctgcttgcaaacaaaaaaaccaccgctaccagcggtggtttgtttgccggatcaagagctaccaactctttttccgaaggtaactggcttcagcagagcgcagataccaaatactgtccttctagtgtagccgtagttaggccaccacttcaagaactctgtagcaccgcctacatacctcgctctgctaatcctgttaccagtggctgctgccagtggcgataagtcgtgtcttaccgggttggactcaagacgatagttaccggataaggcgcagcggtcgggctgaacggggggttcgtgcacacagcccagcttggagcgaacgacctacaccgaactgagatacctacagcgtgagctatgagaaagcgccacgcttcccgaagggagaaaggcggacaggtatccggtaagcggcagggtcggaacaggagagcgcacgagggagcttccagggggaaacgcctggtatctttatagtcctgtcgggtttcgccacctctgacttgagcgtcgatttttgtgatgctcgtcaggggggcggagcctatggaaaaacgccagcaacgcggcctttttacggttcctggccttttgctggccttttgctcacatgttctttcctgcgttatcccctgattctgtggataaccgtattaccgcctttgagtgagctgataccgctcctgttcgaattagcgccaaataacccgcccccagtgttcgccgtattgttaggtttgttaccgaaaaggccccctccggtggtggcgcttcctccaaatgcatttgtctgagattgttgttgctgctgaccaaatgatgcacctaatcctcctgtagatccggctggtttagcgccaaatagtccacctgtacttgggccggtgttttgtccagtttgagtcccaccaaacgaaaacccagtattcgcgtttccagtgctagctccgctggcctgaccaaagagcccacctgcaggtgtcgaagatgctttatttaatccaaacattgtgcccactacccgtgaaaaccctctcaattactgtttttatcgtctcatcacctgatcagtaactattctcacgattaatggtctttttcaactacatttatttgagaaagctgtaatacattccgtgttgagtgatatatacaacctcctttgctcgtcttttcgccaccgcagagcaagtaacaacagagacaaacaagaagaggttagaaagcaatttaaggagtagtttaacgagtactgaaaacgtcaaactaagtacttacgacttccaattaccggttgtaaagtttatctacgcaaatataacagttgcagcttgctttttttttcagcagctcttccgttattataaaatctgtttggcgttcgcacaagcgaaccgattcttttattattttctctctgccttttatttccgttcctgttaatagtttattttctaaaggatactgtcttcttccgtacttataatcgggttcacaataagcaattgactaatcctaggacgattcgtgtactataaggagaaaaaaaatcaacacttgtaacaacagcagcaacaaatatatatcagtacggtATGGGTATTCCGAAATTTTTTAGATATATCTCAGAGAGATGGCCCATGATTTTACAACTCATTGAAGGGACTCAGATTCCAGAATTCGATAACTTGTATCTGGATATGAATTCAATTTTACACAATTGTACGCATGGTAACGACGATGACGTAACCAAGCGGCTAACTGAAGAAGAAGTCTTTGCTAAGATATGTACGTATATCGACCATCTTTTCCAAACTATCAAGCCCAATAAGATTTTTTACATGGCTATTGATGGTGTGGCCCCTCGTGCAAAAATGAATCAACAGAGAGCTCGTAGATTCAGAACTGCCATGGACGCAGAAAAGGCTATGAAAAAGGCCATTGAAAATGGAGACGAAATTCCTAAAGGTGAGCCATTCGACTCCAACTCCATTACACCGGGCACAGAATTCATGGCTAAATTGACCAAGAACTTACAATATTTTATTCATGACAAAATTTCCAACGATTCTAAATGGAGAGAGGTGCAAATCATATTTTCCGGTCACGAAGTTCCAGGTGAAGGTGAACACAAAATCATGAACTTTATAAGGCATCTAAAATCTCAGAAGGACTTCAATCAGAATACGAGACATTGTATTTACGGTCTTGATGCGGATTTGATCATGCTTGGTCTGTCCACTCACGGGCCTCACTTCGCGCTTTTGAGAGAAGAAGTCACATTTGGTAGAAGAAATAGCGAAAAGAAATCCCTCGAGCATCAGAACTTCTACTTATTACATCTTTCTTTATTGAGAGAATATATGGAACTGGAATTCAAAGAAATTGCTGATGAAATGCGATTTGAATATGATTTTGAACGTATCTTGGACGATTTTATCCTCGTCATGTTCGTCATTGGTAACGATTTCTTGCCCAATTTGCCGGATTTGCACTTAAATAAAGGTGCTTTCCCTGTCTTGTTACAGACTTTCAAAGAAGCTCTGTTACATACGGATGGCTATATTAATGAACATGGTAAGATAAATTTGAAAAGGTTGGGAGTCTGGTTGGATTATCTATCTCAGTTCGAGCTATTAAATTTCGAGAAGGAGGATATAGATGTTGAGTGGTTCAACAAGCAACTAGAAAATATCTCTTTAGATGGTGAAAGGAAAAGACAAAGGGTTGGTAAAAAATTGTTGGTCAAGCAACAAAAGAAATTAATTGGAAGTATAAAGCCATGGTTGATGGAACAACTACAAGGTAAAATATCACCAGACTTGCCAGATGAAAAAATTCCCACCCTAGAGTTACCTAGAGACTTGGACATTAAAGACCATTTAGAATTTTTGAAAGAATTTGCCTTTGATTTGGGCCTCTTCATAACGCATTCCAAATCCAAGAACACTTACTCTTTAAAATTGGATCTTGATTCCATCAACCCTGACGAAACAGATGAAGAATTTCAAAATCGTGTTAATTCTACTAGGAAAACAATAAAGAAATATCAAAATGCTATTATTGTGGAAGATAAAGAGGAATTGGAAACTGAAAAAACCATCTACAATGAAAGATTCGAACATTGGAAACATGAATATTATCGGGACAAATTAAAATATGCGTCAGACTGTGAGGAAAGAGTTACAGATCTTTCTAAGGACTACGTTGAAGGTTTGCAATGGGTCTTGTATTACTATTATAGAGGTTGTCCATCTTGGTCTTGGTATTACCCACACCATTATGCACCAAGAATCTCCGATTTAGTAAAAGGTTTGGATCAAGACATTGAATTTGACTTGAGCAAGCCCTTTACGCCATTCCAGCAACTAATGGCTGTCCTACCAGAAAGATCTAAAAATCTTATACCTCCAGCCTTCAGGCCATTAATGTACGATGAACAATCGCCAATTCACGATTTTTATCCTGCTGAAGTCCAACTAGATAAGAATGGTAAAACGGCTGATTGGGAAGCCGTTGTCTTGATATCATTTGTGGACGAAAAAAGATTGATTGAGGCAATGCAACCTTACTTGTCCAAACTGTCGCCTGAAGAAAAAACTAGGAATCAATTTGGTAAAGACTTGATATACTCGTTCAATCCGCAAGTTGATGTCATTTACAAGAGTCCACTGGGTGGCATTTTCTCTGATATAGAACACAACCATTGTGTGGAGAAAGAGTACGTAACTGTCCCATTGGATAGTTCTGATATTCGTTATGGTTTATTGCCTAATGCTAAACTCGGTGCTGAAATGCTGGCTGGTTTTCCAACGTTACTGTCATTACCTTTTACTAATTCATTGGAGTATAATGAgacaatggttttccaacaaccttctaaacAACAATCAATGGTCTTACAAATAACTGACATATACAAAACGAATAATGTTACTTTGGAGGACTTTTCCAAGAGGCATTTAAACAAAGTGATTTATACAAGATGGCCATATTTAAGAGAATCCAAATTGGTCTCTTTAACGGATGGTAAGACTATCTATGAATATCAGGAGTCCAATGATAAGAAAAAGTTCGGATTCATAACGAAGCCTGCGGAAACCCAGGACAAAAAACTTTTCAATAGTTTGAAGAATTCAATGCTAAGGATGTATGCTAAACAGAAAGCTGTTAAAATAGGACCTATGGAAGCCATTGCTACCGTCTTTCCAGTGACTGGTTTGGTGAGAGACTCTGATGGTGGTTATATTAAGACCTTTAGCCCTACCCCAGATTACTATCCATTGCAACTGGTTGTTGAATCTGTTGTCAACGAGGATGAAAGATATAAAGAAAGAGGACCCATTCCAATTGAAGAGGAGTTTCCATTGGACTCGAAAGTTATTTTTTTGGGTGATTATGCCTATGGTGGCGAAACCACCATTGATGGTTACAGTAGCGACCGTAGGCTAAAGATTACGGTAGAAAAGAAGCTTCTTGATAGTGAACCCACGATTGGTAAGGAAAGGTTACAAATGGACCACCAAGCTGTTCAGTATTTCCCATCTTATATCGTTTCCAAGAATATGCACTTACATCCACTGTTTTTGTCCAAGATTACATCCAAGTTCATGATTACTGACGCTACTGGTAAACACATTAATGTTGGTATTCCTGTTAAGTTTGAGGCTAGACATCAAAAGGTTTTGGGTTACGCAAGAAGAAATCCAAGAGGTTGGGAATACTCAAATTTAACCATAAATGTCTTGAAAGAGTACAGACAAACCTTCCCAGAATTTTTCTACAGGTTGTCTAAGGTAGGTAATGATATCCCAGTTTTGGAGGACCTTTTCCCCAATATTTCCACAAAAGAAGCTATGAATTCGCTAGACGGTGTCAAGCAATGGCTAAAGTATGTCTCTTCAAAGTTTATTGCCGTGTCCTTGGAGTCTGATTCTTTAACCAAAACATCTATTGCTGCTGTGGAAGAGCATATTATGAAATATGCCGCTAACATTGGAGGACATGAAAGAAAACAGTTAGCAAAAGTTCCTCGCAAAGCTGTATTGAATCCAAGATCATCATTCGCACTCTTACGTAGTCAAAAGTTTGATTTGGGTGACCGTGTTGTCTACATCCAAGACTCCGGTAAAGTTCCAATTTTCTCAAAAGGTACCGTTGTCGGTTATACCACTCTCAGTTCATCCTTGTCCATTCAGGTTTTGTTTGATAATGAAATCGTGGCCGGAAATGACTTTGGAGGTAGATTACGCACGAACAGAGGATTAGGTCTTGATGCTTCTTTCTTACTGAACATTACTAACAGGCAATTCATCTACCACTCGAAGGCTTCCAAGAAAGTTTTAGATAAGAAAAAACAACCTTATAATAAAACCAATAATACTAAAGCTGCTCACAAGACCCAGCCAAAGCCACAATCTGAAGAAAAGTTAAGAAAGGAGAGGGCACACGACTTATTGAATTATATTAAAAAGGATACTAATGAAAAGGAAGCCGAAAGTGAAAAGGATAAGAAAATGACATCTCAGAAAAGTTTCAAACCTGCTAAGAAGACTTTATTGAAAAGACCTACTCAGCAAAACAGTCCAAACAGTGAAATCAAGCAAGTTGATGTAATCAGTTCTGAAAAAGCATCACTTAATGATCCAACTGTCGCCGGTTCCATTTTCAACGCGGTAGCAAATCAGTATTCCGATGGTATGGGCAATCATACAAATATCCCAATTCCACCTCATCCAATGGCTATGGTAGGAGGTCCTCTTTTAGGGGCGAATGATACTCCGGGTGTTGCTTTGCCGTACAATATTCCTCCAAATTTTATTGCCCATCCCAATGGTCCTCACCCACTGACCTCTCAACAGATGCCTTATCCCAATATGAATGGAGTTCCTATCCCACCACCACGTGGCTTTGGTCAGCCAATTCCTTTTTCACACCCACATCATATGGCTAATCTTCCAGATCAAGGAAGTCGCATTGTCGTCAACGAAAAGGAAAGTCAAGATTTGAAGAAAATTATTAATGGCGCACACGATATCAATGGTTTAAATGCGGACAAAATATTCAAACGTAGCGAGCAAAATGAGACAAAAACTACTTCTAGCGCCATGGCTGCCGAGTTCCAATCTCCAAAGCCAGGGAATAATGGTGCTGAACGTGAAAAAAAATCTGATTAAaacatacgactaaaaacgaagtatattcgaggttactttaatagtatatctgagacctatataaagaggggtatttgtatttaatcgttgatcttgttaagaaaaagcttataacaaatggggattgtcaaagggtattttttacacaaagctttccgcatagttatatattatctcattttcaataatcctcctgtagggtgtagctttgcactttcttctcattgatctcattttgcttagcaaaccatttttcttcaaagccatttgatctgtggacaccgtcccatcttgacccaggcataatggcaaacctgttctcaggtgctggcttatcataaagcttgcggcccagtaaagatgtttttacagttctttctttgtcatgtgtaaatgttattgcagggtcttctatcgtcagactcgaggcagtttgatttttcttcttatcatgtgcatctacatttattccaagcttttgcacgtctcccatattcaaatttttcaggtattgctctctttccgcggctttctcatcttcatatttagatcgactaaaactagaatcgtctatcttggaatcttcctgaatcttgtgaccttgagcgtctctgtatatggtttttcgtgttttcgatttgtctgctactgtgacaagtggctcttgagccctgatttcctttagatcgttcttgctttcgttgccagtaattgacgatgcggaaggatgtgttattgcatgggaaagctcgtttgtttccaggttcttccatatattcttgcttttttgtttgtcaaacttgctgaatgaagcaactcctgacttctcctgttcttgttgcagtgtacttagccgttcttttactatcaaagaagttttgtctgagttagcgtctgattttgactctttcttcttcttttgcatctgtgcggtatttcacaccgcatatcgaccggtcgaggagaacttctagtatatctacatacctaatattattgccttattaaaaatggaatcccaacaattacatcaaaatccacattctcttcaaaatcaattgtcctgtacttccttgttcatgtgtgttcaaaaacgttatatttataggataattatactctatttctcaacaagtaattggttgtttggccgagcggtctaaggcgcctgattcaagaaatatcttgaccgcagttaactgtgggaatactcaggtatcgtaagatgcaagagttcgaatctcttagcaaccattatttttttcctcaacataacgagaacacacaggggcgctatcgcacagaatcaaattcgatgactggaaattttttgttaatttcagaggtcgcctgacgcatatacctttttcaactgaaaaattgggagaaaaaggaaaggtgagaggccggaaccggcttttcatatagaatagagaagcgttcatgactaaatgcttgcatcacaatacttgaagttgacaatattatttaaggacctattgttttttccaataggtggttagcaatcgtcttactttctaacttttcttaccttttacatttcagcaatatatatatatatttcaaggatataccattctaatgtctgcccctatgtctgcccctaagaagatcgtcgttttgccaggtgaccacgttggtcaagaaatcacagccgaagccattaaggttcttaaagctatttctgatgttcgttccaatgtcaagttcgatttcgaaaatcatttaattggtggtgctgctatcgatgctacaggtgtcccacttccagatgaggcgctggaagcctccaagaaggttgatgccgttttgttaggtgctgtgggtggtcctaaatggggtaccggtagtgttagacctgaacaaggtttactaaaaatccgtaaagaacttcaattgtacgccaacttaagaccatgtaactttgcatccgactctcttttagacttatctccaatcaagccacaatttgctaaaggtactgacttcgttgttgtcagagaattagtgggaggtatttactttggtaagagaaaggaagacgatggtgatggtgtcgcttgggatagtgaacaatacaccgttccagaagtgcaaagaatcacaagaatggccgctttcatggccctacaacatgagccaccattgcctatttggtccttggataaagctaatgttttggcctcttcaagattatggagaaaaactgtggaggaaaccatcaagaacgaattccctacattgaaggttcaacatcaattgattgattctgccgccatgatcctagttaagaacccaacccacctaaatggtattataatcaccagcaacatgtttggtgatatcatctccgatgaagcctccgttatcccaggttccttgggtttgttgccatctgcgtccttggcctctttgccagacaagaacaccgcatttggtttgtacgaaccatgccacggttctgctccagatttgccaaagaataaggttgaccctatcgccactatcttgtctgctgcaatgatgttgaaattgtcattgaacttgcctgaagaaggtaaggccattgaagatgcagttaaaaaggttttggatgcaggtatcagaactggtgatttaggtggttccaacagtaccaccgaagtcggtgatgctgtcgccgaagaagttaagaaaatccttgcttaaaaagattctctttttttatgatatttgtacataaactttataaatgaaattcataatagaaacgacacgaaattacaaaatggaatatgttcatagggtagacgaaactatatacgcaatctacatacatttatcaagaaggagaaaaaggaggatagtaaaggaatacaggtaagcaaattgatactaatggctcaacgtgataaggaaaaagaattgcactttaacattaatattgacaaggaggagggcaccacacaaaaagttaggtgtaacagaaaatcatgaaactacgattcctaatttgatattggaggattttctctaaaaaaaaaaaaatacaacaaataaaaaacactcaatgacctgaccatttgatggagtttaagtcaataccttcttgaaccatttcccataatggtgaaagttccctcaagaattttactctgtcagaaacggccttacgacgtagtcgatatggtgcactctcagtacaatctgctctgatgccgcatagttaagccagccccgacacccgccaacacccgctgacgcgccctgacgggcttgtctgctcccggcatccgcttacagacaagctgtgaccgtctccgggagctgcatgtgtcagaggttttcaccgtcatcaccgaaacgcgcga

>pPAR281
gacgaaagggcctcgtgatacgcctatttttataggttaatgtcatgataataatggtttcttagtatgatccaatatcaaaggaaatgatagcattgaaggatgagactaatccaattgaggagtggcagcatatagaacagctaaagggtagtgctgaaggaagcatacgataccccgcatggaatgggataatatcacaggaggtactagactacctttcatcctacataaatagacgcatataagtacgcatttaagcataaacacgcactatgccgttcttctcatgtatatatatatacaggcaacacgcagatataggtgcgacgtgaacagtgagctgtatgtgcgcagctcgcgttgcattttcggaagcgctcgttttcggaaacgctttgaagttcctattccgaagttcctattctctagaaagtataggaacttcagagcgcttttgaaaaccaaaagcgctctgaagacgcactttcaaaaaaccaaaaacgcaccggactgtaacgagctactaaaatattgcgaataccgcttccacaaacattgctcaaaagtatctctttgctatatatctctgtgctatatccctatataacctacccatccacctttcgctccttgaacttgcatctaaactcgacctctacattttttatgtttatctctagtattactctttagacaaaaaaattgtagtaagaactattcatagagtgaatcgaaaacaatacgaaaatgtaaacatttcctatacgtagtatatagagacaaaatagaagaaaccgttcataattttctgaccaatgaagaatcatcaacgctatcactttctgttcacaaagtatgcgcaatccacatcggtatagaatataatcggggatgcctttatcttgaaaaaatgcacccgcagcttcgctagtaatcagtaaacgcgggaagtggagtcaggctttttttatggaagagaaaatagacaccaaagtagccttcttctaaccttaacggacctacagtgcaaaaagttatcaagagactgcattatagagcgcacaaaggagaaaaaaagtaatctaagatgctttgttagaaaaatagcgctctcgggatgcatttttgtagaacaaaaaagaagtatagattctttgttggtaaaatagcgctctcgcgttgcatttctgttctgtaaaaatgcagctcagattctttgtttgaaaaattagcgctctcgcgttgcatttttgttttacaaaaatgaagcacagattcttcgttggtaaaatagcgctttcgcgttgcatttctgttctgtaaaaatgcagctcagattctttgtttgaaaaattagcgctctcgcgttgcatttttgttctacaaaatgaagcacagatgcttcgttcaggtggcacttttcggggaaatgtgcgcggaacccctatttgtttatttttctaaatacattcaaatatgtatccgctcatgagacaataaccctgataaatgcttcaataatattgaaaaaggaagagtatgagtattcaacatttccgtgtcgcccttattcccttttttgcggcattttgccttcctgtttttgctcacccagaaacgctggtgaaagtaaaagatgctgaagatcagttgggtgcacgagtgggttacatcgaactggatctcaacagcggtaagatccttgagagttttcgccccgaagaacgttttccaatgatgagcacttttaaagttctgctatgtggcgcggtattatcccgtattgacgccgggcaagagcaactcggtcgccgcatacactattctcagaatgacttggttgagtactcaccagtcacagaaaagcatcttacggatggcatgacagtaagagaattatgcagtgctgccataaccatgagtgataacactgcggccaacttacttctgacaacgatcggaggaccgaaggagctaaccgcttttttgcacaacatgggggatcatgtaactcgccttgatcgttgggaaccggagctgaatgaagccataccaaacgacgagcgtgacaccacgatgcctgtagcaatggcaacaacgttgcgcaaactattaactggcgaactacttactctagcttcccggcaacaattaatagactggatggaggcggataaagttgcaggaccacttctgcgctcggcccttccggctggctggtttattgctgataaatctggagccggtgagcgtgggtctcgcggtatcattgcagcactggggccagatggtaagccctcccgtatcgtagttatctacacgacggggagtcaggcaactatggatgaacgaaatagacagatcgctgagataggtgcctcactgattaagcattggtaactgtcagaccaagtttactcatatatactttagattgatttaaaacttcatttttaatttaaaaggatctaggtgaagatcctttttgataatctcatgaccaaaatcccttaacgtgagttttcgttccactgagcgtcagaccccgtagaaaagatcaaaggatcttcttgagatcctttttttctgcgcgtaatctgctgcttgcaaacaaaaaaaccaccgctaccagcggtggtttgtttgccggatcaagagctaccaactctttttccgaaggtaactggcttcagcagagcgcagataccaaatactgtccttctagtgtagccgtagttaggccaccacttcaagaactctgtagcaccgcctacatacctcgctctgctaatcctgttaccagtggctgctgccagtggcgataagtcgtgtcttaccgggttggactcaagacgatagttaccggataaggcgcagcggtcgggctgaacggggggttcgtgcacacagcccagcttggagcgaacgacctacaccgaactgagatacctacagcgtgagctatgagaaagcgccacgcttcccgaagggagaaaggcggacaggtatccggtaagcggcagggtcggaacaggagagcgcacgagggagcttccagggggaaacgcctggtatctttatagtcctgtcgggtttcgccacctctgacttgagcgtcgatttttgtgatgctcgtcaggggggcggagcctatggaaaaacgccagcaacgcggcctttttacggttcctggccttttgctggccttttgctcacatgttctttcctgcgttatcccctgattctgtggataaccgtattaccgcctttgagtgagctgataccgctcgccgcagccgaacgaccgagcgcagcgagtcagtgagcgaggaagcggaagagcgcccaatacgcaaaccgcctctccccgcgcgttggccgattcattaatgcagctggcacgacaggtttcccgactggaaagcgggcagtgagcgcaacgcaattaatgtgagttacctcactcattaggcaccccaggctttacactttatgcttccggctcctatgttgtgtggaattgtgagcggataacaatttcacacaggaaacagctatgaccatgattacgccaagcgcgcaattaaccctcactaaagggaacaaaagctggagctctagtacggattagaagccgccgagcgggcgacagccctccgacggaagactctcctccgtgcgtcctcgtcttcaccggtcgcgttcctgaaacgcagatgtgcctcgcgccgcactgctccgaacaataaagattctacaatactagcttttatggttatgaagaggaaaaattggcagtaacctggccccacaaaccttcaaattaacgaatcaaattaacaaccataggatgataatgcgattagttttttagccttatttctggggtaattaatcagcgaagcgatgatttttgatctattaacagatatataaatggaaaagctgcataaccactttaactaatactttcaacattttcagtttgtattacttcttattcaaatgtcataaaagtatcaacaaaaaattgttaatatacctctatactttaacgtcaaggagaaaaaaccccggattctagaactagtggatcccccatcacaagtttGTACAAAAAAGCAGGCTCCGAATTCGCCCTTcAGAGACAAACAAGAAGAGGTTAGAAAGCAATTTAAGGAGTAGTTTAACGAGTACTGAAAACGTCAAACTAAGTACTTACGACTTCCAATTACCGGTTGTAAAGTTTATCTACGCAAATATAACAGTTGCAGCTTGCTTTTTTTTTCAGCAGCTCTTCCGTTATTATAAAATCTGTTTGGCGTTCGCACAAGCGAACCGATTCTTTTATTATTTTCTCTCTGCCTTTTATTTCCGTTCCTGTTAATAGTTTATTTTCTAAAGGATACTGTCTTCTTCcgtacttataatcgggttcacaataagcaattgactaatcctaggacgattcgtgtactataaggagaaaaaaaatcaacacttgtaacaacagcagcaacaaatatatatcagtacggtATGGGTATTCCAAAATTTTTCAGGTACATCTCAGAAAGATGGCCCATGATTTTACAGCTTATTGAGGGAACACAGATTCCTGAGTTTGATAACTTATACCTGGATATGAATTCGATTTTACATAATTGTACGCATGGTAACGACGATGATGTAACCAAGCGATTAACTGAAGAAGAGGTTTTTGCAAAAATCTGTACGTATATCGATCACCTTTTTCAAACAATCAAGCCCAAGAAGATTTTCTACATGGCTATTGATGGTGTGGCCCCTCGTGCCAAGATGAATCAACAAAGAGCTCGTAGATTCAGAACCGCTATGGATGCAGAAAAAGCCTTGAAGAAGGCTATTGAGAATGGTGACGAGATTCCTAAGGGTGAGCCATTTGATTCGAATTCTATTACTCCAGGTACGGAGTTTATGGCCAAATTGACCAAAAACTTACAATATTTTATTCACGACAAGATTTCTAACGATTCCAAATGGAGGGAAGTGCAAATCATATTTTCTGGCCATGAAGTTCCAGGTGAAGGTGAACACAAGATCATGAACTTTATAAGGCATTTAAAATCCCAAAAGGATTTCAACCAGAATACGAGACATTGTATTTACGGTCTTGACGCAGATTTGATTATGCTGGGTTTGTCTACTCATGGGCCACATTTTGCGTTATTGAGAGAAGAAGTGACATTTGGTAGAAGAAATAGTGAAAAAAAATCGCTTGAACATCAAAATTTCTACTTATTACATCTTTCTTTATTAAGAGAATACATGGAGTTGGAATTCAAAGAAATTGCCGATGAAATGCAATTTGAATACAATTTTGAACGTATTTTGGATGATTTTATTCTTGTCATGTTCGTCATTGGTAATGATTTCTTGCCCAATTTGCCAGATTTGCACCTTAACAAAGGAGCATTTCCCGTTTTGTTACAAACGTTCAAAGAAGCTCTTTTACATACTGATGGCTACATTAATGAACATGGTAAAATAAATTTAAAGAGATTAGGTGTCTGGTTAAATTATCTGTCTCAATTTGAGTTATTAAATTTCGAAAAGGATGATATAGACGTTGAGTGGTTCAACAAGCAATTAGAGAATATTTCTTTGGAGGGTGAAAGGAAAAGACAGAGGGTTGGTAAAAAATTACTGGTAAAACAACAGAAGAAATTAATTGGAAGTATAAAACCATGGTTGATGGAGCAATTACAGGAAAAATTATCGCCTGATTTACCAGATGAAGAAATTCCAACTTTAGAGTTACCTAAGGACTTAGACATGAAAGATCATTTAGAATTTTTAAAAGAATTCGCTTTTGATTTGGGTCTTTTTATAACGCATTCCAAATCCAAAGGTAGTTATTCGCTAAAAATGGATCTTGATTCTATTAATCCTGATGAAACAGAAGAAGAATTTCAAAATCGTGTTAATTCTATCAGGAAAACAATAAAAAAATATCAAAATGCTATCATCGTGGAGGACAAAGAAGAATTGGAAACTGAAAAAACGATTTATAATGAAAGGTTTGAACGTTGGAAGCATGAGTATTATCACGACAAGTTAAAATTTACGACAGACAGTGAAGAAAAAGTGAGAGATCTTGCTAAAGACTACGTTGAAGGTTTACAATGGGTTCTATATTATTATTATAGAGGATGTCCATCTTGGTCGTGGTACTATCCGCACCATTATGCACCAAGAATCTCCGACTTAGCCAAGGGTTTAGATCAAGACATTGAATTTGATTTGAGCAAACCATTTACTCCATTCCAGCAACTAATGGCAGTTTTACCGGAAAGGTCCAAAAATCTGATACCTCCCGCCTTTAGGCCATTAATGTACGATGAACAGTCGCCAATCCACGATTTCTATCCCGCTGAGGTTCAACTTGATAAAAACGGCAAGACAGCTGATTGGGAAGCTGTGGTTTTGATATCGTTTGTAGATGAAAAAAGGTTGATTGAGGCTATGCAACCTTATTTGCGCAAGTTATCACCTGAAGAAAAAACGAGAAATCAATTTGGCAAGGACTTGATATATTCCTTTAATCCTCAAGTTGATAACCTTTATAAGAGTCCGTTGGGCGGCATTTTTTCTGATATTGAACACAATCATTGTGTCGAAAAAGAGTACATCACCATCCCATTGGACAGCTCCGAGATTCGGTATGGTTTATTACCTAATGCTAAACTCGGTGCCGAAATGCTGGCGGGTTTCCCCACGTTATTGTCTTTACCATTTACTAGTTCACTGGAGTACAATGAGACAATGGTTTTCCAACAACCTTCTAAACAACAATCAATGGTCTTACAAATAACTGACATATACAAAACGAATAATGTTACTTTGGAGGACTTTTCCAAGAGGCATTTAAACAAAGTGATTTATACAAGATGGCCATATTTAAGAGAATCCAAATTGGTCTCTTTAACGGATGGTAAGACTATCTATGAATATCAGGAGTCCAATGATAAGAAAAAGTTCGGATTCATAACGAAGCCTGCGGAAACCCAGGACAAAAAACTTTTCAATAGTTTGAAGAATTCAATGCTAAGGATGTATGCTAAACAGAAAGCTGTTAAAATAGGACCTATGGAAGCCATTGCTACCGTCTTTCCAGTGACTGGTTTGGTGAGAGACTCTGATGGTGGTTATATTAAGACCTTTAGCCCTACCCCAGATTACTATCCATTGCAACTGGTTGTTGAATCTGTTGTCAACGAGGATGAAAGATATAAAGAAAGAGGACCCATTCCTATTGAAGAGGAATTTCCATTGAATTCAAAAGTTATTTTCTTAGGTGATTATGCCTATGGTGGTGAAACTACTATTGACGGTTACAGCAGTGACCGCAGACTAAAAATTACTGTAGAAAAGAAGTTTTTGGATAGTGAGCCCACCATCGGCAAAGAAAGGTTACAAATGGATCATCAAGCCGTTAAATATTATCCGTCTTATATTGTGTCCAAGAACATGCACTTACACCCCTTGTTTTTGTCTAAGATTACTTCCAAGTTCATGATTACTGACGCTACTGGGAAGCATATCAATGTTGGTATCCCGGTTAAGTTCGAAGCTAGACACCAAAAGGTTTTAGGTTACGCGAGGAGGAACCCTAGGGGCTGGGAATACTCAAATTTAACTCTAAATTTACTGAAAGAGTATAGACAAACTTTCCCAGATTTTTTTTTCAGGTTGTCCAAGGTAGGTAATGATATCCCAGTTTTGGAAGATCTTTTCCCCGATACTTCCACTAAGGATGCCATGAATTTATTAGATGGTATCAAACAATGGCTAAAGTATGTCTCATCGAAGTTTATCGCGGTATCTTTGGAGTCTGACTCCTTAACTAAGACATCGATTGCTGCCGTGGAAGATCATATCATGAAATACGCAGCTAACATCGAAGGTCATGAAAGAAAACAGTTAGCCAAAGTTCCTCGTGAGGCTGTTTTGAATCCAAGATCATCATTTGCACTCTTACGTAGTCAAAAGTTCGATTTGGGTGACCGTGTTGTTTATATCCAAGATTCTGGTAAGGTACCAATTTTCTCAAAGGGTACAGTTGTTGGCTATACTACTCTCAGTTCATCATTATCAATTCAGGTCTTATTTGATCATGAAATCGTGGCCGGTAATAATTTTGGCGGCAGGTTGCGCACGAATAGAGGCTTAGGGCTTGATGCCTCTTTCTTATTGAATATTACTAACAGGCAGTTCATTTATCACTCCAAGGCTTCCAAAAAGGCTTTGGAAAAGAAAAAGCAATCTAACAATAGGAACAATAATACCAAAACTGCTCACAAGACTCCTTCAAAGCAACAATCTGAAGAAAAACTGAGAAAAGAAAGGGCACATGATTTATTGAATTTTATCAAAAAGGATACCAATGAAAAGAATTCTGAAAGTGTAGACAACAAGAGCATGGGATCGCAAAAAGATTCCAAACCCGCAAAGAAAGTTTTGTTAAAAAGACCAGCTCAGAAAAGCAGTGAAAACGTGCAAGTTGATTTGGCCAATTTTGAAAAAGCACCGCTTGATAATCCAACTGTTGCTGGATCTATTTTCAATGCCGTTGCAAATCAATATTCTGATGGTATAGGCAGTAATTTGAATATCCCAACTCCACCTCACCCAATGAATGTGGTTGGGGGTCCTATTCCTGGAGCGAATGATGTTGCAGATGTTGGTTTGCCGTACAATATTCCCCCAGGTTTTATGACGCATCCTAATGGTCTTCACCCATTACACCCTCACCAGATGCCTTACCCTAATATGAATGGAATGTCTATTCCGCCACCAGCACCACATGGGTTTGGACAACCGATTTCCTTCCCACCTCCACCTCCTATGACAAATGTTTCAGATCAAGGAAGTCGTATTGTTGTCAATGAAAAGGAAAGCCAAGATTTGAAAAAATTCATTAATGGTAAACAGCACAGCAATGGTTCAACTATTGGGGGAGAAACAAAGAACAGTAGGAAAGGCGAGATTAAACCTTCTTCTGGCACAAACTCTACTGAATGTCAATCGCCAAAGTCACAAAGCAATGCTGCTGACCGTGATAATAAAAAAGACGAATCTACTTAGaacatacgactaaaaacgaagtatattcgaggttactttaatagtatatctgagacctatataaagaggggtatttgtatttaatcgttgatcttgttaagaaaaagcttataacaaatggggattgtcaaagggtattttttacacaaagctttccgcatagttatatattatctcattttcaataatcctcctgtagggtgtagctttgcactttcttctcattgatctcattttgcttagcaaaccatttttcttcaaagccatTTGATCTGTGGACACCGTCCCATCTTGACCCAGGCATAATGGCAAACCTGTTCTCAGGTGCTGGCTTATCATAAAGCTTGCGGCCCAGTAAAGATGTTTTTACAGTTCTTTCTTTGTCATGTGTAAATGTTATTGCAGGGTCTTCTATCGTCAGACTCGAGGCAGTTTGATTTTTCTTCTTATCATGTGCATCTACATTTATTCCAAGCTTTTGCACGTCTCCCATATTCAAATTTTTCAGGAAGGGCGAATTCGACCCAGCtttcttgtacaaagtggtgatgggctgcaggaattcgatatcaagcttatcgataccgtcgacctcgagtcatgtaattagttatgtcacgcttacattcacgccctccccccacatccgctctaaccgaaaaggaaggagttagacaacctgaagtctaggtccctatttatttttttatagttatgttagtattaagaacgttatttatatttcaaatttttcttttttttctgtacagacgcgtgtacgcatgtaacattatactgaaaaccttgcttgagaaggttttgggacgctcgaaggctttaatttgcggccggtacccaattcgccctatagtgagtcgtattacgcgcgctcactggccgtcgttttacaacgtcgtgactgggaaaaccctggcgttacccaacttaatcgccttgcagcacatccccctttcgccagctggcgtaatagcgaagaggcccgcaccgatcgcccttcccaacagttgcgcagcctgaatggcgaatggcgcgacgcgccctgtagcggcgcattaagcgcggcgggtgtggtggttacgcgcagcgtgaccgctacacttgccagcgccctagcgcccgctcctttcgctttcttcccttcctttctcgccacgttcgccggctttccccgtcaagctctaaatcgggggctccctttagggttccgatttagtgctttacggcacctcgaccccaaaaaacttgattagggtgatggttcacgtagtgggccatcgccctgatagacggtttttcgccctttgacgttggagtccacgttctttaatagtggactcttgttccaaactggaacaacactcaaccctatctcggtctattcttttgatttataagggattttgccgatttcggcctattggttaaaaaatgagctgatttaacaaaaatttaacgcgaattttaacaaaatattaacgtttacaatttcctgatgcggtattttctccttacgcatctgtgcggtatttcacaccgcatagggtaataactgatataattaaattgaagctctaatttgtgagtttagtatacatgcatttacttataatacagttttttagttttgctggccgcatcttctcaaatatgcttcccagcctgcttttctgtaacgttcaccctctaccttagcatcccttccctttgcaaatagtcctcttccaacaataataatgtcagatcctgtagagaccacatcatccacggttctatactgttgacccaatgcgtctcccttgtcatctaaacccacaccgggtgtcataatcaaccaatcgtaaccttcatctcttccacccatgtctctttgagcaataaagccgataacaaaatctttgtcgctcttcgcaatgtcaacagtacccttagtatattctccagtagatagggagcccttgcatgacaattctgctaacatcaaaaggcctctaggttcctttgttacttcttctgccgcctgcttcaaaccgctaacaatacctgggcccaccacaccgtgtgcattcgtaatgtctgcccattctgctattctgtatacacccgcagagtactgcaatttgactgtattaccaatgtcagcaaattttctgtcttcgaagagtaaaaaattgtacttggcggataatgcctttagcggcttaactgtgccctccatggaaaaatcagtcaagatatccacatgtgtttttagtaaacaaattttgggacctaatgcttcaactaactccagtaattccttggtggtacgaacatccaatgaagcacacaagtttgtttgcttttcgtgcatgatattaaatagcttggcagcaacaggactaggatgagtagcagcacgttccttatatgtagctttcgacatgatttatcttcgtttcctgcaggtttttgttctgtgcagttgggttaagaatactgggcaatttcatgtttcttcaacactacatatgcgtatatataccaatctaagtctgtgctccttccttcgttcttccttctgttcggagattaccgaatcaaaaaaatttcaaagaaaccgaaatcaaaaaaaagaataaaaaaaaaatgatgaattgaattgaaaagctgtggtatggtgcactctcagtacaatctgctctgatgccgcatagttaagccagccccgacacccgccaacacccgctgacgcgccctgacgggcttgtctgctcccggcatccgcttacagacaagctgtgaccgtctccgggagctgcatgtgtcagaggttttcaccgtcatcaccgaaacgcgcga

>pPAR282
gacgaaagggcctcgtgatacgcctatttttataggttaatgtcatgataataatggtttcttagtatgatccaatatcaaaggaaatgatagcattgaaggatgagactaatccaattgaggagtggcagcatatagaacagctaaagggtagtgctgaaggaagcatacgataccccgcatggaatgggataatatcacaggaggtactagactacctttcatcctacataaatagacgcatataagtacgcatttaagcataaacacgcactatgccgttcttctcatgtatatatatatacaggcaacacgcagatataggtgcgacgtgaacagtgagctgtatgtgcgcagctcgcgttgcattttcggaagcgctcgttttcggaaacgctttgaagttcctattccgaagttcctattctctagaaagtataggaacttcagagcgcttttgaaaaccaaaagcgctctgaagacgcactttcaaaaaaccaaaaacgcaccggactgtaacgagctactaaaatattgcgaataccgcttccacaaacattgctcaaaagtatctctttgctatatatctctgtgctatatccctatataacctacccatccacctttcgctccttgaacttgcatctaaactcgacctctacattttttatgtttatctctagtattactctttagacaaaaaaattgtagtaagaactattcatagagtgaatcgaaaacaatacgaaaatgtaaacatttcctatacgtagtatatagagacaaaatagaagaaaccgttcataattttctgaccaatgaagaatcatcaacgctatcactttctgttcacaaagtatgcgcaatccacatcggtatagaatataatcggggatgcctttatcttgaaaaaatgcacccgcagcttcgctagtaatcagtaaacgcgggaagtggagtcaggctttttttatggaagagaaaatagacaccaaagtagccttcttctaaccttaacggacctacagtgcaaaaagttatcaagagactgcattatagagcgcacaaaggagaaaaaaagtaatctaagatgctttgttagaaaaatagcgctctcgggatgcatttttgtagaacaaaaaagaagtatagattctttgttggtaaaatagcgctctcgcgttgcatttctgttctgtaaaaatgcagctcagattctttgtttgaaaaattagcgctctcgcgttgcatttttgttttacaaaaatgaagcacagattcttcgttggtaaaatagcgctttcgcgttgcatttctgttctgtaaaaatgcagctcagattctttgtttgaaaaattagcgctctcgcgttgcatttttgttctacaaaatgaagcacagatgcttcgttcaggtggcacttttcggggaaatgtgcgcggaacccctatttgtttatttttctaaatacattcaaatatgtatccgctcatgagacaataaccctgataaatgcttcaataatattgaaaaaggaagagtatgagtattcaacatttccgtgtcgcccttattcccttttttgcggcattttgccttcctgtttttgctcacccagaaacgctggtgaaagtaaaagatgctgaagatcagttgggtgcacgagtgggttacatcgaactggatctcaacagcggtaagatccttgagagttttcgccccgaagaacgttttccaatgatgagcacttttaaagttctgctatgtggcgcggtattatcccgtattgacgccgggcaagagcaactcggtcgccgcatacactattctcagaatgacttggttgagtactcaccagtcacagaaaagcatcttacggatggcatgacagtaagagaattatgcagtgctgccataaccatgagtgataacactgcggccaacttacttctgacaacgatcggaggaccgaaggagctaaccgcttttttgcacaacatgggggatcatgtaactcgccttgatcgttgggaaccggagctgaatgaagccataccaaacgacgagcgtgacaccacgatgcctgtagcaatggcaacaacgttgcgcaaactattaactggcgaactacttactctagcttcccggcaacaattaatagactggatggaggcggataaagttgcaggaccacttctgcgctcggcccttccggctggctggtttattgctgataaatctggagccggtgagcgtgggtctcgcggtatcattgcagcactggggccagatggtaagccctcccgtatcgtagttatctacacgacggggagtcaggcaactatggatgaacgaaatagacagatcgctgagataggtgcctcactgattaagcattggtaactgtcagaccaagtttactcatatatactttagattgatttaaaacttcatttttaatttaaaaggatctaggtgaagatcctttttgataatctcatgaccaaaatcccttaacgtgagttttcgttccactgagcgtcagaccccgtagaaaagatcaaaggatcttcttgagatcctttttttctgcgcgtaatctgctgcttgcaaacaaaaaaaccaccgctaccagcggtggtttgtttgccggatcaagagctaccaactctttttccgaaggtaactggcttcagcagagcgcagataccaaatactgtccttctagtgtagccgtagttaggccaccacttcaagaactctgtagcaccgcctacatacctcgctctgctaatcctgttaccagtggctgctgccagtggcgataagtcgtgtcttaccgggttggactcaagacgatagttaccggataaggcgcagcggtcgggctgaacggggggttcgtgcacacagcccagcttggagcgaacgacctacaccgaactgagatacctacagcgtgagctatgagaaagcgccacgcttcccgaagggagaaaggcggacaggtatccggtaagcggcagggtcggaacaggagagcgcacgagggagcttccagggggaaacgcctggtatctttatagtcctgtcgggtttcgccacctctgacttgagcgtcgatttttgtgatgctcgtcaggggggcggagcctatggaaaaacgccagcaacgcggcctttttacggttcctggccttttgctggccttttgctcacatgttctttcctgcgttatcccctgattctgtggataaccgtattaccgcctttgagtgagctgataccgctcgccgcagccgaacgaccgagcgcagcgagtcagtgagcgaggaagcggaagagcgcccaatacgcaaaccgcctctccccgcgcgttggccgattcattaatgcagctggcacgacaggtttcccgactggaaagcgggcagtgagcgcaacgcaattaatgtgagttacctcactcattaggcaccccaggctttacactttatgcttccggctcctatgttgtgtggaattgtgagcggataacaatttcacacaggaaacagctatgaccatgattacgccaagcgcgcaattaaccctcactaaagggaacaaaagctggagctctagtacggattagaagccgccgagcgggcgacagccctccgacggaagactctcctccgtgcgtcctcgtcttcaccggtcgcgttcctgaaacgcagatgtgcctcgcgccgcactgctccgaacaataaagattctacaatactagcttttatggttatgaagaggaaaaattggcagtaacctggccccacaaaccttcaaattaacgaatcaaattaacaaccataggatgataatgcgattagttttttagccttatttctggggtaattaatcagcgaagcgatgatttttgatctattaacagatatataaatggaaaagctgcataaccactttaactaatactttcaacattttcagtttgtattacttcttattcaaatgtcataaaagtatcaacaaaaaattgttaatatacctctatactttaacgtcaaggagaaaaaaccccggattctagaactagtggatcccccatcacaagtttGTACAAAAAAGCAGGCTCCGAATTCGCCCTTccgtacttataatcgggttcacaataagcaattgactaatcctaggacgattcgtgtactataaggagaaaaaaaatcaacacttgtaacaacagcagcaacaaatatatatcagtacggtATGGGTATCCCAAAATTCTTCAGATATATCTCAGAAAGATGGCCCATGATTTTACAACTCATTGAAGGAACACAGATTCCTGAGTTCGACAACTTATACCTAGATATGAATTCGATTTTACATAATTGTACACATGGTAACGACGACGACGTAACTAAGCGATTAACCGAAGAAGAGGTATTTGCCAAAATCTGCACGTATATCGACCATCTTTTTCAAACAATTAAGCCCAAGAAAATTTTTTACATGGCTATTGATGGGGTGGCTCCTCGTGCGAAGATGAATCAACAAAGGGCTCGTAGATTTAGAACCGCTATGGATGCAGAAAAAGCTTTGAGAAAAGCTATTGAAAATGGTGAGGAAATTCCCAAGGGAGAGCCATTTGATTCGAATTCTATTACTCCCGGTACGGAGTTTATGGCCAAACTGACCAAAAACTTACAGTATTTTATTCATGACAAAATTTCCAACGATTCCAAATGGAGAGAAGTGCAAATCATTTTTTCCGGTCATGAAGTTCCAGGTGAAGGTGAACACAAAATCATGAACTTTATAAGGCACTTGAAATCTCAAAAGGATTTCAACCAAAATACAAGACATTGTATTTACGGTCTTGATGCGGATTTGATTATGTTGGGTTTATCCACTCATGGGCCTCATTTTGCTTTGTTAAGAGAAGAAGTCACGTTTGGCAGAAGAAATAGTGAAAAAAAATCACTCGAGCATCAGAATTTCTACCTACTACATCTCTCCTTGTTAAGAGAATACATGGAGTTAGAATTCAAAGAAATTGCAGATGAAATGCAATTTGAGTATGATTTTGAACGTATTTTGGATGATTTTATTCTTGTTATGTTCGTGATTGGTAATGATTTCTTGCCCAATTTGCCTGATTTACACCTGAATAAAGGGGCTTTTCCTGTTTTGCTACAAACTTTTAAAGAAGCTCTTTTACACACTGATGGCTACATTAATGAACATGGTAAGATAAATTTAAAAAGATTAGGCGTCTGGTTGAATTATTTATCTCAATTCGAACTATTAAATTTTGAAAAAGATGATATAGACGTTGAGTGGTTCAACAAGCAATTAGAAAACATTTCTTTAGAAGGTGAAAGGAAAAGACAAAGGGTTGGTAAAAAACTACTGGTTAAGCAACAAAAAAAATTAATCGGAAGTATAAAACCATGGTTAATGGAGCAATTACAGGAAAAAATATCGCCTGATCTACCAGATGAAAGCATTCCAACTTTAGAATTGCCTAAGGACTTAGATATCAAAGACCATTTAGAATTCTTAAAGGAATTTGCTTTTGATATAGGTCTCTTCATAACGCATTCTAAATCCAAGAATAGTTATTCCCTTAAAATGGATCTTGATTCTATTAACCCTGATGAAACAGAAGAAGAGTTTGAAAATCGTGTTAATACTATTAGGAAAACAATAAAAAAATACCAAAATGCAATCATCGTGGAGGATAAAGAAGAATTAGAAACCGAAAAAACCATCTACAATGAAAGGTTTGAACATTGGAAACATGAATATTACCATGACAAATTAAAGTTCACGTCAAACAGTGAAGAAAAAGTAATGAATCTTGCTAGTGACTACGTTGAAGGTTTACAATGGGTTCTGTATTATTATTATAGAGGATGCCCATCTTGGTCATGGTATTATCCACACCATTATGCACCAAGAATCTCTGATTTGGTCAAAGGTTTAGATCAAGACATTGAATTTGATTTAAGTAAACCTTTTACTCCATTCCAGCAATTAATGGCTGTCTTACCAGAAAGATCAAAGAATCTGATACCTCCTGCCTTTAGGCCATTAATGTACGATGAACAGTCACCGATTCACGATTTTTATCCAGCTGAGGTTCAACTGGATAAGAATGGTAAGACAGCTGATTGGGAAGCTGTTGTTTTGATATCATTCGTTGATGAAAAAAGGCTAATCGAGGCCATGCAACCTTATTTGTCCAAGTTGTCACCTGAAGAAAAAAATAGGAACCAATTTGGTAAGGACTTGATATACTCTTTTAATCCTCAAGTTGACAACATCTACAAGAGCCCATTGGGTGGCATTTTTTCTGATATAGAACACAACCATTGTGTTGAGAAAGAGTATATCACTATCCCATTAAACAGCTCCGAGATTCGTTATGGTTTATTGCCTAATGCTAAACTCGGTGCTGAAATGTTGGCGGGTTTTCCAACGTTACTGTCTTTACCATTTACTAATTCATTGGAGTACAATGAAACGATGGTTTTCCAACAGCCTTCTAAACAGCAGTCAATGGTTTTACAAATAACTGATATATATCAAACGAATAACATTACTTTGGAAGACTTTTCGAAGAGGCATCTGAACAAAGTTATTTATACAAGATGGCCATATTTGAGAGAATCCAAATTGGTCTCTTTGACAGATGGTAAGACTATCTATGAATATCAAGAGTCTAATGATAAGAAAAGAATCAGATTTGTATCAAAACCTACTGACGCTCAGGACAAGAAGCTATTTAACAGTTTGAAGAATTCAATGCTAAGGATGTACGCTAAACAAAAAGCTGTTAAATTAGGACATGTGGAAGCTATTGCTACTGTTTTTCCTGTGACTGGTTTAGTAAGGGATTCTGATGGTGGTTATATCAAGACTTTTAGTTCTACCCCAGATCACTATCCATTGCAATTAGTTGTTGAATCTGTTTCCAACGAAGATGAAAGATATAAGGAAAGAGGACCAATTCCTATCGAAGAGGAATTTCCATTAAAATCGAAAGTTATCTTCTTGGGAGATTATGCTTATGGTGGCGAAACCACCATTGATGGTTACAGCAGCGATCGCAGACTGAAGATTACTGTAGAAAAGAAGTTTTTGGATAGTGAACCTACCATTGGTAAAGAAAGGCTACAAATCGATCATCAAGCCGTCAAATATTACCCATCTTACATTGTATCTAAGAATTTGCACCTGCACCCATTGTTTTTGTCTAAGATTACTTCTAAGTTTATGATTACTGACGCTAATGGTAAGCATATTAATGTCGGTATACCAGTTAAGTTTGAAGCTAGACACCAAAAGGTTTTAGGTTACGCAAGAAGAAATCCAAGGGGCTGGGAGTATTCAAATTTAACAATAAATGTATTGAAAGAGTATAGACAGACATTTCCTGAATTTTTCTTCAGGTTGTCAAAGGTGGGTAATGATATACCAGTTTTGGAGGACCTTTTCCCTAATTCCTCCACCAAGGAAGCCATGAATTTTTTAGATGGTATTAAGCAATGGCTGAAGTATGTTTCGTCGAAGTTTATTGCCGTATCTTTAGAATCAGATTCTTTAACCAAAACATCTATTGCTGCTGTGGAGGATCACATAATGAAATATGCAGCTAATATTGAAGGACATGAAAAAAAGCAGCTGGCTAAAGTTCCTCGCGAAGCCGTTTTGAATCCAAGATCATCATTTGCACTTTTACGTAGTCAAAAATTCGATTTGGGTGATCGTGTTGTTTACATCCAAGATTCCGGTAAGGTCCCAATTTTCTCAAAGGGTACTGTTGTGGGTTACACCACTCTCAGTTCATCATTGTCCATTCAGGTCTTATTTGATCATGAAATCGTGGCAGGTAACAACTTTGGCGGCAGACTACACACAAATAGAGGGTTAGGTCTTGATGCCTCTTTCTTGTTAAACGTCACTAATAGACAATTCATCTACCACTCAAAGGCTTCCAAGAAGGCTTTGGAAAAGAAAAAACAACCTAACAGCAGAAACAATAATTCCAAAGCTGGTCACAAAAATGCGCCAAAGCTGCAACCTGAGGAAAAGCTAAGAAAAGAAAGAGCTCATGACTTACTGAATTATATTAAAAAGGATTCGAATGAAAAGGGTTCCGAAGGAGGAGATAACAAGAATGTGGTACCTCAAGGAGATTCTAAACCTGTCAAAAAAACTATATTGAAAAGGCCAGCTCAGAAAACCAGCGAAGGTCAGCAGCAAGTTGATGTGACCATTTCTGAAAAAGTTCCACTTAATAATCCAACCGTTGCCGGCTCTATTTTTAACGCCGTAGCAAATCAATATTCCGATGGTATAGGCAATAATTTGAACATCCCAGTTGTACCTCATCTAATGAGTGTTGCTGGAGGCCCTATTCCTGGAGCGAATGATGCTGTTGATGTCGGGTTGCCTTACAATATCCCCCCCAGTTTCATTGCCCATCCTAATGGTCCTCACCCGCTGCCTCTCCACCAAATGCCTTACCCTAATATGAATGGAATCTCTATTCCACAATCACATGGTTTCAGTCAACCAGTTCCCTTCCCTCCTCCACCTCCTATGACCAGTTTTTCAGAACAAGGAACTCAGATTGTCGTCAATGAAAAAGAAAGTCAGGATTTGAAAAATTTTATTACTGGTAAACAGAATGGTAATGGTTCGAGTATAAGTAAACAAGCCAAAGGTAGTAGGAAACAAGAGACTAAACCCTTTTCTGGTACAAACACTACCGAATGTCTATCGCCAAAGTCAGGACACAATACCGCCAAACTTGATAGTAAGAAGGAGGAGTCTCATTGAaacatacgactaaaaacgaagtatattcgaggttactttaatagtatatctgagacctatataaagaggggtatttgtatttaatcgttgatcttgttaagaaaaagcttataacaaatggggattgtcaaagggtattttttacacaaagctttccgcatagttatatattatctcattttcaataatcctcctgtagggtgtagctttgcactttcttctcattgatctcattttgcttagcaaaccatttttcttcaaagccatAAGGGCGAATTCGACCCAGCtttcttgtacaaagtggtgatgggctgcaggaattcgatatcaagcttatcgataccgtcgacctcgagtcatgtaattagttatgtcacgcttacattcacgccctccccccacatccgctctaaccgaaaaggaaggagttagacaacctgaagtctaggtccctatttatttttttatagttatgttagtattaagaacgttatttatatttcaaatttttcttttttttctgtacagacgcgtgtacgcatgtaacattatactgaaaaccttgcttgagaaggttttgggacgctcgaaggctttaatttgcggccggtacccaattcgccctatagtgagtcgtattacgcgcgctcactggccgtcgttttacaacgtcgtgactgggaaaaccctggcgttacccaacttaatcgccttgcagcacatccccctttcgccagctggcgtaatagcgaagaggcccgcaccgatcgcccttcccaacagttgcgcagcctgaatggcgaatggcgcgacgcgccctgtagcggcgcattaagcgcggcgggtgtggtggttacgcgcagcgtgaccgctacacttgccagcgccctagcgcccgctcctttcgctttcttcccttcctttctcgccacgttcgccggctttccccgtcaagctctaaatcgggggctccctttagggttccgatttagtgctttacggcacctcgaccccaaaaaacttgattagggtgatggttcacgtagtgggccatcgccctgatagacggtttttcgccctttgacgttggagtccacgttctttaatagtggactcttgttccaaactggaacaacactcaaccctatctcggtctattcttttgatttataagggattttgccgatttcggcctattggttaaaaaatgagctgatttaacaaaaatttaacgcgaattttaacaaaatattaacgtttacaatttcctgatgcggtattttctccttacgcatctgtgcggtatttcacaccgcatagggtaataactgatataattaaattgaagctctaatttgtgagtttagtatacatgcatttacttataatacagttttttagttttgctggccgcatcttctcaaatatgcttcccagcctgcttttctgtaacgttcaccctctaccttagcatcccttccctttgcaaatagtcctcttccaacaataataatgtcagatcctgtagagaccacatcatccacggttctatactgttgacccaatgcgtctcccttgtcatctaaacccacaccgggtgtcataatcaaccaatcgtaaccttcatctcttccacccatgtctctttgagcaataaagccgataacaaaatctttgtcgctcttcgcaatgtcaacagtacccttagtatattctccagtagatagggagcccttgcatgacaattctgctaacatcaaaaggcctctaggttcctttgttacttcttctgccgcctgcttcaaaccgctaacaatacctgggcccaccacaccgtgtgcattcgtaatgtctgcccattctgctattctgtatacacccgcagagtactgcaatttgactgtattaccaatgtcagcaaattttctgtcttcgaagagtaaaaaattgtacttggcggataatgcctttagcggcttaactgtgccctccatggaaaaatcagtcaagatatccacatgtgtttttagtaaacaaattttgggacctaatgcttcaactaactccagtaattccttggtggtacgaacatccaatgaagcacacaagtttgtttgcttttcgtgcatgatattaaatagcttggcagcaacaggactaggatgagtagcagcacgttccttatatgtagctttcgacatgatttatcttcgtttcctgcaggtttttgttctgtgcagttgggttaagaatactgggcaatttcatgtttcttcaacactacatatgcgtatatataccaatctaagtctgtgctccttccttcgttcttccttctgttcggagattaccgaatcaaaaaaatttcaaagaaaccgaaatcaaaaaaaagaataaaaaaaaaatgatgaattgaattgaaaagctgtggtatggtgcactctcagtacaatctgctctgatgccgcatagttaagccagccccgacacccgccaacacccgctgacgcgccctgacgggcttgtctgctcccggcatccgcttacagacaagctgtgaccgtctccgggagctgcatgtgtcagaggttttcaccgtcatcaccgaaacgcgcga

>pPAR283
gacgaaagggcctcgtgatacgcctatttttataggttaatgtcatgataataatggtttcttagtatgatccaatatcaaaggaaatgatagcattgaaggatgagactaatccaattgaggagtggcagcatatagaacagctaaagggtagtgctgaaggaagcatacgataccccgcatggaatgggataatatcacaggaggtactagactacctttcatcctacataaatagacgcatataagtacgcatttaagcataaacacgcactatgccgttcttctcatgtatatatatatacaggcaacacgcagatataggtgcgacgtgaacagtgagctgtatgtgcgcagctcgcgttgcattttcggaagcgctcgttttcggaaacgctttgaagttcctattccgaagttcctattctctagaaagtataggaacttcagagcgcttttgaaaaccaaaagcgctctgaagacgcactttcaaaaaaccaaaaacgcaccggactgtaacgagctactaaaatattgcgaataccgcttccacaaacattgctcaaaagtatctctttgctatatatctctgtgctatatccctatataacctacccatccacctttcgctccttgaacttgcatctaaactcgacctctacattttttatgtttatctctagtattactctttagacaaaaaaattgtagtaagaactattcatagagtgaatcgaaaacaatacgaaaatgtaaacatttcctatacgtagtatatagagacaaaatagaagaaaccgttcataattttctgaccaatgaagaatcatcaacgctatcactttctgttcacaaagtatgcgcaatccacatcggtatagaatataatcggggatgcctttatcttgaaaaaatgcacccgcagcttcgctagtaatcagtaaacgcgggaagtggagtcaggctttttttatggaagagaaaatagacaccaaagtagccttcttctaaccttaacggacctacagtgcaaaaagttatcaagagactgcattatagagcgcacaaaggagaaaaaaagtaatctaagatgctttgttagaaaaatagcgctctcgggatgcatttttgtagaacaaaaaagaagtatagattctttgttggtaaaatagcgctctcgcgttgcatttctgttctgtaaaaatgcagctcagattctttgtttgaaaaattagcgctctcgcgttgcatttttgttttacaaaaatgaagcacagattcttcgttggtaaaatagcgctttcgcgttgcatttctgttctgtaaaaatgcagctcagattctttgtttgaaaaattagcgctctcgcgttgcatttttgttctacaaaatgaagcacagatgcttcgttcaggtggcacttttcggggaaatgtgcgcggaacccctatttgtttatttttctaaatacattcaaatatgtatccgctcatgagacaataaccctgataaatgcttcaataatattgaaaaaggaagagtatgagtattcaacatttccgtgtcgcccttattcccttttttgcggcattttgccttcctgtttttgctcacccagaaacgctggtgaaagtaaaagatgctgaagatcagttgggtgcacgagtgggttacatcgaactggatctcaacagcggtaagatccttgagagttttcgccccgaagaacgttttccaatgatgagcacttttaaagttctgctatgtggcgcggtattatcccgtattgacgccgggcaagagcaactcggtcgccgcatacactattctcagaatgacttggttgagtactcaccagtcacagaaaagcatcttacggatggcatgacagtaagagaattatgcagtgctgccataaccatgagtgataacactgcggccaacttacttctgacaacgatcggaggaccgaaggagctaaccgcttttttgcacaacatgggggatcatgtaactcgccttgatcgttgggaaccggagctgaatgaagccataccaaacgacgagcgtgacaccacgatgcctgtagcaatggcaacaacgttgcgcaaactattaactggcgaactacttactctagcttcccggcaacaattaatagactggatggaggcggataaagttgcaggaccacttctgcgctcggcccttccggctggctggtttattgctgataaatctggagccggtgagcgtgggtctcgcggtatcattgcagcactggggccagatggtaagccctcccgtatcgtagttatctacacgacggggagtcaggcaactatggatgaacgaaatagacagatcgctgagataggtgcctcactgattaagcattggtaactgtcagaccaagtttactcatatatactttagattgatttaaaacttcatttttaatttaaaaggatctaggtgaagatcctttttgataatctcatgaccaaaatcccttaacgtgagttttcgttccactgagcgtcagaccccgtagaaaagatcaaaggatcttcttgagatcctttttttctgcgcgtaatctgctgcttgcaaacaaaaaaaccaccgctaccagcggtggtttgtttgccggatcaagagctaccaactctttttccgaaggtaactggcttcagcagagcgcagataccaaatactgtccttctagtgtagccgtagttaggccaccacttcaagaactctgtagcaccgcctacatacctcgctctgctaatcctgttaccagtggctgctgccagtggcgataagtcgtgtcttaccgggttggactcaagacgatagttaccggataaggcgcagcggtcgggctgaacggggggttcgtgcacacagcccagcttggagcgaacgacctacaccgaactgagatacctacagcgtgagctatgagaaagcgccacgcttcccgaagggagaaaggcggacaggtatccggtaagcggcagggtcggaacaggagagcgcacgagggagcttccagggggaaacgcctggtatctttatagtcctgtcgggtttcgccacctctgacttgagcgtcgatttttgtgatgctcgtcaggggggcggagcctatggaaaaacgccagcaacgcggcctttttacggttcctggccttttgctggccttttgctcacatgttctttcctgcgttatcccctgattctgtggataaccgtattaccgcctttgagtgagctgataccgctcgccgcagccgaacgaccgagcgcagcgagtcagtgagcgaggaagcggaagagcgcccaatacgcaaaccgcctctccccgcgcgttggccgattcattaatgcagctggcacgacaggtttcccgactggaaagcgggcagtgagcgcaacgcaattaatgtgagttacctcactcattaggcaccccaggctttacactttatgcttccggctcctatgttgtgtggaattgtgagcggataacaatttcacacaggaaacagctatgaccatgattacgccaagcgcgcaattaaccctcactaaagggaacaaaagctggagctctagtacggattagaagccgccgagcgggcgacagccctccgacggaagactctcctccgtgcgtcctcgtcttcaccggtcgcgttcctgaaacgcagatgtgcctcgcgccgcactgctccgaacaataaagattctacaatactagcttttatggttatgaagaggaaaaattggcagtaacctggccccacaaaccttcaaattaacgaatcaaattaacaaccataggatgataatgcgattagttttttagccttatttctggggtaattaatcagcgaagcgatgatttttgatctattaacagatatataaatggaaaagctgcataaccactttaactaatactttcaacattttcagtttgtattacttcttattcaaatgtcataaaagtatcaacaaaaaattgttaatatacctctatactttaacgtcaaggagaaaaaaccccggattctagaactagtggatcccccatcacaagtttGTACAAAAAAGCAGGCTCCGAATTCGCCCTTacagcagcaacaaatatatatcagtacggtATGGGTATTCCGAAATTTTTTAGATATATCTCAGAGAGATGGCCCATGATTTTACAACTCATTGAAGGGACTCAGATTCCAGAATTCGATAACTTGTATCTGGATATGAATTCAATTTTACACAATTGTACGCATGGTAACGACGATGACGTAACCAAGCGGCTAACTGAAGAAGAAGTCTTTGCTAAGATATGTACGTATATCGACCATCTTTTCCAAACTATCAAGCCCAATAAGATTTTTTACATGGCTATTGATGGTGTGGCCCCTCGTGCAAAAATGAATCAACAGAGAGCTCGTAGATTCAGAACTGCCATGGACGCAGAAAAGGCTATGAAAAAGGCCATTGAAAATGGAGACGAAATTCCTAAAGGTGAGCCATTCGACTCCAACTCCATTACACCGGGCACAGAATTCATGGCTAAATTGACCAAGAACTTACAATATTTTATTCATGACAAAATTTCCAACGATTCTAAATGGAGAGAGGTGCAAATCATATTTTCCGGTCACGAAGTTCCAGGTGAAGGTGAACACAAAATCATGAACTTTATAAGGCATCTAAAATCTCAGAAGGACTTCAATCAGAATACGAGACATTGTATTTACGGTCTTGATGCGGATTTGATCATGCTTGGTCTGTCCACTCACGGGCCTCACTTCGCGCTTTTGAGAGAAGAAGTCACATTTGGTAGAAGAAATAGCGAAAAGAAATCCCTCGAGCATCAGAACTTCTACTTATTACATCTTTCTTTATTGAGAGAATATATGGAACTGGAATTCAAAGAAATTGCTGATGAAATGCGATTTGAATATGATTTTGAACGTATCTTGGACGATTTTATCCTCGTCATGTTCGTCATTGGTAACGATTTCTTGCCCAATTTGCCGGATTTGCACTTAAATAAAGGTGCTTTCCCTGTCTTGTTACAGACTTTCAAAGAAGCTCTGTTACATACGGATGGCTATATTAATGAACATGGTAAGATAAATTTGAAAAGGTTGGGAGTCTGGTTGGATTATCTATCTCAGTTCGAGCTATTAAATTTCGAGAAGGAGGATATAGATGTTGAGTGGTTCAACAAGCAACTAGAAAATATCTCTTTAGATGGTGAAAGGAAAAGACAAAGGGTTGGTAAAAAATTGTTGGTCAAGCAACAAAAGAAATTAATTGGAAGTATAAAGCCATGGTTGATGGAACAACTACAAGGTAAAATATCACCAGACTTGCCAGATGAAAAAATTCCCACCCTAGAGTTACCTAGAGACTTGGACATTAAAGACCATTTAGAATTTTTGAAAGAATTTGCCTTTGATTTGGGCCTCTTCATAACGCATTCCAAATCCAAGAACACTTACTCTTTAAAATTGGATCTTGATTCCATCAACCCTGACGAAACAGATGAAGAATTTCAAAATCGTGTTAATTCTACTAGGAAAACAATAAAGAAATATCAAAATGCTATTATTGTGGAAGATAAAGAGGAATTGGAAACTGAAAAAACCATCTACAATGAAAGATTCGAACATTGGAAACATGAATATTATCGGGACAAATTAAAATATGCGTCAGACTGTGAGGAAAGAGTTACAGATCTTTCTAAGGACTACGTTGAAGGTTTGCAATGGGTCTTGTATTACTATTATAGAGGTTGTCCATCTTGGTCTTGGTATTACCCACACCATTATGCACCAAGAATCTCCGATTTAGTAAAAGGTTTGGATCAAGACATTGAATTTGACTTGAGCAAGCCCTTTACGCCATTCCAGCAACTAATGGCTGTCCTACCAGAAAGATCTAAAAATCTTATACCTCCAGCCTTCAGGCCATTAATGTACGATGAACAATCGCCAATTCACGATTTTTATCCTGCTGAAGTCCAACTAGATAAGAATGGTAAAACGGCTGATTGGGAAGCCGTTGTCTTGATATCATTTGTGGACGAAAAAAGATTGATTGAGGCAATGCAACCTTACTTGTCCAAACTGTCGCCTGAAGAAAAAACTAGGAATCAATTTGGTAAAGACTTGATATACTCGTTCAATCCGCAAGTTGATGTCATTTACAAGAGTCCACTGGGTGGCATTTTCTCTGATATAGAACACAACCATTGTGTGGAGAAAGAGTACGTAACTGTCCCATTGGATAGTTCTGATATTCGTTATGGTTTATTGCCTAATGCTAAACTCGGTGCTGAAATGCTGGCTGGTTTTCCAACGTTACTGTCATTACCTTTTACTAATTCATTGGAGTATAATGAAACCATGGTATTTCAACAGCCTTCCAGACAACAATCGATGGTTTTGCAAATAACAGATATATATCAAATGAATAACGTTACTCTCGAAGACTTTTCCAAAAGGCATTTGAATAAAGTAATCTATACAAGATGGCCATGTTTGAGAGAGTCTAAGTTAGTTTCATTGACAGATGGTAAAACTATCTATGAATATCAAGAGTCAAATGACAAGAAAAAAACCAGATTTGTATCTAAACCTACTGATACTCAGGATAAGAAACTTTTCAACAGTTTGAGAAATTCAATGCTTAGGATGTACGCTAAACAGAAAGCTGTTAAATTGGGACCAGTGGAAGCCATTGCCACTGTTTTCCCTGTGACCGGTTTAGTGAGAGATCATGAAGGTGGTTACGTTAAGACTTTTAGTTCTACTCCAGATTACTATCCTTTGCAATTAGTTGTTGAATCTGTGGTCAACGAAGATGAAAGATATAAGGAAAGAGGACCCATTCCAATTGAAGAGGAGTTTCCATTGGACTCGAAAGTTATTTTTTTGGGTGATTATGCCTATGGTGGCGAAACCACCATTGATGGTTACAGTAGCGACCGTAGGCTAAAGATTACGGTAGAAAAGAAGCTTCTTGATAGTGAACCCACGATTGGTAAGGAAAGGTTACAAATGGACCACCAAGCTGTTCAGTATTTCCCATCTTATATCGTTTCCAAGAATATGCACTTACATCCACTGTTTTTGTCCAAGATTACATCCAAGTTCATGATTACTGACGCTACTGGTAAACACATTAATGTTGGTATTCCTGTTAAGTTTGAGGCTAGACATCAAAAGGTTTTGGGTTACGCAAGAAGAAATCCAAGAGGTTGGGAATACTCAAATTTAACCATAAATGTCTTGAAAGAGTACAGACAAACCTTCCCAGAATTTTTCTACAGGTTGTCTAAGGTAGGTAATGATATCCCAGTTTTGGAGGACCTTTTCCCCAATATTTCCACAAAAGAAGCTATGAATTCGCTAGACGGTGTCAAGCAATGGCTAAAGTATGTCTCTTCAAAGTTTATTGCCGTGTCCTTGGAGTCTGATTCTTTAACCAAAACATCTATTGCTGCTGTGGAAGAGCATATTATGAAATATGCCGCTAACATTGGAGGACATGAAAGAAAACAGTTAGCAAAAGTTCCTCGCAAAGCTGTATTGAATCCAAGATCATCATTCGCACTCTTACGTAGTCAAAAGTTTGATTTGGGTGACCGTGTTGTCTACATCCAAGACTCCGGTAAAGTTCCAATTTTCTCAAAAGGTACCGTTGTCGGTTATACCACTCTCAGTTCATCCTTGTCCATTCAGGTTTTGTTTGATAATGAAATCGTGGCCGGAAATGACTTTGGAGGTAGATTACGCACGAACAGAGGATTAGGTCTTGATGCTTCTTTCTTACTGAACATTACTAACAGGCAATTCATCTACCACTCGAAGGCTTCCAAGAAAGTTTTAGATAAGAAAAAACAACCTTATAATAAAACCAATAATACTAAAGCTGCTCACAAGACCCAGCCAAAGCCACAATCTGAAGAAAAGTTAAGAAAGGAGAGGGCACACGACTTATTGAATTATATTAAAAAGGATACTAATGAAAAGGAAGCCGAAAGTGAAAAGGATAAGAAAATGACATCTCAGAAAAGTTTCAAACCTGCTAAGAAGACTTTATTGAAAAGACCTACTCAGCAAAACAGTCCAAACAGTGAAATCAAGCAAGTTGATGTAATCAGTTCTGAAAAAGCATCACTTAATGATCCAACTGTCGCCGGTTCCATTTTCAACGCGGTAGCAAATCAGTATTCCGATGGTATGGGCAATCATACAAATATCCCAATTCCACCTCATCCAATGGCTATGGTAGGAGGTCCTCTTTTAGGGGCGAATGATACTCCGGGTGTTGCTTTGCCGTACAATATTCCTCCAAATTTTATTGCCCATCCCAATGGTCCTCACCCACTGACCTCTCAACAGATGCCTTATCCCAATATGAATGGAGTTCCTATCCCACCACCACGTGGCTTTGGTCAGCCAATTCCTTTTTCACACCCACATCATATGGCTAATCTTCCAGATCAAGGAAGTCGCATTGTCGTCAACGAAAAGGAAAGTCAAGATTTGAAGAAAATTATTAATGGCGCACACGATATCAATGGTTTAAATGCGGACAAAATATTCAAACGTAGCGAGCAAAATGAGACAAAAACTACTTCTAGCGCCATGGCTGCCGAGTTCCAATCTCCAAAGCCAGGGAATAATGGTGCTGAACGTGAAAAAAAATCTGATTAAaacatacgactaaaaacgaagtatattcgaAAGGGCGAATTCGACCCAGCtttcttgtacaaagtggtgatgggctgcaggaattcgatatcaagcttatcgataccgtcgacctcgagtcatgtaattagttatgtcacgcttacattcacgccctccccccacatccgctctaaccgaaaaggaaggagttagacaacctgaagtctaggtccctatttatttttttatagttatgttagtattaagaacgttatttatatttcaaatttttcttttttttctgtacagacgcgtgtacgcatgtaacattatactgaaaaccttgcttgagaaggttttgggacgctcgaaggctttaatttgcggccggtacccaattcgccctatagtgagtcgtattacgcgcgctcactggccgtcgttttacaacgtcgtgactgggaaaaccctggcgttacccaacttaatcgccttgcagcacatccccctttcgccagctggcgtaatagcgaagaggcccgcaccgatcgcccttcccaacagttgcgcagcctgaatggcgaatggcgcgacgcgccctgtagcggcgcattaagcgcggcgggtgtggtggttacgcgcagcgtgaccgctacacttgccagcgccctagcgcccgctcctttcgctttcttcccttcctttctcgccacgttcgccggctttccccgtcaagctctaaatcgggggctccctttagggttccgatttagtgctttacggcacctcgaccccaaaaaacttgattagggtgatggttcacgtagtgggccatcgccctgatagacggtttttcgccctttgacgttggagtccacgttctttaatagtggactcttgttccaaactggaacaacactcaaccctatctcggtctattcttttgatttataagggattttgccgatttcggcctattggttaaaaaatgagctgatttaacaaaaatttaacgcgaattttaacaaaatattaacgtttacaatttcctgatgcggtattttctccttacgcatctgtgcggtatttcacaccgcatagggtaataactgatataattaaattgaagctctaatttgtgagtttagtatacatgcatttacttataatacagttttttagttttgctggccgcatcttctcaaatatgcttcccagcctgcttttctgtaacgttcaccctctaccttagcatcccttccctttgcaaatagtcctcttccaacaataataatgtcagatcctgtagagaccacatcatccacggttctatactgttgacccaatgcgtctcccttgtcatctaaacccacaccgggtgtcataatcaaccaatcgtaaccttcatctcttccacccatgtctctttgagcaataaagccgataacaaaatctttgtcgctcttcgcaatgtcaacagtacccttagtatattctccagtagatagggagcccttgcatgacaattctgctaacatcaaaaggcctctaggttcctttgttacttcttctgccgcctgcttcaaaccgctaacaatacctgggcccaccacaccgtgtgcattcgtaatgtctgcccattctgctattctgtatacacccgcagagtactgcaatttgactgtattaccaatgtcagcaaattttctgtcttcgaagagtaaaaaattgtacttggcggataatgcctttagcggcttaactgtgccctccatggaaaaatcagtcaagatatccacatgtgtttttagtaaacaaattttgggacctaatgcttcaactaactccagtaattccttggtggtacgaacatccaatgaagcacacaagtttgtttgcttttcgtgcatgatattaaatagcttggcagcaacaggactaggatgagtagcagcacgttccttatatgtagctttcgacatgatttatcttcgtttcctgcaggtttttgttctgtgcagttgggttaagaatactgggcaatttcatgtttcttcaacactacatatgcgtatatataccaatctaagtctgtgctccttccttcgttcttccttctgttcggagattaccgaatcaaaaaaatttcaaagaaaccgaaatcaaaaaaaagaataaaaaaaaaatgatgaattgaattgaaaagctgtggtatggtgcactctcagtacaatctgctctgatgccgcatagttaagccagccccgacacccgccaacacccgctgacgcgccctgacgggcttgtctgctcccggcatccgcttacagacaagctgtgaccgtctccgggagctgcatgtgtcagaggttttcaccgtcatcaccgaaacgcgcga

>pPAR284
gacgaaagggcctcgtgatacgcctatttttataggttaatgtcatgataataatggtttcttagtatgatccaatatcaaaggaaatgatagcattgaaggatgagactaatccaattgaggagtggcagcatatagaacagctaaagggtagtgctgaaggaagcatacgataccccgcatggaatgggataatatcacaggaggtactagactacctttcatcctacataaatagacgcatataagtacgcatttaagcataaacacgcactatgccgttcttctcatgtatatatatatacaggcaacacgcagatataggtgcgacgtgaacagtgagctgtatgtgcgcagctcgcgttgcattttcggaagcgctcgttttcggaaacgctttgaagttcctattccgaagttcctattctctagaaagtataggaacttcagagcgcttttgaaaaccaaaagcgctctgaagacgcactttcaaaaaaccaaaaacgcaccggactgtaacgagctactaaaatattgcgaataccgcttccacaaacattgctcaaaagtatctctttgctatatatctctgtgctatatccctatataacctacccatccacctttcgctccttgaacttgcatctaaactcgacctctacattttttatgtttatctctagtattactctttagacaaaaaaattgtagtaagaactattcatagagtgaatcgaaaacaatacgaaaatgtaaacatttcctatacgtagtatatagagacaaaatagaagaaaccgttcataattttctgaccaatgaagaatcatcaacgctatcactttctgttcacaaagtatgcgcaatccacatcggtatagaatataatcggggatgcctttatcttgaaaaaatgcacccgcagcttcgctagtaatcagtaaacgcgggaagtggagtcaggctttttttatggaagagaaaatagacaccaaagtagccttcttctaaccttaacggacctacagtgcaaaaagttatcaagagactgcattatagagcgcacaaaggagaaaaaaagtaatctaagatgctttgttagaaaaatagcgctctcgggatgcatttttgtagaacaaaaaagaagtatagattctttgttggtaaaatagcgctctcgcgttgcatttctgttctgtaaaaatgcagctcagattctttgtttgaaaaattagcgctctcgcgttgcatttttgttttacaaaaatgaagcacagattcttcgttggtaaaatagcgctttcgcgttgcatttctgttctgtaaaaatgcagctcagattctttgtttgaaaaattagcgctctcgcgttgcatttttgttctacaaaatgaagcacagatgcttcgttcaggtggcacttttcggggaaatgtgcgcggaacccctatttgtttatttttctaaatacattcaaatatgtatccgctcatgagacaataaccctgataaatgcttcaataatattgaaaaaggaagagtatgagtattcaacatttccgtgtcgcccttattcccttttttgcggcattttgccttcctgtttttgctcacccagaaacgctggtgaaagtaaaagatgctgaagatcagttgggtgcacgagtgggttacatcgaactggatctcaacagcggtaagatccttgagagttttcgccccgaagaacgttttccaatgatgagcacttttaaagttctgctatgtggcgcggtattatcccgtattgacgccgggcaagagcaactcggtcgccgcatacactattctcagaatgacttggttgagtactcaccagtcacagaaaagcatcttacggatggcatgacagtaagagaattatgcagtgctgccataaccatgagtgataacactgcggccaacttacttctgacaacgatcggaggaccgaaggagctaaccgcttttttgcacaacatgggggatcatgtaactcgccttgatcgttgggaaccggagctgaatgaagccataccaaacgacgagcgtgacaccacgatgcctgtagcaatggcaacaacgttgcgcaaactattaactggcgaactacttactctagcttcccggcaacaattaatagactggatggaggcggataaagttgcaggaccacttctgcgctcggcccttccggctggctggtttattgctgataaatctggagccggtgagcgtgggtctcgcggtatcattgcagcactggggccagatggtaagccctcccgtatcgtagttatctacacgacggggagtcaggcaactatggatgaacgaaatagacagatcgctgagataggtgcctcactgattaagcattggtaactgtcagaccaagtttactcatatatactttagattgatttaaaacttcatttttaatttaaaaggatctaggtgaagatcctttttgataatctcatgaccaaaatcccttaacgtgagttttcgttccactgagcgtcagaccccgtagaaaagatcaaaggatcttcttgagatcctttttttctgcgcgtaatctgctgcttgcaaacaaaaaaaccaccgctaccagcggtggtttgtttgccggatcaagagctaccaactctttttccgaaggtaactggcttcagcagagcgcagataccaaatactgtccttctagtgtagccgtagttaggccaccacttcaagaactctgtagcaccgcctacatacctcgctctgctaatcctgttaccagtggctgctgccagtggcgataagtcgtgtcttaccgggttggactcaagacgatagttaccggataaggcgcagcggtcgggctgaacggggggttcgtgcacacagcccagcttggagcgaacgacctacaccgaactgagatacctacagcgtgagctatgagaaagcgccacgcttcccgaagggagaaaggcggacaggtatccggtaagcggcagggtcggaacaggagagcgcacgagggagcttccagggggaaacgcctggtatctttatagtcctgtcgggtttcgccacctctgacttgagcgtcgatttttgtgatgctcgtcaggggggcggagcctatggaaaaacgccagcaacgcggcctttttacggttcctggccttttgctggccttttgctcacatgttctttcctgcgttatcccctgattctgtggataaccgtattaccgcctttgagtgagctgataccgctcgccgcagccgaacgaccgagcgcagcgagtcagtgagcgaggaagcggaagagcgcccaatacgcaaaccgcctctccccgcgcgttggccgattcattaatgcagctggcacgacaggtttcccgactggaaagcgggcagtgagcgcaacgcaattaatgtgagttacctcactcattaggcaccccaggctttacactttatgcttccggctcctatgttgtgtggaattgtgagcggataacaatttcacacaggaaacagctatgaccatgattacgccaagcgcgcaattaaccctcactaaagggaacaaaagctggagctctagtacggattagaagccgccgagcgggcgacagccctccgacggaagactctcctccgtgcgtcctcgtcttcaccggtcgcgttcctgaaacgcagatgtgcctcgcgccgcactgctccgaacaataaagattctacaatactagcttttatggttatgaagaggaaaaattggcagtaacctggccccacaaaccttcaaattaacgaatcaaattaacaaccataggatgataatgcgattagttttttagccttatttctggggtaattaatcagcgaagcgatgatttttgatctattaacagatatataaatggaaaagctgcataaccactttaactaatactttcaacattttcagtttgtattacttcttattcaaatgtcataaaagtatcaacaaaaaattgttaatatacctctatactttaacgtcaaggagaaaaaaccccggattctagaactagtggatcccccatcacaagtttGTACAAAAAAGCAGGCTCCGAATTCGCCCTTccgtacttataatcgggttcacaataagcaattgactaatcctaggacgattcgtgtactataaggagaaaaaaaatcaacacttgtaacaacagcagcaacaaatatatatcagtacggtATGGGTATTCCAAAATTTTTCAGATACATCTCAGAGAGATGGCCTATGATTCTACAACTTATTGAAGGGACTCAGATTCCCGAGTTTGATAACCTGTATCTGGACATGAATTCGATTTTACATAACTGTACGCATGGTAACGACGATGACGTGACGAAGCGACTAACTGAAGAAGAGGTTTTTGCCAAGATCTGCACGTATATCGACCATCTTTTTCAAACCATCAAGCCCAAGCAAATTTTTTACATGGCTATCGATGGTGTGGCTCCCCGTGCGAAGATGAATCAACAGAGAGCTCGTAGGTTTAGAACTGCCATGGACGCCGAAAAAGCTATGAAAAAAGCTATTGAAAATGGTGACGAGATTCCTAAAGGTGAACCGTTCGACTCAAATTGTATTACTCCAGGTACTGAATTCATGGCCAAACTGACAAAAAATTTACAGTATTTCATTCATGACAAGATCTCTAACGATTCTAAGTGGAGAGAAGTACAAATTATATTTTCTGGCCATGAAGTTCCAGGTGAAGGTGAGCACAAAATCATGAATTTCATAAGGCATTTAAAATCACAGAAGGATTTTAACCAAAATACGAGACATTGTATTTATGGTCTTGATGCGGATTTGATCATGCTAGGTTTATCTACTCACGGGCCTCATTTTGCTCTATTAAGAGAAGAAGTCACGTTTGGGAGAAGGAATAGCGAAAAAAAATCTCTAGAGCATCAGAATTTCTTTCTTTTACACCTTTCTTTATTGAGAGAATACATGGAGTTAGAATTCAAAGAAATCGCCGATGAAATGCAATTTGAGTACGATTTTGAACGTATCTTGGATGATTTTATTCTTGTCATGTTCGTCATTGGTAATGATTTCTTGCCCAATTTGCCGGATTTACACCTAAATAAAGGTGCTTTCCCTGTCCTGTTACAAACTTTCAAAGAAGCTCTCTTACATACCGATGGCTACATTAATGAACACGGAAAAATAAACTTGAGAAGATTAGGAGTCTGGCTGGACTACTTGTCTCAATTCGAGTTGTTAAATTTCGAGAAGGATGATATAGATGTTGAATGGTTCAACAAACAACTAGAAAACATTTCTTTAGAAGGTGAAAGGAAAAGACAAAGGGTTGGTAAGAAATTATTGATTAAGCAACAAAAGAAACTGATCGGGAAGATAAAACCTTGGTTAATGGAGCAATTACAGGAAAAATTATCGCCTGATTTACCTGACGAAAAAATTCCGACCTTAGAGTTGCCCAAGGATTTGAATGTTAAAGATCATTTGGAATTTTTGAAAGAGTTTGCCTTCGATCTGGGTCTTTTCATAACGCATTCCAAGTCTAAGGACACTTACTCCTTAAAAATGGATCTTGATTCAATTAGTCCTGATGAAACTGAAGAAGAATTTCAAACTCGTGTCAATTCCATTAGAAAAACAATGAAGAAGTACCAAAACGCTATCTTCGTGGAAGATGAAGAAGAACTGGATACAGAAAAAACCATTTATAATGATAGATTTGAAAAATGGAAACACGAATATTATCATGACAAATTAAAATTCACCTCGGACAAGGAAGAAAAAGTGACAGATTTAGCTAAGGACTATGTTGAAGGTTTGCAATGGGTCTTGTATTATTACTATAGAGGCTGTCCATCTTGGTCATGGTATTATCCACACCACTACTCGCCAAGAATTTCAGATTTAGTCAAAGGTCTGGACCAAGACATTGAATTTGATTTAAGTAAGCCATTTACCCCATTCCAGCAATTAATGGCTGTCCTACCAGAAAGATCTAAAAATTTAATACCTCCAGCCTTTAGACCATTAATGTATGATGAACAATCACCAATTCACGATTTTTATCCAGCCGAAGTTCAACTGGATAAGAATGGCAAAACGGCCGATTGGGAAGCCGTTGTCTTGATATCGTTTGTTGACGAAGAAAGATTGATTGAGGCCATGCAACCGTATCTGGCTAAGTTATCGCCTGAAGAAAAAATCAGGAACCAATTTGGTAAAGACTTGATATACTCATTCAATCCTCAGGTTGATAACATTTACAAGAGTCCATTGGGCGGTATTTTCTCTGATATAGAACACAACCATTGTGTAGAGAAAGAGTACATCGCCATCCCACTCGATAGTTCTGAGATTCGGTACGGTTTGTTACCTGATGCCAAACTTGGTTCTGAAATGCTTGCTGGGTTTCCAACGTTGCTCTCTTTACCATTTACTAATTCATTGGAGTACAATGAAACAATGGTTTTCCAACAACCTTCCAGACAACAATCAATGGTTCTAAAAATAACTGACATATACCAAACAAACAACGTTACTTTGGAAGACTTCTCTAAGAGGCATTTAAACAAAATAATCTACACAAGATGGCCATATTTGAGGGAATCCAAACTAGTTTCTTTGACAGATGGACAAACTGTTTATGAATATCAAGAGTCCAATGACAAGAAAAAATTCAGATTTGTATCGAGACCTGCTGACAATCAAGACAAAAAGTTATTCAACAGTTTGAAGAATTCAATGCTAAGAAATTACGCAAAACAGAAAGCTGTCAAACTTGACCATGTGAAAGCTATTGCTACTGTTTGCCCTGTGACAGGTTTAGCGAGAGATCCTGAAGGTGGGTACGTCAAAACTTTTAGTTGTACTCCAGATCACTATCCACTGCAATTAGTTGTAGAATCCATCGCTAACGAAGATGAAAGGTATAAAGAAAGAGGACCCATTCCTATTGAGGAGGAATTTCCATTAAATTCTAAAGTTATTTTCTTGGGTGATTATGCTTATGGTGGCGAAACTACTATCGATGGTTACAGTAGTGATCGTAGATTAAAGATTACTGTAGAAAAGAAGTTTTTGGATAGTGAACCCACAATTGGTAAAGAAAGATTGCAAATGGATCACCAAGCTGTTCAGTATTACCCATCCTATATTGTTTCTAAGAATATGCACCTACATCCTTTGTTTTTATCTAAGATCACTTCCAAGTTTATGATTTCTGATGCTACTGGTAAGCACATTAATGTCGGTATTCCGGTAAAGTTTGAAGCTAGACACCAAAAAGTCTTAGGTTACGCGAGAAGAAACCCAAGAGGTTGGGAGTACTCAAATTTAACCATAAGCGTACTAAAAGAGTATAGACAAACTTTCCCTGAATTTTTCTTCAGATTGTCTAAGGTAGGCAACGATATTCCAGCTTTGGAGGACCTTTACCCCAATACTTCCACTAAGGAAGCCATGAATTTATTAGATGGTGTTAAGCAATGGTTAAAGTATGTCTCGTCCAAGTTCATCGCCGTTTCTTTGGAGTCGGACTCCTTAACCAAAACCTCGATTGCCGCTGTGGAAGATCATATTATGAAATACGCTGCTAACATTGAGGGTCATGAAAGAAAGCAGTTAGCCAAGGTTCCTCGCGAAGCAGTATTGAATCCAAGATCATCATTTGCACTCTTGCGTAGTCAAAAGTTCGACTTGGGTGATCGTGTTGTTTACATTCAAGATTCCGGTAAGGTTCCAATTTTCTCAAAAGGTACTGTTGTTGGTTATACCACTCTAAGTTCATCGTTGTCCATCCAGGTTTTATTTGATCATGAAATTGTGGCTGGTAATAACTTTGGTGGAAGATTGAACACAAATAGAGGATTGGGTCTTGATGCTTCTTTCCTATTAAATATCACTAATAGGCAATTCATTTATCATTCTAAGGCTTCCAAGAAGGCTTTGGAAAAGAAAAAACAACCAAATAATAGAAACAATACCGCTAAAACTGCTCGCAAGCCTCCACAAAAGCAACAGTCTGAAGAGAAGTTGAGAAAAGAGAGAGCGCATGATTTGTTGAATTACATCAAGAAGGATACCAATGAAAAGCATACTGAAGATGAAAAGGAAAAGAAATATCCATCTCAAAAGAATTCAAAGCCTGCGAAGAAAACTTTGTTGAAAAGGCCAAGTCAGCAAAACACCGAAAACAAGAAACAAGTCGATGTTAATGTAGCCAGCTCTGAGAAGCCATCACCCAATGGTTCAACTACTGCTGGTTCTATTTTTAATGCTGTAGCAAATCAATATTCTGATGGCATGGGCAATAATTTAAATATTCCTATTCCACCTCATCCACTTCCGGGAGCTAATGATACTGGGGATGTTGGCTTGCCCTACAACATTCCACCGGGTTTTGTTGCTCATCCCGGTGGCCCTCATCCGCTACCCCTTCACCAAATGCCTTATCCTAATATGAATGGCATTCCTATCCCACCACCACATGGATTTGGTCAACCAATGCCTTTTCCACACCCACATGCGATAGTAAATAACTCAGATCAGGGGAACATTGCTGTCAATGAGAAGGAAAGCCAAGACTTGAAAGAATTCATTAACGGTAAACAGAACAGTAATGGTTCAAGTGTGAGGGAAGAAACCACGGGTAGCAGGGAAACTGAACCAAACACCACTTCCAACATGAGCACTACCGACTCTCAATTTTCAAAGTCTGGAAATGATGTTGTTGGACGTGACATTTAGaacatacgactaaaaacgaagtatattcgaggttactttaatagtatatctgagacctatataaagaggggtatttgtatttaatcgttgatcttgttaagaaaaagcttataacaaatggggattgtcaaagggtattttttacacaaagctttccgcatagttatatattatctcattttcaataatcctcctgtagggtgtagctttgcactttcttctcattgatctcattttgcttagcaaaccatttttcttcaaagccatAAGGGCGAATTCGACCCAGCtttcttgtacaaagtggtgatgggctgcaggaattcgatatcaagcttatcgataccgtcgacctcgagtcatgtaattagttatgtcacgcttacattcacgccctccccccacatccgctctaaccgaaaaggaaggagttagacaacctgaagtctaggtccctatttatttttttatagttatgttagtattaagaacgttatttatatttcaaatttttcttttttttctgtacagacgcgtgtacgcatgtaacattatactgaaaaccttgcttgagaaggttttgggacgctcgaaggctttaatttgcggccggtacccaattcgccctatagtgagtcgtattacgcgcgctcactggccgtcgttttacaacgtcgtgactgggaaaaccctggcgttacccaacttaatcgccttgcagcacatccccctttcgccagctggcgtaatagcgaagaggcccgcaccgatcgcccttcccaacagttgcgcagcctgaatggcgaatggcgcgacgcgccctgtagcggcgcattaagcgcggcgggtgtggtggttacgcgcagcgtgaccgctacacttgccagcgccctagcgcccgctcctttcgctttcttcccttcctttctcgccacgttcgccggctttccccgtcaagctctaaatcgggggctccctttagggttccgatttagtgctttacggcacctcgaccccaaaaaacttgattagggtgatggttcacgtagtgggccatcgccctgatagacggtttttcgccctttgacgttggagtccacgttctttaatagtggactcttgttccaaactggaacaacactcaaccctatctcggtctattcttttgatttataagggattttgccgatttcggcctattggttaaaaaatgagctgatttaacaaaaatttaacgcgaattttaacaaaatattaacgtttacaatttcctgatgcggtattttctccttacgcatctgtgcggtatttcacaccgcatagggtaataactgatataattaaattgaagctctaatttgtgagtttagtatacatgcatttacttataatacagttttttagttttgctggccgcatcttctcaaatatgcttcccagcctgcttttctgtaacgttcaccctctaccttagcatcccttccctttgcaaatagtcctcttccaacaataataatgtcagatcctgtagagaccacatcatccacggttctatactgttgacccaatgcgtctcccttgtcatctaaacccacaccgggtgtcataatcaaccaatcgtaaccttcatctcttccacccatgtctctttgagcaataaagccgataacaaaatctttgtcgctcttcgcaatgtcaacagtacccttagtatattctccagtagatagggagcccttgcatgacaattctgctaacatcaaaaggcctctaggttcctttgttacttcttctgccgcctgcttcaaaccgctaacaatacctgggcccaccacaccgtgtgcattcgtaatgtctgcccattctgctattctgtatacacccgcagagtactgcaatttgactgtattaccaatgtcagcaaattttctgtcttcgaagagtaaaaaattgtacttggcggataatgcctttagcggcttaactgtgccctccatggaaaaatcagtcaagatatccacatgtgtttttagtaaacaaattttgggacctaatgcttcaactaactccagtaattccttggtggtacgaacatccaatgaagcacacaagtttgtttgcttttcgtgcatgatattaaatagcttggcagcaacaggactaggatgagtagcagcacgttccttatatgtagctttcgacatgatttatcttcgtttcctgcaggtttttgttctgtgcagttgggttaagaatactgggcaatttcatgtttcttcaacactacatatgcgtatatataccaatctaagtctgtgctccttccttcgttcttccttctgttcggagattaccgaatcaaaaaaatttcaaagaaaccgaaatcaaaaaaaagaataaaaaaaaaatgatgaattgaattgaaaagctgtggtatggtgcactctcagtacaatctgctctgatgccgcatagttaagccagccccgacacccgccaacacccgctgacgcgccctgacgggcttgtctgctcccggcatccgcttacagacaagctgtgaccgtctccgggagctgcatgtgtcagaggttttcaccgtcatcaccgaaacgcgcga

>pPAR286
gacgaaagggcctcgtgatacgcctatttttataggttaatgtcatgataataatggtttcttaggacggatcgcttgcctgtaacttacacgcgcctcgtatcttttaatgatggaataatttgggaatttactctgtgtttatttatttttatgttttgtatttggattttagaaagtaaataaagaaggtagaagagttacggaatgaagaaaaaaaaataaacaaaggtttaaaaaatttcaacaaaaagcgtactttacatatatatttattagacaagaaaagcagattaaatagatatacattcgattaacgataagtaaaatgtaaaatcacaggattttcgtgtgtggtcttctacacagacaagatgaaacaattcggcattaatacctgagagcaggaagagcaagataaaaggtagtatttgttggcgatccccctagagtcttttacatcttcggaaaacaaaaactattttttctttaatttctttttttactttctatttttaatttatatatttatattaaaaaatttaaattataattatttttatagcacgtgatgaaaaggacccaggtggcacttttcggggaaatgtgcgcggaacccctatttgtttatttttctaaatacattcaaatatgtatccgctcatgagacaataaccctgataaatgcttcaataatattgaaaaaggaagagtatgagtattcaacatttccgtgtcgcccttattcccttttttgcggcattttgccttcctgtttttgctcacccagaaacgctggtgaaagtaaaagatgctgaagatcagttgggtgcacgagtgggttacatcgaactggatctcaacagcggtaagatccttgagagttttcgccccgaagaacgttttccaatgatgagcacttttaaagttctgctatgtggcgcggtattatcccgtattgacgccgggcaagagcaactcggtcgccgcatacactattctcagaatgacttggttgagtactcaccagtcacagaaaagcatcttacggatggcatgacagtaagagaattatgcagtgctgccataaccatgagtgataacactgcggccaacttacttctgacaacgatcggaggaccgaaggagctaaccgcttttttgcacaacatgggggatcatgtaactcgccttgatcgttgggaaccggagctgaatgaagccataccaaacgacgagcgtgacaccacgatgcctgtagcaatggcaacaacgttgcgcaaactattaactggcgaactacttactctagcttcccggcaacaattaatagactggatggaggcggataaagttgcaggaccacttctgcgctcggcccttccggctggctggtttattgctgataaatctggagccggtgagcgtgggtctcgcggtatcattgcagcactggggccagatggtaagccctcccgtatcgtagttatctacacgacggggagtcaggcaactatggatgaacgaaatagacagatcgctgagataggtgcctcactgattaagcattggtaactgtcagaccaagtttactcatatatactttagattgatttaaaacttcatttttaatttaaaaggatctaggtgaagatcctttttgataatctcatgaccaaaatcccttaacgtgagttttcgttccactgagcgtcagaccccgtagaaaagatcaaaggatcttcttgagatcctttttttctgcgcgtaatctgctgcttgcaaacaaaaaaaccaccgctaccagcggtggtttgtttgccggatcaagagctaccaactctttttccgaaggtaactggcttcagcagagcgcagataccaaatactgtccttctagtgtagccgtagttaggccaccacttcaagaactctgtagcaccgcctacatacctcgctctgctaatcctgttaccagtggctgctgccagtggcgataagtcgtgtcttaccgggttggactcaagacgatagttaccggataaggcgcagcggtcgggctgaacggggggttcgtgcacacagcccagcttggagcgaacgacctacaccgaactgagatacctacagcgtgagctatgagaaagcgccacgcttcccgaagggagaaaggcggacaggtatccggtaagcggcagggtcggaacaggagagcgcacgagggagcttccagggggaaacgcctggtatctttatagtcctgtcgggtttcgccacctctgacttgagcgtcgatttttgtgatgctcgtcaggggggcggagcctatggaaaaacgccagcaacgcggcctttttacggttcctggccttttgctggccttttgctcacatgttctttcctgcgttatcccctgattctgtggataaccgtattaccgcctttgagtgagctgataccgctcctgttcgaattagcgccaaataacccgcccccagtgttcgccgtattgttaggtttgttaccgaaaaggccccctccggtggtggcgcttcctccaaatgcatttgtctgagattgttgttgctgctgaccaaatgatgcacctaatcctcctgtagatccggctggtttagcgccaaatagtccacctgtacttgggccggtgttttgtccagtttgagtcccaccaaacgaaaacccagtattcgcgtttccagtgctagctccgctggcctgaccaaagagcccacctgcaggtgtcgaagatgctttatttaatccaaacattgtgcccactacccgtgaaaaccctctcaattactgtttttatcgtctcatcacctgatcagtaactattctcacgattaatggtctttttcaactacatttatttgagaaagctgtaatacattccgtgttgagtgatatatacaacctcctttgctcgtcttttcgccaccgcagagcaagtaacaacagagacaaacaagaagaggttagaaagcaatttaaggagtagtttaacgagtactgaaaacgtcaaactaagtacttacgacttccaattaccggttgtaaagtttatctacgcaaatataacagttgcagcttgctttttttttcagcagctcttccgttattataaaatctgtttggcgttcgcacaagcgaaccgattcttttattattttctctctgccttttatttccgttcctgttaatagtttattttctaaaggatactgtcttcttccgtacttataatcgggttcacaataagcaattgactaatcctaggacgattcgtgtactataaggagaaaaaaaatcaacacttgtaacaacagcagcaacaaatatatatcagtacggtATGGGTATTCCGAAATTTTTTAGATATATCTCAGAGAGATGGCCCATGATTTTACAACTCATTGAAGGGACTCAGATTCCAGAATTCGATAACTTGTATCTGGATATGAATTCAATTTTACACAATTGTACGCATGGTAACGACGATGACGTAACCAAGCGGCTAACTGAAGAAGAAGTCTTTGCTAAGATATGTACGTATATCGACCATCTTTTCCAAACTATCAAGCCCAATAAGATTTTTTACATGGCTATTGATGGTGTGGCCCCTCGTGCAAAAATGAATCAACAGAGAGCTCGTAGATTCAGAACTGCCATGGACGCAGAAAAGGCTATGAAAAAGGCCATTGAAAATGGAGACGAAATTCCTAAAGGTGAGCCATTCGACTCCAACTCCATTACACCGGGCACAGAATTCATGGCTAAATTGACCAAGAACTTACAATATTTTATTCATGACAAAATTTCCAACGATTCTAAATGGAGAGAGGTGCAAATCATATTTTCCGGTCACGAAGTTCCAGGTGAAGGTGAACACAAAATCATGAACTTTATAAGGCATCTAAAATCTCAGAAGGACTTCAATCAGAATACGAGACATTGTATTTACGGTCTTGATGCGGATTTGATCATGCTTGGTCTGTCCACTCACGGGCCTCACTTCGCGCTTTTGAGAGAAGAAGTCACATTTGGTAGAAGAAATAGCGAAAAGAAATCCCTCGAGCATCAGAACTTCTACTTATTACATCTTTCTTTATTGAGAGAATATATGGAACTGGAATTCAAAGAAATTGCTGATGAAATGCGATTTGAATATGATTTTGAACGTATCTTGGACGATTTTATCCTCGTCATGTTCGTCATTGGTAACGATTTCTTGCCCAATTTGCCGGATTTGCACTTAAATAAAGGTGCTTTCCCTGTCTTGTTACAGACTTTCAAAGAAGCTCTGTTACATACGGATGGCTATATTAATGAACATGGTAAGATAAATTTGAAAAGGTTGGGAGTCTGGTTGGATTATCTATCTCAGTTCGAGCTATTAAATTTCGAGAAGGAGGATATAGATGTTGAGTGGTTCAACAAGCAACTAGAAAATATCTCTTTAGATGGTGAAAGGAAAAGACAAAGGGTTGGTAAAAAATTGTTGGTCAAGCAACAAAAGAAATTAATTGGAAGTATAAAGCCATGGTTGATGGAACAACTACAAGGTAAAATATCACCAGACTTGCCAGATGAAAAAATTCCCACCCTAGAGTTACCTAGAGACTTGGACATTAAAGACCATTTAGAATTTTTGAAAGAATTTGCCTTTGATTTGGGCCTCTTCATAACGCATTCCAAATCCAAGAACACTTACTCTTTAAAATTGGATCTTGATTCCATCAACCCTGACGAAACAGATGAAGAATTTCAAAATCGTGTTAATTCTACTAGGAAAACAATAAAGAAATATCAAAATGCTATTATTGTGGAAGATAAAGAGGAATTGGAAACTGAAAAAACCATCTACAATGAAAGATTCGAACATTGGAAACATGAATATTATCGGGACAAATTAAAATATGCGTCAGACTGTGAGGAAAGAGTTACAGATCTTTCTAAGGACTACGTTGAAGGTTTGCAATGGGTCTTGTATTACTATTATAGAGGTTGTCCATCTTGGTCTTGGTATTACCCACACCATTATGCACCAAGAATCTCCGATTTAGTAAAAGGTTTGGATCAAGACATTGAATTTGACTTGAGCAAGCCCTTTACGCCATTCCAGCAACTAATGGCTGTCCTACCAGAAAGATCTAAAAATCTTATACCTCCAGCCTTCAGGCCATTAATGTACGATGAACAATCGCCAATTCACGATTTTTATCCTGCTGAAGTCCAACTAGATAAGAATGGTAAAACGGCTGATTGGGAAGCCGTTGTCTTGATATCATTTGTGGACGAAAAAAGATTGATTGAGGCAATGCAACCTTACTTGTCCAAACTGTCGCCTGAAGAAAAAACTAGGAATCAATTTGGTAAAGACTTGATATACTCGTTCAATCCGCAAGTTGATGTCATTTACAAGAGTCCACTGGGTGGCATTTTCTCTGATATAGAACACAACCATTGTGTGGAGAAAGAGTACGTAACTGTCCCATTGGATAGTTCTGATATTCGTTATGGTTTATTGCCTAATGCTAAACTCGGTGCTGAAATGCTGGCTGGTTTTCCAACGTTACTGTCATTACCTTTTACTAATTCATTGGAGTATAATGAAACCATGGTATTTCAACAGCCTTCCAGACAACAATCGATGGTTTTGCAAATAACAGATATATATCAAATGAATAACGTTACTCTCGAAGACTTTTCCAAAAGGCATTTGAATAAAGTAATCTATACAAGATGGCCATGTTTGAGAGAGTCTAAGTTAGTTTCATTGACAGATGGTAAAACTATCTATGAATATCAAGAGTCAAATGACAAGAAAAAAACCAGATTTGTATCTAAACCTACTGATACTCAGGATAAGAAACTTTTCAACAGTTTGAGAAATTCAATGCTTAGGATGTACGCTAAACAGAAAGCTGTTAAATTGGGACCAGTGGAAGCCATTGCCACTGTTTTCCCTGTGACCGGTTTAGTGAGAGATCATGAAGGTGGTTACGTTAAGACTTTTAGTTCTACTCCAGATTACTATCCTTTGCAATTAGTTGTTGAATCTGTGGTCAACGAAGATGAAAGATATAAGGAAAGAGGACCCATTCCAATTGAAGAGGAGTTTCCATTGGACTCGAAAGTTATTTTTTTGGGTGATTATGCCTATGGTGGCGAAACCACCATTGATGGTTACAGTAGCGACCGTAGGCTAAAGATTACGGTAGAAAAGAAGCTTCTTGATAGTGAACCCACGATTGGTAAGGAAAGGTTACAAATGGACCACCAAGCTGTTCAGTATTTCCCATCTTATATCGTTTCCAAGAATATGCACTTACATCCACTGTTTTTGTCCAAGATTACATCCAAGTTCATGATTACTGACGCTACTGGTAAACACATTAATGTTGGTATTCCTGTTAAGTTTGAGGCTAGACATCAAAAGGTTTTGGGTTACGCAAGAAGAAATCCAAGAGGTTGGGAATACTCAAATTTAACCATAAATGTCTTGAAAGAGTACAGACAAACCTTCCCAGAATTTTTCTACAGGTTGTCTAAGGTAGGTAATGATATCCCAGTTTTGGAGGACCTTTTCCCCAATATTTCCACAAAAGAAGCTATGAATTCGCTAGACGGTGTCAAGCAATGGCTAAAGTATGTCTCTTCAAAGTTTATTGCCGTGTCCTTGGAGTCTGATTCTTTAACCAAAACATCTATTGCTGCTGTGGAAGAGCATATTATGAAATATGCCGCTAACATTGGAGGACATGAAAGAAAACAGTTAGCAAAAGTTCCTCGCAAAGCTGTATTGAATCCAAGATCATCATTCGCACTCTTACGTAGTCAAAAGTTTGATTTGGGTGACCGTGTTGTCTACATCCAAGACTCCGGTAAAGTTCCAATTTTCTCAAAAGGTACCGTTGTCGGTTATACCACTCTCAGTTCATCCTTGTCCATTCAGGTTTTGTTTGATAATGAAATCGTGGCCGGAAATGACTTTGGAGGTAGATTACGCACGAACAGAGGATTAGGTCTTGATGCTTCTTTCTTACTGAACATTACTAACAGGCAATTCATCTACCACTCGAAGGCTTCCAAGAAAGTTTTAGATAAGAAAAAACAACCTTATAATAAAACCAATAATACTAAAGCTGCTCACAAGACCCAGCCAAAGCCACAATCTGAAGAAAAGTTAAGAAAGGAGAGGGCACACGACTTATTGAATTATATTAAAAAGGATACTAATGAAAAGGAAGCCGAAAGTGAAAAGGATAAGAAAATGACATCTCAGAAAAGTTTCAAACCTGCTAAGAAGACTTTATTGAAAAGACCTACTCAGCAAAACAGTCCAAACAGTGAAATCAAGCAAGTTGATGTAATCAGTTCTGAAAAAGCATCACTTAATGATCCAACTGTCGCCGGTTCCATTTTCAACGCGGTAGCAAATCAGTATTCCGATGGTATGGGCAATCATACAAATATCCCAATTCCACCTCATCCAATGGCTATGGTAGGAGGTCCTCTTTTAGGGGCGAATGATACTCCGGGTGTTGCTTTGCCGTACAATATTCCTCCAAATTTTATTGCCCATCCCAATGGTCCTCACCCACTGACCTCTCAACAGATGCCTTATCCCAATATGAATGGAGTTCCTATCCCACCACCACGTGGCTTTGGTCAGCCAATTCCTTTTTCACACCCACATCATATGGCTAATCTTCCAGATCAAGGAAGTCGCATTGTCGTCAACGAAAAGGAAAGTCAAGATTTGAAGAAAATTATTAATGGCGCACACGATATCAATGGTTTAAATGCGGACAAAATATTCAAACGTAGCGAGCAAAATGAGACAAAAACTACTTCTAGCGCCATGGCTGCCGAGTTCCAATCTCCAAAGCCAGGGAATAATGGTGCTGAACGTGAAAAAAAATCTGATggttacccatacgacgtcccagactacgccTGAaacatacgactaaaaacgaagtatattcgaggttactttaatagtatatctgagacctatataaagaggggtatttgtatttaatcgttgatcttgttaagaaaaagcttataacaaatggggattgtcaaagggtattttttacacaaagctttccgcatagttatatattatctcattttcaataatcctcctgtagggtgtagctttgcactttcttctcattgatctcattttgcttagcaaaccatttttcttcaaagccatttgatctgtggacaccgtcccatcttgacccaggcataatggcaaacctgttctcaggtgctggcttatcataaagcttgcggcccagtaaagatgtttttacagttctttctttgtcatgtgtaaatgttattgcagggtcttctatcgtcagactcgaggcagtttgatttttcttcttatcatgtgcatctacatttattccaagcttttgcacgtctcccatattcaaatttttcaggtattgctctctttccgcggctttctcatcttcatatttagatcgactaaaactagaatcgtctatcttggaatcttcctgaatcttgtgaccttgagcgtctctgtatatggtttttcgtgttttcgatttgtctgctactgtgacaagtggctcttgagccctgatttcctttagatcgttcttgctttcgttgccagtaattgacgatgcggaaggatgtgttattgcatgggaaagctcgtttgtttccaggttcttccatatattcttgcttttttgtttgtcaaacttgctgaatgaagcaactcctgacttctcctgttcttgttgcagtgtacttagccgttcttttactatcaaagaagttttgtctgagttagcgtctgattttgactctttcttcttcttttgcatctgtgcggtatttcacaccgcatatcgaccggtcgaggagaacttctagtatatctacatacctaatattattgccttattaaaaatggaatcccaacaattacatcaaaatccacattctcttcaaaatcaattgtcctgtacttccttgttcatgtgtgttcaaaaacgttatatttataggataattatactctatttctcaacaagtaattggttgtttggccgagcggtctaaggcgcctgattcaagaaatatcttgaccgcagttaactgtgggaatactcaggtatcgtaagatgcaagagttcgaatctcttagcaaccattatttttttcctcaacataacgagaacacacaggggcgctatcgcacagaatcaaattcgatgactggaaattttttgttaatttcagaggtcgcctgacgcatatacctttttcaactgaaaaattgggagaaaaaggaaaggtgagaggccggaaccggcttttcatatagaatagagaagcgttcatgactaaatgcttgcatcacaatacttgaagttgacaatattatttaaggacctattgttttttccaataggtggttagcaatcgtcttactttctaacttttcttaccttttacatttcagcaatatatatatatatttcaaggatataccattctaatgtctgcccctatgtctgcccctaagaagatcgtcgttttgccaggtgaccacgttggtcaagaaatcacagccgaagccattaaggttcttaaagctatttctgatgttcgttccaatgtcaagttcgatttcgaaaatcatttaattggtggtgctgctatcgatgctacaggtgtcccacttccagatgaggcgctggaagcctccaagaaggttgatgccgttttgttaggtgctgtgggtggtcctaaatggggtaccggtagtgttagacctgaacaaggtttactaaaaatccgtaaagaacttcaattgtacgccaacttaagaccatgtaactttgcatccgactctcttttagacttatctccaatcaagccacaatttgctaaaggtactgacttcgttgttgtcagagaattagtgggaggtatttactttggtaagagaaaggaagacgatggtgatggtgtcgcttgggatagtgaacaatacaccgttccagaagtgcaaagaatcacaagaatggccgctttcatggccctacaacatgagccaccattgcctatttggtccttggataaagctaatgttttggcctcttcaagattatggagaaaaactgtggaggaaaccatcaagaacgaattccctacattgaaggttcaacatcaattgattgattctgccgccatgatcctagttaagaacccaacccacctaaatggtattataatcaccagcaacatgtttggtgatatcatctccgatgaagcctccgttatcccaggttccttgggtttgttgccatctgcgtccttggcctctttgccagacaagaacaccgcatttggtttgtacgaaccatgccacggttctgctccagatttgccaaagaataaggttgaccctatcgccactatcttgtctgctgcaatgatgttgaaattgtcattgaacttgcctgaagaaggtaaggccattgaagatgcagttaaaaaggttttggatgcaggtatcagaactggtgatttaggtggttccaacagtaccaccgaagtcggtgatgctgtcgccgaagaagttaagaaaatccttgcttaaaaagattctctttttttatgatatttgtacataaactttataaatgaaattcataatagaaacgacacgaaattacaaaatggaatatgttcatagggtagacgaaactatatacgcaatctacatacatttatcaagaaggagaaaaaggaggatagtaaaggaatacaggtaagcaaattgatactaatggctcaacgtgataaggaaaaagaattgcactttaacattaatattgacaaggaggagggcaccacacaaaaagttaggtgtaacagaaaatcatgaaactacgattcctaatttgatattggaggattttctctaaaaaaaaaaaaatacaacaaataaaaaacactcaatgacctgaccatttgatggagtttaagtcaataccttcttgaaccatttcccataatggtgaaagttccctcaagaattttactctgtcagaaacggccttacgacgtagtcgatatggtgcactctcagtacaatctgctctgatgccgcatagttaagccagccccgacacccgccaacacccgctgacgcgccctgacgggcttgtctgctcccggcatccgcttacagacaagctgtgaccgtctccgggagctgcatgtgtcagaggttttcaccgtcatcaccgaaacgcgcga

>pPAR287
gacgaaagggcctcgtgatacgcctatttttataggttaatgtcatgataataatggtttcttaggacggatcgcttgcctgtaacttacacgcgcctcgtatcttttaatgatggaataatttgggaatttactctgtgtttatttatttttatgttttgtatttggattttagaaagtaaataaagaaggtagaagagttacggaatgaagaaaaaaaaataaacaaaggtttaaaaaatttcaacaaaaagcgtactttacatatatatttattagacaagaaaagcagattaaatagatatacattcgattaacgataagtaaaatgtaaaatcacaggattttcgtgtgtggtcttctacacagacaagatgaaacaattcggcattaatacctgagagcaggaagagcaagataaaaggtagtatttgttggcgatccccctagagtcttttacatcttcggaaaacaaaaactattttttctttaatttctttttttactttctatttttaatttatatatttatattaaaaaatttaaattataattatttttatagcacgtgatgaaaaggacccaggtggcacttttcggggaaatgtgcgcggaacccctatttgtttatttttctaaatacattcaaatatgtatccgctcatgagacaataaccctgataaatgcttcaataatattgaaaaaggaagagtatgagtattcaacatttccgtgtcgcccttattcccttttttgcggcattttgccttcctgtttttgctcacccagaaacgctggtgaaagtaaaagatgctgaagatcagttgggtgcacgagtgggttacatcgaactggatctcaacagcggtaagatccttgagagttttcgccccgaagaacgttttccaatgatgagcacttttaaagttctgctatgtggcgcggtattatcccgtattgacgccgggcaagagcaactcggtcgccgcatacactattctcagaatgacttggttgagtactcaccagtcacagaaaagcatcttacggatggcatgacagtaagagaattatgcagtgctgccataaccatgagtgataacactgcggccaacttacttctgacaacgatcggaggaccgaaggagctaaccgcttttttgcacaacatgggggatcatgtaactcgccttgatcgttgggaaccggagctgaatgaagccataccaaacgacgagcgtgacaccacgatgcctgtagcaatggcaacaacgttgcgcaaactattaactggcgaactacttactctagcttcccggcaacaattaatagactggatggaggcggataaagttgcaggaccacttctgcgctcggcccttccggctggctggtttattgctgataaatctggagccggtgagcgtgggtctcgcggtatcattgcagcactggggccagatggtaagccctcccgtatcgtagttatctacacgacggggagtcaggcaactatggatgaacgaaatagacagatcgctgagataggtgcctcactgattaagcattggtaactgtcagaccaagtttactcatatatactttagattgatttaaaacttcatttttaatttaaaaggatctaggtgaagatcctttttgataatctcatgaccaaaatcccttaacgtgagttttcgttccactgagcgtcagaccccgtagaaaagatcaaaggatcttcttgagatcctttttttctgcgcgtaatctgctgcttgcaaacaaaaaaaccaccgctaccagcggtggtttgtttgccggatcaagagctaccaactctttttccgaaggtaactggcttcagcagagcgcagataccaaatactgtccttctagtgtagccgtagttaggccaccacttcaagaactctgtagcaccgcctacatacctcgctctgctaatcctgttaccagtggctgctgccagtggcgataagtcgtgtcttaccgggttggactcaagacgatagttaccggataaggcgcagcggtcgggctgaacggggggttcgtgcacacagcccagcttggagcgaacgacctacaccgaactgagatacctacagcgtgagctatgagaaagcgccacgcttcccgaagggagaaaggcggacaggtatccggtaagcggcagggtcggaacaggagagcgcacgagggagcttccagggggaaacgcctggtatctttatagtcctgtcgggtttcgccacctctgacttgagcgtcgatttttgtgatgctcgtcaggggggcggagcctatggaaaaacgccagcaacgcggcctttttacggttcctggccttttgctggccttttgctcacatgttctttcctgcgttatcccctgattctgtggataaccgtattaccgcctttgagtgagctgataccgctcctgttcgaattagcgccaaataacccgcccccagtgttcgccgtattgttaggtttgttaccgaaaaggccccctccggtggtggcgcttcctccaaatgcatttgtctgagattgttgttgctgctgaccaaatgatgcacctaatcctcctgtagatccggctggtttagcgccaaatagtccacctgtacttgggccggtgttttgtccagtttgagtcccaccaaacgaaaacccagtattcgcgtttccagtgctagctccgctggcctgaccaaagagcccacctgcaggtgtcgaagatgctttatttaatccaaacattgtgcccactacccgtgaaaaccctctcaattactgtttttatcgtctcatcacctgatcagtaactattctcacgattaatggtctttttcaactacatttatttgagaaagctgtaatacattccgtgttgagtgatatatacaacctcctttgctcgtcttttcgccaccgcagagcaagtaacaacagagacaaacaagaagaggttagaaagcaatttaaggagtagtttaacgagtactgaaaacgtcaaactaagtacttacgacttccaattaccggttgtaaagtttatctacgcaaatataacagttgcagcttgctttttttttcagcagctcttccgttattataaaatctgtttggcgttcgcacaagcgaaccgattcttttattattttctctctgccttttatttccgttcctgttaatagtttattttctaaaggatactgtcttcttccgtacttataatcgggttcacaataagcaattgactaatcctaggacgattcgtgtactataaggagaaaaaaaatcaacacttgtaacaacagcagcaacaaatatatatcagtacggtATGGGTATTCCAAAATTTTTCAGATACATCTCAGAGAGATGGCCTATGATTCTACAACTTATTGAAGGGACTCAGATTCCCGAGTTTGATAACCTGTATCTGGACATGAATTCGATTTTACATAACTGTACGCATGGTAACGACGATGACGTGACGAAGCGACTAACTGAAGAAGAGGTTTTTGCCAAGATCTGCACGTATATCGACCATCTTTTTCAAACCATCAAGCCCAAGCAAATTTTTTACATGGCTATCGATGGTGTGGCTCCCCGTGCGAAGATGAATCAACAGAGAGCTCGTAGGTTTAGAACTGCCATGGACGCCGAAAAAGCTATGAAAAAAGCTATTGAAAATGGTGACGAGATTCCTAAAGGTGAACCGTTCGACTCAAATTGTATTACTCCAGGTACTGAATTCATGGCCAAACTGACAAAAAATTTACAGTATTTCATTCATGACAAGATCTCTAACGATTCTAAGTGGAGAGAAGTACAAATTATATTTTCTGGCCATGAAGTTCCAGGTGAAGGTGAGCACAAAATCATGAATTTCATAAGGCATTTAAAATCACAGAAGGATTTTAACCAAAATACGAGACATTGTATTTATGGTCTTGATGCGGATTTGATCATGCTAGGTTTATCTACTCACGGGCCTCATTTTGCTCTATTAAGAGAAGAAGTCACGTTTGGGAGAAGGAATAGCGAAAAAAAATCTCTAGAGCATCAGAATTTCTTTCTTTTACACCTTTCTTTATTGAGAGAATACATGGAGTTAGAATTCAAAGAAATCGCCGATGAAATGCAATTTGAGTACGATTTTGAACGTATCTTGGATGATTTTATTCTTGTCATGTTCGTCATTGGTAATGATTTCTTGCCCAATTTGCCGGATTTACACCTAAATAAAGGTGCTTTCCCTGTCCTGTTACAAACTTTCAAAGAAGCTCTCTTACATACCGATGGCTACATTAATGAACACGGAAAAATAAACTTGAGAAGATTAGGAGTCTGGCTGGACTACTTGTCTCAATTCGAGTTGTTAAATTTCGAGAAGGATGATATAGATGTTGAATGGTTCAACAAACAACTAGAAAACATTTCTTTAGAAGGTGAAAGGAAAAGACAAAGGGTTGGTAAGAAATTATTGATTAAGCAACAAAAGAAACTGATCGGGAAGATAAAACCTTGGTTAATGGAGCAATTACAGGAAAAATTATCGCCTGATTTACCTGACGAAAAAATTCCGACCTTAGAGTTGCCCAAGGATTTGAATGTTAAAGATCATTTGGAATTTTTGAAAGAGTTTGCCTTCGATCTGGGTCTTTTCATAACGCATTCCAAGTCTAAGGACACTTACTCCTTAAAAATGGATCTTGATTCAATTAGTCCTGATGAAACTGAAGAAGAATTTCAAACTCGTGTCAATTCCATTAGAAAAACAATGAAGAAGTACCAAAACGCTATCTTCGTGGAAGATGAAGAAGAACTGGATACAGAAAAAACCATTTATAATGATAGATTTGAAAAATGGAAACACGAATATTATCATGACAAATTAAAATTCACCTCGGACAAGGAAGAAAAAGTGACAGATTTAGCTAAGGACTATGTTGAAGGTTTGCAATGGGTCTTGTATTATTACTATAGAGGCTGTCCATCTTGGTCATGGTATTATCCACACCACTACTCGCCAAGAATTTCAGATTTAGTCAAAGGTCTGGACCAAGACATTGAATTTGATTTAAGTAAGCCATTTACCCCATTCCAGCAATTAATGGCTGTCCTACCAGAAAGATCTAAAAATTTAATACCTCCAGCCTTTAGACCATTAATGTATGATGAACAATCACCAATTCACGATTTTTATCCAGCCGAAGTTCAACTGGATAAGAATGGCAAAACGGCCGATTGGGAAGCCGTTGTCTTGATATCGTTTGTTGACGAAGAAAGATTGATTGAGGCCATGCAACCGTATCTGGCTAAGTTATCGCCTGAAGAAAAAATCAGGAACCAATTTGGTAAAGACTTGATATACTCATTCAATCCTCAGGTTGATAACATTTACAAGAGTCCATTGGGCGGTATTTTCTCTGATATAGAACACAACCATTGTGTAGAGAAAGAGTACATCGCCATCCCACTCGATAGTTCTGAGATTCGGTACGGTTTGTTACCTGATGCCAAACTTGGTTCTGAAATGCTTGCTGGGTTTCCAACGTTGCTCTCTTTACCATTTACTAATTCATTGGAGTACAATGAAACAATGGTTTTCCAACAACCTTCCAGACAACAATCAATGGTTCTAAAAATAACTGACATATACCAAACAAACAACGTTACTTTGGAAGACTTCTCTAAGAGGCATTTAAACAAAATAATCTACACAAGATGGCCATATTTGAGGGAATCCAAACTAGTTTCTTTGACAGATGGACAAACTGTTTATGAATATCAAGAGTCCAATGACAAGAAAAAATTCAGATTTGTATCGAGACCTGCTGACAATCAAGACAAAAAGTTATTCAACAGTTTGAAGAATTCAATGCTAAGAAATTACGCAAAACAGAAAGCTGTCAAACTTGACCATGTGAAAGCTATTGCTACTGTTTGCCCTGTGACAGGTTTAGCGAGAGATCCTGAAGGTGGGTACGTCAAAACTTTTAGTTGTACTCCAGATCACTATCCACTGCAATTAGTTGTAGAATCCATCGCTAACGAAGATGAAAGGTATAAAGAAAGAGGACCCATTCCTATTGAGGAGGAATTTCCATTAAATTCTAAAGTTATTTTCTTGGGTGATTATGCTTATGGTGGCGAAACTACTATCGATGGTTACAGTAGTGATCGTAGATTAAAGATTACTGTAGAAAAGAAGTTTTTGGATAGTGAACCCACAATTGGTAAAGAAAGATTGCAAATGGATCACCAAGCTGTTCAGTATTACCCATCCTATATTGTTTCTAAGAATATGCACCTACATCCTTTGTTTTTATCTAAGATCACTTCCAAGTTTATGATTTCTGATGCTACTGGTAAGCACATTAATGTCGGTATTCCGGTAAAGTTTGAAGCTAGACACCAAAAAGTCTTAGGTTACGCGAGAAGAAACCCAAGAGGTTGGGAGTACTCAAATTTAACCATAAGCGTACTAAAAGAGTATAGACAAACTTTCCCTGAATTTTTCTTCAGATTGTCTAAGGTAGGCAACGATATTCCAGCTTTGGAGGACCTTTACCCCAATACTTCCACTAAGGAAGCCATGAATTTATTAGATGGTGTTAAGCAATGGTTAAAGTATGTCTCGTCCAAGTTCATCGCCGTTTCTTTGGAGTCGGACTCCTTAACCAAAACCTCGATTGCCGCTGTGGAAGATCATATTATGAAATACGCTGCTAACATTGAGGGTCATGAAAGAAAGCAGTTAGCCAAGGTTCCTCGCGAAGCAGTATTGAATCCAAGATCATCATTTGCACTCTTGCGTAGTCAAAAGTTCGACTTGGGTGATCGTGTTGTTTACATTCAAGATTCCGGTAAGGTTCCAATTTTCTCAAAAGGTACTGTTGTTGGTTATACCACTCTAAGTTCATCGTTGTCCATCCAGGTTTTATTTGATCATGAAATTGTGGCTGGTAATAACTTTGGTGGAAGATTGAACACAAATAGAGGATTGGGTCTTGATGCTTCTTTCCTATTAAATATCACTAATAGGCAATTCATTTATCATTCTAAGGCTTCCAAGAAGGCTTTGGAAAAGAAAAAACAACCAAATAATAGAAACAATACCGCTAAAACTGCTCGCAAGCCTCCACAAAAGCAACAGTCTGAAGAGAAGTTGAGAAAAGAGAGAGCGCATGATTTGTTGAATTACATCAAGAAGGATACCAATGAAAAGCATACTGAAGATGAAAAGGAAAAGAAATATCCATCTCAAAAGAATTCAAAGCCTGCGAAGAAAACTTTGTTGAAAAGGCCAAGTCAGCAAAACACCGAAAACAAGAAACAAGTCGATGTTAATGTAGCCAGCTCTGAGAAGCCATCACCCAATGGTTCAACTACTGCTGGTTCTATTTTTAATGCTGTAGCAAATCAATATTCTGATGGCATGGGCAATAATTTAAATATTCCTATTCCACCTCATCCACTTCCGGGAGCTAATGATACTGGGGATGTTGGCTTGCCCTACAACATTCCACCGGGTTTTGTTGCTCATCCCGGTGGCCCTCATCCGCTACCCCTTCACCAAATGCCTTATCCTAATATGAATGGCATTCCTATCCCACCACCACATGGATTTGGTCAACCAATGCCTTTTCCACACCCACATGCGATAGTAAATAACTCAGATCAGGGGAACATTGCTGTCAATGAGAAGGAAAGCCAAGACTTGAAAGAATTCATTAACGGTAAACAGAACAGTAATGGTTCAAGTGTGAGGGAAGAAACCACGGGTAGCAGGGAAACTGAACCAAACACCACTTCCAACATGAGCACTACCGACTCTCAATTTTCAAAGTCTGGAAATGATGTTGTTGGACGTGACATTggttacccatacgacgtcccagactacgccTGAaacatacgactaaaaacgaagtatattcgaggttactttaatagtatatctgagacctatataaagaggggtatttgtatttaatcgttgatcttgttaagaaaaagcttataacaaatggggattgtcaaagggtattttttacacaaagctttccgcatagttatatattatctcattttcaataatcctcctgtagggtgtagctttgcactttcttctcattgatctcattttgcttagcaaaccatttttcttcaaagccatttgatctgtggacaccgtcccatcttgacccaggcataatggcaaacctgttctcaggtgctggcttatcataaagcttgcggcccagtaaagatgtttttacagttctttctttgtcatgtgtaaatgttattgcagggtcttctatcgtcagactcgaggcagtttgatttttcttcttatcatgtgcatctacatttattccaagcttttgcacgtctcccatattcaaatttttcaggtattgctctctttccgcggctttctcatcttcatatttagatcgactaaaactagaatcgtctatcttggaatcttcctgaatcttgtgaccttgagcgtctctgtatatggtttttcgtgttttcgatttgtctgctactgtgacaagtggctcttgagccctgatttcctttagatcgttcttgctttcgttgccagtaattgacgatgcggaaggatgtgttattgcatgggaaagctcgtttgtttccaggttcttccatatattcttgcttttttgtttgtcaaacttgctgaatgaagcaactcctgacttctcctgttcttgttgcagtgtacttagccgttcttttactatcaaagaagttttgtctgagttagcgtctgattttgactctttcttcttcttttgcatctgtgcggtatttcacaccgcatatcgaccggtcgaggagaacttctagtatatctacatacctaatattattgccttattaaaaatggaatcccaacaattacatcaaaatccacattctcttcaaaatcaattgtcctgtacttccttgttcatgtgtgttcaaaaacgttatatttataggataattatactctatttctcaacaagtaattggttgtttggccgagcggtctaaggcgcctgattcaagaaatatcttgaccgcagttaactgtgggaatactcaggtatcgtaagatgcaagagttcgaatctcttagcaaccattatttttttcctcaacataacgagaacacacaggggcgctatcgcacagaatcaaattcgatgactggaaattttttgttaatttcagaggtcgcctgacgcatatacctttttcaactgaaaaattgggagaaaaaggaaaggtgagaggccggaaccggcttttcatatagaatagagaagcgttcatgactaaatgcttgcatcacaatacttgaagttgacaatattatttaaggacctattgttttttccaataggtggttagcaatcgtcttactttctaacttttcttaccttttacatttcagcaatatatatatatatttcaaggatataccattctaatgtctgcccctatgtctgcccctaagaagatcgtcgttttgccaggtgaccacgttggtcaagaaatcacagccgaagccattaaggttcttaaagctatttctgatgttcgttccaatgtcaagttcgatttcgaaaatcatttaattggtggtgctgctatcgatgctacaggtgtcccacttccagatgaggcgctggaagcctccaagaaggttgatgccgttttgttaggtgctgtgggtggtcctaaatggggtaccggtagtgttagacctgaacaaggtttactaaaaatccgtaaagaacttcaattgtacgccaacttaagaccatgtaactttgcatccgactctcttttagacttatctccaatcaagccacaatttgctaaaggtactgacttcgttgttgtcagagaattagtgggaggtatttactttggtaagagaaaggaagacgatggtgatggtgtcgcttgggatagtgaacaatacaccgttccagaagtgcaaagaatcacaagaatggccgctttcatggccctacaacatgagccaccattgcctatttggtccttggataaagctaatgttttggcctcttcaagattatggagaaaaactgtggaggaaaccatcaagaacgaattccctacattgaaggttcaacatcaattgattgattctgccgccatgatcctagttaagaacccaacccacctaaatggtattataatcaccagcaacatgtttggtgatatcatctccgatgaagcctccgttatcccaggttccttgggtttgttgccatctgcgtccttggcctctttgccagacaagaacaccgcatttggtttgtacgaaccatgccacggttctgctccagatttgccaaagaataaggttgaccctatcgccactatcttgtctgctgcaatgatgttgaaattgtcattgaacttgcctgaagaaggtaaggccattgaagatgcagttaaaaaggttttggatgcaggtatcagaactggtgatttaggtggttccaacagtaccaccgaagtcggtgatgctgtcgccgaagaagttaagaaaatccttgcttaaaaagattctctttttttatgatatttgtacataaactttataaatgaaattcataatagaaacgacacgaaattacaaaatggaatatgttcatagggtagacgaaactatatacgcaatctacatacatttatcaagaaggagaaaaaggaggatagtaaaggaatacaggtaagcaaattgatactaatggctcaacgtgataaggaaaaagaattgcactttaacattaatattgacaaggaggagggcaccacacaaaaagttaggtgtaacagaaaatcatgaaactacgattcctaatttgatattggaggattttctctaaaaaaaaaaaaatacaacaaataaaaaacactcaatgacctgaccatttgatggagtttaagtcaataccttcttgaaccatttcccataatggtgaaagttccctcaagaattttactctgtcagaaacggccttacgacgtagtcgatatggtgcactctcagtacaatctgctctgatgccgcatagttaagccagccccgacacccgccaacacccgctgacgcgccctgacgggcttgtctgctcccggcatccgcttacagacaagctgtgaccgtctccgggagctgcatgtgtcagaggttttcaccgtcatcaccgaaacgcgcga

>pPAR288
gacgaaagggcctcgtgatacgcctatttttataggttaatgtcatgataataatggtttcttaggacggatcgcttgcctgtaacttacacgcgcctcgtatcttttaatgatggaataatttgggaatttactctgtgtttatttatttttatgttttgtatttggattttagaaagtaaataaagaaggtagaagagttacggaatgaagaaaaaaaaataaacaaaggtttaaaaaatttcaacaaaaagcgtactttacatatatatttattagacaagaaaagcagattaaatagatatacattcgattaacgataagtaaaatgtaaaatcacaggattttcgtgtgtggtcttctacacagacaagatgaaacaattcggcattaatacctgagagcaggaagagcaagataaaaggtagtatttgttggcgatccccctagagtcttttacatcttcggaaaacaaaaactattttttctttaatttctttttttactttctatttttaatttatatatttatattaaaaaatttaaattataattatttttatagcacgtgatgaaaaggacccaggtggcacttttcggggaaatgtgcgcggaacccctatttgtttatttttctaaatacattcaaatatgtatccgctcatgagacaataaccctgataaatgcttcaataatattgaaaaaggaagagtatgagtattcaacatttccgtgtcgcccttattcccttttttgcggcattttgccttcctgtttttgctcacccagaaacgctggtgaaagtaaaagatgctgaagatcagttgggtgcacgagtgggttacatcgaactggatctcaacagcggtaagatccttgagagttttcgccccgaagaacgttttccaatgatgagcacttttaaagttctgctatgtggcgcggtattatcccgtattgacgccgggcaagagcaactcggtcgccgcatacactattctcagaatgacttggttgagtactcaccagtcacagaaaagcatcttacggatggcatgacagtaagagaattatgcagtgctgccataaccatgagtgataacactgcggccaacttacttctgacaacgatcggaggaccgaaggagctaaccgcttttttgcacaacatgggggatcatgtaactcgccttgatcgttgggaaccggagctgaatgaagccataccaaacgacgagcgtgacaccacgatgcctgtagcaatggcaacaacgttgcgcaaactattaactggcgaactacttactctagcttcccggcaacaattaatagactggatggaggcggataaagttgcaggaccacttctgcgctcggcccttccggctggctggtttattgctgataaatctggagccggtgagcgtgggtctcgcggtatcattgcagcactggggccagatggtaagccctcccgtatcgtagttatctacacgacggggagtcaggcaactatggatgaacgaaatagacagatcgctgagataggtgcctcactgattaagcattggtaactgtcagaccaagtttactcatatatactttagattgatttaaaacttcatttttaatttaaaaggatctaggtgaagatcctttttgataatctcatgaccaaaatcccttaacgtgagttttcgttccactgagcgtcagaccccgtagaaaagatcaaaggatcttcttgagatcctttttttctgcgcgtaatctgctgcttgcaaacaaaaaaaccaccgctaccagcggtggtttgtttgccggatcaagagctaccaactctttttccgaaggtaactggcttcagcagagcgcagataccaaatactgtccttctagtgtagccgtagttaggccaccacttcaagaactctgtagcaccgcctacatacctcgctctgctaatcctgttaccagtggctgctgccagtggcgataagtcgtgtcttaccgggttggactcaagacgatagttaccggataaggcgcagcggtcgggctgaacggggggttcgtgcacacagcccagcttggagcgaacgacctacaccgaactgagatacctacagcgtgagctatgagaaagcgccacgcttcccgaagggagaaaggcggacaggtatccggtaagcggcagggtcggaacaggagagcgcacgagggagcttccagggggaaacgcctggtatctttatagtcctgtcgggtttcgccacctctgacttgagcgtcgatttttgtgatgctcgtcaggggggcggagcctatggaaaaacgccagcaacgcggcctttttacggttcctggccttttgctggccttttgctcacatgttctttcctgcgttatcccctgattctgtggataaccgtattaccgcctttgagtgagctgataccgctcctgttcgaattagcgccaaataacccgcccccagtgttcgccgtattgttaggtttgttaccgaaaaggccccctccggtggtggcgcttcctccaaatgcatttgtctgagattgttgttgctgctgaccaaatgatgcacctaatcctcctgtagatccggctggtttagcgccaaatagtccacctgtacttgggccggtgttttgtccagtttgagtcccaccaaacgaaaacccagtattcgcgtttccagtgctagctccgctggcctgaccaaagagcccacctgcaggtgtcgaagatgctttatttaatccaaacattgtgcccactacccgtgaaaaccctctcaattactgtttttatcgtctcatcacctgatcagtaactattctcacgattaatggtctttttcaactacatttatttgagaaagctgtaatacattccgtgttgagtgatatatacaacctcctttgctcgtcttttcgccaccgcagagcaagtaacaacagagacaaacaagaagaggttagaaagcaatttaaggagtagtttaacgagtactgaaaacgtcaaactaagtacttacgacttccaattaccggttgtaaagtttatctacgcaaatataacagttgcagcttgctttttttttcagcagctcttccgttattataaaatctgtttggcgttcgcacaagcgaaccgattcttttattattttctctctgccttttatttccgttcctgttaatagtttattttctaaaggatactgtcttcttccgtacttataatcgggttcacaataagcaattgactaatcctaggacgattcgtgtactataaggagaaaaaaaatcaacacttgtaacaacagcagcaacaaatatatatcagtacggtATGGGTATTCCGAAATTTTTTAGATATATCTCAGAGAGATGGCCCATGATTTTACAACTCATTGAAGGGACTCAGATTCCAGAATTCGATAACTTGTATCTGGATATGAATTCAATTTTACACAATTGTACGCATGGTAACGACGATGACGTAACCAAGCGGCTAACTGAAGAAGAAGTCTTTGCTAAGATATGTACGTATATCGACCATCTTTTCCAAACTATCAAGCCCAATAAGATTTTTTACATGGCTATTGATGGTGTGGCCCCTCGTGCAAAAATGAATCAACAGAGAGCTCGTAGATTCAGAACTGCCATGGACGCAGAAAAGGCTATGAAAAAGGCCATTGAAAATGGAGACGAAATTCCTAAAGGTGAGCCATTCGACTCCAACTCCATTACACCGGGCACAGAATTCATGGCTAAATTGACCAAGAACTTACAATATTTTATTCATGACAAAATTTCCAACGATTCTAAATGGAGAGAGGTGCAAATCATATTTTCCGGTCACGAAGTTCCAGGTGAAGGTGAACACAAAATCATGAACTTTATAAGGCATCTAAAATCTCAGAAGGACTTCAATCAGAATACGAGACATTGTATTTACGGTCTTGATGCGGATTTGATCATGCTTGGTCTGTCCACTCACGGGCCTCACTTCGCGCTTTTGAGAGAAGAAGTCACATTTGGTAGAAGAAATAGCGAAAAGAAATCCCTCGAGCATCAGAACTTCTACTTATTACATCTTTCTTTATTGAGAGAATATATGGAACTGGAATTCAAAGAAATTGCTGATGAAATGCGATTTGAATATGATTTTGAACGTATCTTGGACGATTTTATCCTCGTCATGTTCGTCATTGGTAACGATTTCTTGCCCAATTTGCCGGATTTGCACTTAAATAAAGGTGCTTTCCCTGTCTTGTTACAGACTTTCAAAGAAGCTCTGTTACATACGGATGGCTATATTAATGAACATGGTAAGATAAATTTGAAAAGGTTGGGAGTCTGGTTGGATTATCTATCTCAGTTCGAGCTATTAAATTTCGAGAAGGAGGATATAGATGTTGAGTGGTTCAACAAGCAACTAGAAAATATCTCTTTAGATGGTGAAAGGAAAAGACAAAGGGTTGGTAAAAAATTGTTGGTCAAGCAACAAAAGAAATTAATTGGAAGTATAAAGCCATGGTTGATGGAACAACTACAAGGTAAAATATCACCAGACTTGCCAGATGAAAAAATTCCCACCCTAGAGTTACCTAGAGACTTGGACATTAAAGACCATTTAGAATTTTTGAAAGAATTTGCCTTTGATTTGGGCCTCTTCATAACGCATTCCAAATCCAAGAACACTTACTCTTTAAAATTGGATCTTGATTCCATCAACCCTGACGAAACAGATGAAGAATTTCAAAATCGTGTTAATTCTACTAGGAAAACAATAAAGAAATATCAAAATGCTATTATTGTGGAAGATAAAGAGGAATTGGAAACTGAAAAAACCATCTACAATGAAAGATTCGAACATTGGAAACATGAATATTATCGGGACAAATTAAAATATGCGTCAGACTGTGAGGAAAGAGTTACAGATCTTTCTAAGGACTACGTTGAAGGTTTGCAATGGGTCTTGTATTACTATTATAGAGGTTGTCCATCTTGGTCTTGGTATTACCCACACCATTATGCACCAAGAATCTCCGATTTAGTAAAAGGTTTGGATCAAGACATTGAATTTGACTTGAGCAAGCCCTTTACGCCATTCCAGCAACTAATGGCTGTCCTACCAGAAAGATCTAAAAATCTTATACCTCCAGCCTTCAGGCCATTAATGTACGATGAACAATCGCCAATTCACGATTTTTATCCTGCTGAAGTCCAACTAGATAAGAATGGTAAAACGGCTGATTGGGAAGCCGTTGTCTTGATATCATTTGTGGACGAAAAAAGATTGATTGAGGCAATGCAACCTTACTTGTCCAAACTGTCGCCTGAAGAAAAAACTAGGAATCAATTTGGTAAAGACTTGATATACTCGTTCAATCCGCAAGTTGATGTCATTTACAAGAGTCCACTGGGTGGCATTTTCTCTGATATAGAACACAACCATTGTGTGGAGAAAGAGTACGTAACTGTCCCATTGGATAGTTCTGATATTCGTTATGGTTTATTGCCTAATGCTAAACTCGGTGCTGAAATGCTGGCTGGTTTTCCAACGTTACTGTCATTACCTTTTACTAATTCATTGGAGTATAATGAAACCATGGTATTTCAACAGCCTTCCAGACAACAATCGATGGTTTTGCAAATAACAGATATATATCAAATGAATAACGTTACTCTCGAAGACTTTTCCAAAAGGCATTTGAATAAAGTAATCTATACAAGATGGCCATGTTTGAGAGAGTCTAAGTTAGTTTCATTGACAGATGGTAAAACTATCTATGAATATCAAGAGTCAAATGACAAGAAAAAAttcAGATTTGTATCTAAACCTACTGATACTCAGGATAAGAAACTTTTCAACAGTTTGAGAAATTCAATGCTTAGGATGTACGCTAAACAGAAAGCTGTTAAATTGGGACCAGTGGAAGCCATTGCCACTGTTTTCCCTGTGACCGGTTTAGTGAGAGATCATGAAGGTGGTTACGTTAAGACTTTTAGTTCTACTCCAGATTACTATCCTTTGCAATTAGTTGTTGAATCTGTGGTCAACGAAGATGAAAGATATAAGGAAAGAGGACCCATTCCAATTGAAGAGGAGTTTCCATTGGACTCGAAAGTTATTTTTTTGGGTGATTATGCCTATGGTGGCGAAACCACCATTGATGGTTACAGTAGCGACCGTAGGCTAAAGATTACGGTAGAAAAGAAGCTTCTTGATAGTGAACCCACGATTGGTAAGGAAAGGTTACAAATGGACCACCAAGCTGTTCAGTATTTCCCATCTTATATCGTTTCCAAGAATATGCACTTACATCCACTGTTTTTGTCCAAGATTACATCCAAGTTCATGATTACTGACGCTACTGGTAAACACATTAATGTTGGTATTCCTGTTAAGTTTGAGGCTAGACATCAAAAGGTTTTGGGTTACGCAAGAAGAAATCCAAGAGGTTGGGAATACTCAAATTTAACCATAAATGTCTTGAAAGAGTACAGACAAACCTTCCCAGAATTTTTCTACAGGTTGTCTAAGGTAGGTAATGATATCCCAGTTTTGGAGGACCTTTTCCCCAATATTTCCACAAAAGAAGCTATGAATTCGCTAGACGGTGTCAAGCAATGGCTAAAGTATGTCTCTTCAAAGTTTATTGCCGTGTCCTTGGAGTCTGATTCTTTAACCAAAACATCTATTGCTGCTGTGGAAGAGCATATTATGAAATATGCCGCTAACATTGGAGGACATGAAAGAAAACAGTTAGCAAAAGTTCCTCGCAAAGCTGTATTGAATCCAAGATCATCATTCGCACTCTTACGTAGTCAAAAGTTTGATTTGGGTGACCGTGTTGTCTACATCCAAGACTCCGGTAAAGTTCCAATTTTCTCAAAAGGTACCGTTGTCGGTTATACCACTCTCAGTTCATCCTTGTCCATTCAGGTTTTGTTTGATAATGAAATCGTGGCCGGAAATGACTTTGGAGGTAGATTACGCACGAACAGAGGATTAGGTCTTGATGCTTCTTTCTTACTGAACATTACTAACAGGCAATTCATCTACCACTCGAAGGCTTCCAAGAAAGTTTTAGATAAGAAAAAACAACCTTATAATAAAACCAATAATACTAAAGCTGCTCACAAGACCCAGCCAAAGCCACAATCTGAAGAAAAGTTAAGAAAGGAGAGGGCACACGACTTATTGAATTATATTAAAAAGGATACTAATGAAAAGGAAGCCGAAAGTGAAAAGGATAAGAAAATGACATCTCAGAAAAGTTTCAAACCTGCTAAGAAGACTTTATTGAAAAGACCTACTCAGCAAAACAGTCCAAACAGTGAAATCAAGCAAGTTGATGTAATCAGTTCTGAAAAAGCATCACTTAATGATCCAACTGTCGCCGGTTCCATTTTCAACGCGGTAGCAAATCAGTATTCCGATGGTATGGGCAATCATACAAATATCCCAATTCCACCTCATCCAATGGCTATGGTAGGAGGTCCTCTTTTAGGGGCGAATGATACTCCGGGTGTTGCTTTGCCGTACAATATTCCTCCAAATTTTATTGCCCATCCCAATGGTCCTCACCCACTGACCTCTCAACAGATGCCTTATCCCAATATGAATGGAGTTCCTATCCCACCACCACGTGGCTTTGGTCAGCCAATTCCTTTTTCACACCCACATCATATGGCTAATCTTCCAGATCAAGGAAGTCGCATTGTCGTCAACGAAAAGGAAAGTCAAGATTTGAAGAAAATTATTAATGGCGCACACGATATCAATGGTTTAAATGCGGACAAAATATTCAAACGTAGCGAGCAAAATGAGACAAAAACTACTTCTAGCGCCATGGCTGCCGAGTTCCAATCTCCAAAGCCAGGGAATAATGGTGCTGAACGTGAAAAAAAATCTGATTAAaacatacgactaaaaacgaagtatattcgaggttactttaatagtatatctgagacctatataaagaggggtatttgtatttaatcgttgatcttgttaagaaaaagcttataacaaatggggattgtcaaagggtattttttacacaaagctttccgcatagttatatattatctcattttcaataatcctcctgtagggtgtagctttgcactttcttctcattgatctcattttgcttagcaaaccatttttcttcaaagccatttgatctgtggacaccgtcccatcttgacccaggcataatggcaaacctgttctcaggtgctggcttatcataaagcttgcggcccagtaaagatgtttttacagttctttctttgtcatgtgtaaatgttattgcagggtcttctatcgtcagactcgaggcagtttgatttttcttcttatcatgtgcatctacatttattccaagcttttgcacgtctcccatattcaaatttttcaggtattgctctctttccgcggctttctcatcttcatatttagatcgactaaaactagaatcgtctatcttggaatcttcctgaatcttgtgaccttgagcgtctctgtatatggtttttcgtgttttcgatttgtctgctactgtgacaagtggctcttgagccctgatttcctttagatcgttcttgctttcgttgccagtaattgacgatgcggaaggatgtgttattgcatgggaaagctcgtttgtttccaggttcttccatatattcttgcttttttgtttgtcaaacttgctgaatgaagcaactcctgacttctcctgttcttgttgcagtgtacttagccgttcttttactatcaaagaagttttgtctgagttagcgtctgattttgactctttcttcttcttttgcatctgtgcggtatttcacaccgcatatcgaccggtcgaggagaacttctagtatatctacatacctaatattattgccttattaaaaatggaatcccaacaattacatcaaaatccacattctcttcaaaatcaattgtcctgtacttccttgttcatgtgtgttcaaaaacgttatatttataggataattatactctatttctcaacaagtaattggttgtttggccgagcggtctaaggcgcctgattcaagaaatatcttgaccgcagttaactgtgggaatactcaggtatcgtaagatgcaagagttcgaatctcttagcaaccattatttttttcctcaacataacgagaacacacaggggcgctatcgcacagaatcaaattcgatgactggaaattttttgttaatttcagaggtcgcctgacgcatatacctttttcaactgaaaaattgggagaaaaaggaaaggtgagaggccggaaccggcttttcatatagaatagagaagcgttcatgactaaatgcttgcatcacaatacttgaagttgacaatattatttaaggacctattgttttttccaataggtggttagcaatcgtcttactttctaacttttcttaccttttacatttcagcaatatatatatatatttcaaggatataccattctaatgtctgcccctatgtctgcccctaagaagatcgtcgttttgccaggtgaccacgttggtcaagaaatcacagccgaagccattaaggttcttaaagctatttctgatgttcgttccaatgtcaagttcgatttcgaaaatcatttaattggtggtgctgctatcgatgctacaggtgtcccacttccagatgaggcgctggaagcctccaagaaggttgatgccgttttgttaggtgctgtgggtggtcctaaatggggtaccggtagtgttagacctgaacaaggtttactaaaaatccgtaaagaacttcaattgtacgccaacttaagaccatgtaactttgcatccgactctcttttagacttatctccaatcaagccacaatttgctaaaggtactgacttcgttgttgtcagagaattagtgggaggtatttactttggtaagagaaaggaagacgatggtgatggtgtcgcttgggatagtgaacaatacaccgttccagaagtgcaaagaatcacaagaatggccgctttcatggccctacaacatgagccaccattgcctatttggtccttggataaagctaatgttttggcctcttcaagattatggagaaaaactgtggaggaaaccatcaagaacgaattccctacattgaaggttcaacatcaattgattgattctgccgccatgatcctagttaagaacccaacccacctaaatggtattataatcaccagcaacatgtttggtgatatcatctccgatgaagcctccgttatcccaggttccttgggtttgttgccatctgcgtccttggcctctttgccagacaagaacaccgcatttggtttgtacgaaccatgccacggttctgctccagatttgccaaagaataaggttgaccctatcgccactatcttgtctgctgcaatgatgttgaaattgtcattgaacttgcctgaagaaggtaaggccattgaagatgcagttaaaaaggttttggatgcaggtatcagaactggtgatttaggtggttccaacagtaccaccgaagtcggtgatgctgtcgccgaagaagttaagaaaatccttgcttaaaaagattctctttttttatgatatttgtacataaactttataaatgaaattcataatagaaacgacacgaaattacaaaatggaatatgttcatagggtagacgaaactatatacgcaatctacatacatttatcaagaaggagaaaaaggaggatagtaaaggaatacaggtaagcaaattgatactaatggctcaacgtgataaggaaaaagaattgcactttaacattaatattgacaaggaggagggcaccacacaaaaagttaggtgtaacagaaaatcatgaaactacgattcctaatttgatattggaggattttctctaaaaaaaaaaaaatacaacaaataaaaaacactcaatgacctgaccatttgatggagtttaagtcaataccttcttgaaccatttcccataatggtgaaagttccctcaagaattttactctgtcagaaacggccttacgacgtagtcgatatggtgcactctcagtacaatctgctctgatgccgcatagttaagccagccccgacacccgccaacacccgctgacgcgccctgacgggcttgtctgctcccggcatccgcttacagacaagctgtgaccgtctccgggagctgcatgtgtcagaggttttcaccgtcatcaccgaaacgcgcga

>pPAR289
gacgaaagggcctcgtgatacgcctatttttataggttaatgtcatgataataatggtttcttaggacggatcgcttgcctgtaacttacacgcgcctcgtatcttttaatgatggaataatttgggaatttactctgtgtttatttatttttatgttttgtatttggattttagaaagtaaataaagaaggtagaagagttacggaatgaagaaaaaaaaataaacaaaggtttaaaaaatttcaacaaaaagcgtactttacatatatatttattagacaagaaaagcagattaaatagatatacattcgattaacgataagtaaaatgtaaaatcacaggattttcgtgtgtggtcttctacacagacaagatgaaacaattcggcattaatacctgagagcaggaagagcaagataaaaggtagtatttgttggcgatccccctagagtcttttacatcttcggaaaacaaaaactattttttctttaatttctttttttactttctatttttaatttatatatttatattaaaaaatttaaattataattatttttatagcacgtgatgaaaaggacccaggtggcacttttcggggaaatgtgcgcggaacccctatttgtttatttttctaaatacattcaaatatgtatccgctcatgagacaataaccctgataaatgcttcaataatattgaaaaaggaagagtatgagtattcaacatttccgtgtcgcccttattcccttttttgcggcattttgccttcctgtttttgctcacccagaaacgctggtgaaagtaaaagatgctgaagatcagttgggtgcacgagtgggttacatcgaactggatctcaacagcggtaagatccttgagagttttcgccccgaagaacgttttccaatgatgagcacttttaaagttctgctatgtggcgcggtattatcccgtattgacgccgggcaagagcaactcggtcgccgcatacactattctcagaatgacttggttgagtactcaccagtcacagaaaagcatcttacggatggcatgacagtaagagaattatgcagtgctgccataaccatgagtgataacactgcggccaacttacttctgacaacgatcggaggaccgaaggagctaaccgcttttttgcacaacatgggggatcatgtaactcgccttgatcgttgggaaccggagctgaatgaagccataccaaacgacgagcgtgacaccacgatgcctgtagcaatggcaacaacgttgcgcaaactattaactggcgaactacttactctagcttcccggcaacaattaatagactggatggaggcggataaagttgcaggaccacttctgcgctcggcccttccggctggctggtttattgctgataaatctggagccggtgagcgtgggtctcgcggtatcattgcagcactggggccagatggtaagccctcccgtatcgtagttatctacacgacggggagtcaggcaactatggatgaacgaaatagacagatcgctgagataggtgcctcactgattaagcattggtaactgtcagaccaagtttactcatatatactttagattgatttaaaacttcatttttaatttaaaaggatctaggtgaagatcctttttgataatctcatgaccaaaatcccttaacgtgagttttcgttccactgagcgtcagaccccgtagaaaagatcaaaggatcttcttgagatcctttttttctgcgcgtaatctgctgcttgcaaacaaaaaaaccaccgctaccagcggtggtttgtttgccggatcaagagctaccaactctttttccgaaggtaactggcttcagcagagcgcagataccaaatactgtccttctagtgtagccgtagttaggccaccacttcaagaactctgtagcaccgcctacatacctcgctctgctaatcctgttaccagtggctgctgccagtggcgataagtcgtgtcttaccgggttggactcaagacgatagttaccggataaggcgcagcggtcgggctgaacggggggttcgtgcacacagcccagcttggagcgaacgacctacaccgaactgagatacctacagcgtgagctatgagaaagcgccacgcttcccgaagggagaaaggcggacaggtatccggtaagcggcagggtcggaacaggagagcgcacgagggagcttccagggggaaacgcctggtatctttatagtcctgtcgggtttcgccacctctgacttgagcgtcgatttttgtgatgctcgtcaggggggcggagcctatggaaaaacgccagcaacgcggcctttttacggttcctggccttttgctggccttttgctcacatgttctttcctgcgttatcccctgattctgtggataaccgtattaccgcctttgagtgagctgataccgctcctgttcgaattagcgccaaataacccgcccccagtgttcgccgtattgttaggtttgttaccgaaaaggccccctccggtggtggcgcttcctccaaatgcatttgtctgagattgttgttgctgctgaccaaatgatgcacctaatcctcctgtagatccggctggtttagcgccaaatagtccacctgtacttgggccggtgttttgtccagtttgagtcccaccaaacgaaaacccagtattcgcgtttccagtgctagctccgctggcctgaccaaagagcccacctgcaggtgtcgaagatgctttatttaatccaaacattgtgcccactacccgtgaaaaccctctcaattactgtttttatcgtctcatcacctgatcagtaactattctcacgattaatggtctttttcaactacatttatttgagaaagctgtaatacattccgtgttgagtgatatatacaacctcctttgctcgtcttttcgccaccgcagagcaagtaacaacagagacaaacaagaagaggttagaaagcaatttaaggagtagtttaacgagtactgaaaacgtcaaactaagtacttacgacttccaattaccggttgtaaagtttatctacgcaaatataacagttgcagcttgctttttttttcagcagctcttccgttattataaaatctgtttggcgttcgcacaagcgaaccgattcttttattattttctctctgccttttatttccgttcctgttaatagtttattttctaaaggatactgtcttcttccgtacttataatcgggttcacaataagcaattgactaatcctaggacgattcgtgtactataaggagaaaaaaaatcaacacttgtaacaacagcagcaacaaatatatatcagtacggtATGGGTATTCCGAAATTTTTTAGATATATCTCAGAGAGATGGCCCATGATTTTACAACTCATTGAAGGGACTCAGATTCCAGAATTCGATAACTTGTATCTGGATATGAATTCAATTTTACACAATTGTACGCATGGTAACGACGATGACGTAACCAAGCGGCTAACTGAAGAAGAAGTCTTTGCTAAGATATGTACGTATATCGACCATCTTTTCCAAACTATCAAGCCCAATAAGATTTTTTACATGGCTATTGATGGTGTGGCCCCTCGTGCAAAAATGAATCAACAGAGAGCTCGTAGATTCAGAACTGCCATGGACGCAGAAAAGGCTATGAAAAAGGCCATTGAAAATGGAGACGAAATTCCTAAAGGTGAGCCATTCGACTCCAACTCCATTACACCGGGCACAGAATTCATGGCTAAATTGACCAAGAACTTACAATATTTTATTCATGACAAAATTTCCAACGATTCTAAATGGAGAGAGGTGCAAATCATATTTTCCGGTCACGAAGTTCCAGGTGAAGGTGAACACAAAATCATGAACTTTATAAGGCATCTAAAATCTCAGAAGGACTTCAATCAGAATACGAGACATTGTATTTACGGTCTTGATGCGGATTTGATCATGCTTGGTCTGTCCACTCACGGGCCTCACTTCGCGCTTTTGAGAGAAGAAGTCACATTTGGTAGAAGAAATAGCGAAAAGAAATCCCTCGAGCATCAGAACTTCTACTTATTACATCTTTCTTTATTGAGAGAATATATGGAACTGGAATTCAAAGAAATTGCTGATGAAATGCGATTTGAATATGATTTTGAACGTATCTTGGACGATTTTATCCTCGTCATGTTCGTCATTGGTAACGATTTCTTGCCCAATTTGCCGGATTTGCACTTAAATAAAGGTGCTTTCCCTGTCTTGTTACAGACTTTCAAAGAAGCTCTGTTACATACGGATGGCTATATTAATGAACATGGTAAGATAAATTTGAAAAGGTTGGGAGTCTGGTTGGATTATCTATCTCAGTTCGAGCTATTAAATTTCGAGAAGGAGGATATAGATGTTGAGTGGTTCAACAAGCAACTAGAAAATATCTCTTTAGATGGTGAAAGGAAAAGACAAAGGGTTGGTAAAAAATTGTTGGTCAAGCAACAAAAGAAATTAATTGGAAGTATAAAGCCATGGTTGATGGAACAACTACAAGGTAAAATATCACCAGACTTGCCAGATGAAAAAATTCCCACCCTAGAGTTACCTAGAGACTTGGACATTAAAGACCATTTAGAATTTTTGAAAGAATTTGCCTTTGATTTGGGCCTCTTCATAACGCATTCCAAATCCAAGAACACTTACTCTTTAAAATTGGATCTTGATTCCATCAACCCTGACGAAACAGATGAAGAATTTCAAAATCGTGTTAATTCTACTAGGAAAACAATAAAGAAATATCAAAATGCTATTATTGTGGAAGATAAAGAGGAATTGGAAACTGAAAAAACCATCTACAATGAAAGATTCGAACATTGGAAACATGAATATTATCGGGACAAATTAAAATATGCGTCAGACTGTGAGGAAAGAGTTACAGATCTTTCTAAGGACTACGTTGAAGGTTTGCAATGGGTCTTGTATTACTATTATAGAGGTTGTCCATCTTGGTCTTGGTATTACCCACACCATTATGCACCAAGAATCTCCGATTTAGTAAAAGGTTTGGATCAAGACATTGAATTTGACTTGAGCAAGCCCTTTACGCCATTCCAGCAACTAATGGCTGTCCTACCAGAAAGATCTAAAAATCTTATACCTCCAGCCTTCAGGCCATTAATGTACGATGAACAATCGCCAATTCACGATTTTTATCCTGCTGAAGTCCAACTAGATAAGAATGGTAAAACGGCTGATTGGGAAGCCGTTGTCTTGATATCATTTGTGGACGAAAAAAGATTGATTGAGGCAATGCAACCTTACTTGTCCAAACTGTCGCCTGAAGAAAAAACTAGGAATCAATTTGGTAAAGACTTGATATACTCGTTCAATCCGCAAGTTGATGTCATTTACAAGAGTCCACTGGGTGGCATTTTCTCTGATATAGAACACAACCATTGTGTGGAGAAAGAGTACGTAACTGTCCCATTGGATAGTTCTGATATTCGTTATGGTTTATTGCCTAATGCTAAACTCGGTGCTGAAATGCTGGCTGGTTTTCCAACGTTACTGTCATTACCTTTTACTAATTCATTGGAGTATAATGAAACCATGGTATTTCAACAGCCTTCCAGACAACAATCGATGGTTTTGCAAATAACAGATATATATCAAATGAATAACGTTACTCTCGAAGACTTTTCCAAAAGGCATTTGAATAAAGTAATCTATACAAGATGGCCATGTTTGAGAGAGTCTAAGTTAGTTTCATTGACAGATGGTAAAACTATCTATGAATATCAAGAGTCAAATGACAAGAAAAAAACCAGATTTGTATCTAAACCTACTGATACTCAGGATAAGAAACTTTTCAACAGTTTGAGAAATTCAATGCTTAGGATGTACGCTAAACAGAAAGCTGTTAAATTGGGACCAGTGGAAGCCATTGCCACTGTTTTCCCTGTGACCGGTTTAGTGAGAGATCATGAAGGTGGTTACGTTAAGACTTTTAGTTCTACTCCAGATTACTATCCTTTGCAATTAGTTGTTGAATCTGTGGTCAACGAAGATGAAAGATATAAGGAAAGAGGACCCATTCCTATTGAAGAGGAATTTCCATTGAATTCAAAAGTTATTTTCTTAGGTGATTATGCCTATGGTGGTGAAACTACTATTGACGGTTACAGCAGTGACCGCAGACTAAAAATTACTGTAGAAAAGAAGTTTTTGGATAGTGAGCCCACCATCGGCAAAGAAAGGTTACAAATGGATCATCAAGCCGTTAAATATTATCCGTCTTATATTGTGTCCAAGAACATGCACTTACACCCCTTGTTTTTGTCTAAGATTACTTCCAAGTTCATGATTACTGACGCTACTGGGAAGCATATCAATGTTGGTATCCCGGTTAAGTTCGAAGCTAGACACCAAAAGGTTTTAGGTTACGCGAGGAGGAACCCTAGGGGCTGGGAATACTCAAATTTAACTCTAAATTTACTGAAAGAGTATAGACAAACTTTCCCAGATTTTTTTTTCAGGTTGTCCAAGGTAGGTAATGATATCCCAGTTTTGGAGGACCTTTTCCCCAATATTTCCACAAAAGAAGCTATGAATTCGCTAGACGGTGTCAAGCAATGGCTAAAGTATGTCTCTTCAAAGTTTATTGCCGTGTCCTTGGAGTCTGATTCTTTAACCAAAACATCTATTGCTGCTGTGGAAGAGCATATTATGAAATATGCCGCTAACATTGGAGGACATGAAAGAAAACAGTTAGCAAAAGTTCCTCGCAAAGCTGTATTGAATCCAAGATCATCATTCGCACTCTTACGTAGTCAAAAGTTTGATTTGGGTGACCGTGTTGTCTACATCCAAGACTCCGGTAAAGTTCCAATTTTCTCAAAAGGTACCGTTGTCGGTTATACCACTCTCAGTTCATCCTTGTCCATTCAGGTTTTGTTTGATAATGAAATCGTGGCCGGAAATGACTTTGGAGGTAGATTACGCACGAACAGAGGATTAGGTCTTGATGCTTCTTTCTTACTGAACATTACTAACAGGCAATTCATCTACCACTCGAAGGCTTCCAAGAAAGTTTTAGATAAGAAAAAACAACCTTATAATAAAACCAATAATACTAAAGCTGCTCACAAGACCCAGCCAAAGCCACAATCTGAAGAAAAGTTAAGAAAGGAGAGGGCACACGACTTATTGAATTATATTAAAAAGGATACTAATGAAAAGGAAGCCGAAAGTGAAAAGGATAAGAAAATGACATCTCAGAAAAGTTTCAAACCTGCTAAGAAGACTTTATTGAAAAGACCTACTCAGCAAAACAGTCCAAACAGTGAAATCAAGCAAGTTGATGTAATCAGTTCTGAAAAAGCATCACTTAATGATCCAACTGTCGCCGGTTCCATTTTCAACGCGGTAGCAAATCAGTATTCCGATGGTATGGGCAATCATACAAATATCCCAATTCCACCTCATCCAATGGCTATGGTAGGAGGTCCTCTTTTAGGGGCGAATGATACTCCGGGTGTTGCTTTGCCGTACAATATTCCTCCAAATTTTATTGCCCATCCCAATGGTCCTCACCCACTGACCTCTCAACAGATGCCTTATCCCAATATGAATGGAGTTCCTATCCCACCACCACGTGGCTTTGGTCAGCCAATTCCTTTTTCACACCCACATCATATGGCTAATCTTCCAGATCAAGGAAGTCGCATTGTCGTCAACGAAAAGGAAAGTCAAGATTTGAAGAAAATTATTAATGGCGCACACGATATCAATGGTTTAAATGCGGACAAAATATTCAAACGTAGCGAGCAAAATGAGACAAAAACTACTTCTAGCGCCATGGCTGCCGAGTTCCAATCTCCAAAGCCAGGGAATAATGGTGCTGAACGTGAAAAAAAATCTGATTAAaacatacgactaaaaacgaagtatattcgaggttactttaatagtatatctgagacctatataaagaggggtatttgtatttaatcgttgatcttgttaagaaaaagcttataacaaatggggattgtcaaagggtattttttacacaaagctttccgcatagttatatattatctcattttcaataatcctcctgtagggtgtagctttgcactttcttctcattgatctcattttgcttagcaaaccatttttcttcaaagccatttgatctgtggacaccgtcccatcttgacccaggcataatggcaaacctgttctcaggtgctggcttatcataaagcttgcggcccagtaaagatgtttttacagttctttctttgtcatgtgtaaatgttattgcagggtcttctatcgtcagactcgaggcagtttgatttttcttcttatcatgtgcatctacatttattccaagcttttgcacgtctcccatattcaaatttttcaggtattgctctctttccgcggctttctcatcttcatatttagatcgactaaaactagaatcgtctatcttggaatcttcctgaatcttgtgaccttgagcgtctctgtatatggtttttcgtgttttcgatttgtctgctactgtgacaagtggctcttgagccctgatttcctttagatcgttcttgctttcgttgccagtaattgacgatgcggaaggatgtgttattgcatgggaaagctcgtttgtttccaggttcttccatatattcttgcttttttgtttgtcaaacttgctgaatgaagcaactcctgacttctcctgttcttgttgcagtgtacttagccgttcttttactatcaaagaagttttgtctgagttagcgtctgattttgactctttcttcttcttttgcatctgtgcggtatttcacaccgcatatcgaccggtcgaggagaacttctagtatatctacatacctaatattattgccttattaaaaatggaatcccaacaattacatcaaaatccacattctcttcaaaatcaattgtcctgtacttccttgttcatgtgtgttcaaaaacgttatatttataggataattatactctatttctcaacaagtaattggttgtttggccgagcggtctaaggcgcctgattcaagaaatatcttgaccgcagttaactgtgggaatactcaggtatcgtaagatgcaagagttcgaatctcttagcaaccattatttttttcctcaacataacgagaacacacaggggcgctatcgcacagaatcaaattcgatgactggaaattttttgttaatttcagaggtcgcctgacgcatatacctttttcaactgaaaaattgggagaaaaaggaaaggtgagaggccggaaccggcttttcatatagaatagagaagcgttcatgactaaatgcttgcatcacaatacttgaagttgacaatattatttaaggacctattgttttttccaataggtggttagcaatcgtcttactttctaacttttcttaccttttacatttcagcaatatatatatatatttcaaggatataccattctaatgtctgcccctatgtctgcccctaagaagatcgtcgttttgccaggtgaccacgttggtcaagaaatcacagccgaagccattaaggttcttaaagctatttctgatgttcgttccaatgtcaagttcgatttcgaaaatcatttaattggtggtgctgctatcgatgctacaggtgtcccacttccagatgaggcgctggaagcctccaagaaggttgatgccgttttgttaggtgctgtgggtggtcctaaatggggtaccggtagtgttagacctgaacaaggtttactaaaaatccgtaaagaacttcaattgtacgccaacttaagaccatgtaactttgcatccgactctcttttagacttatctccaatcaagccacaatttgctaaaggtactgacttcgttgttgtcagagaattagtgggaggtatttactttggtaagagaaaggaagacgatggtgatggtgtcgcttgggatagtgaacaatacaccgttccagaagtgcaaagaatcacaagaatggccgctttcatggccctacaacatgagccaccattgcctatttggtccttggataaagctaatgttttggcctcttcaagattatggagaaaaactgtggaggaaaccatcaagaacgaattccctacattgaaggttcaacatcaattgattgattctgccgccatgatcctagttaagaacccaacccacctaaatggtattataatcaccagcaacatgtttggtgatatcatctccgatgaagcctccgttatcccaggttccttgggtttgttgccatctgcgtccttggcctctttgccagacaagaacaccgcatttggtttgtacgaaccatgccacggttctgctccagatttgccaaagaataaggttgaccctatcgccactatcttgtctgctgcaatgatgttgaaattgtcattgaacttgcctgaagaaggtaaggccattgaagatgcagttaaaaaggttttggatgcaggtatcagaactggtgatttaggtggttccaacagtaccaccgaagtcggtgatgctgtcgccgaagaagttaagaaaatccttgcttaaaaagattctctttttttatgatatttgtacataaactttataaatgaaattcataatagaaacgacacgaaattacaaaatggaatatgttcatagggtagacgaaactatatacgcaatctacatacatttatcaagaaggagaaaaaggaggatagtaaaggaatacaggtaagcaaattgatactaatggctcaacgtgataaggaaaaagaattgcactttaacattaatattgacaaggaggagggcaccacacaaaaagttaggtgtaacagaaaatcatgaaactacgattcctaatttgatattggaggattttctctaaaaaaaaaaaaatacaacaaataaaaaacactcaatgacctgaccatttgatggagtttaagtcaataccttcttgaaccatttcccataatggtgaaagttccctcaagaattttactctgtcagaaacggccttacgacgtagtcgatatggtgcactctcagtacaatctgctctgatgccgcatagttaagccagccccgacacccgccaacacccgctgacgcgccctgacgggcttgtctgctcccggcatccgcttacagacaagctgtgaccgtctccgggagctgcatgtgtcagaggttttcaccgtcatcaccgaaacgcgcga

>pPAR290
gacgaaagggcctcgtgatacgcctatttttataggttaatgtcatgataataatggtttcttaggacggatcgcttgcctgtaacttacacgcgcctcgtatcttttaatgatggaataatttgggaatttactctgtgtttatttatttttatgttttgtatttggattttagaaagtaaataaagaaggtagaagagttacggaatgaagaaaaaaaaataaacaaaggtttaaaaaatttcaacaaaaagcgtactttacatatatatttattagacaagaaaagcagattaaatagatatacattcgattaacgataagtaaaatgtaaaatcacaggattttcgtgtgtggtcttctacacagacaagatgaaacaattcggcattaatacctgagagcaggaagagcaagataaaaggtagtatttgttggcgatccccctagagtcttttacatcttcggaaaacaaaaactattttttctttaatttctttttttactttctatttttaatttatatatttatattaaaaaatttaaattataattatttttatagcacgtgatgaaaaggacccaggtggcacttttcggggaaatgtgcgcggaacccctatttgtttatttttctaaatacattcaaatatgtatccgctcatgagacaataaccctgataaatgcttcaataatattgaaaaaggaagagtatgagtattcaacatttccgtgtcgcccttattcccttttttgcggcattttgccttcctgtttttgctcacccagaaacgctggtgaaagtaaaagatgctgaagatcagttgggtgcacgagtgggttacatcgaactggatctcaacagcggtaagatccttgagagttttcgccccgaagaacgttttccaatgatgagcacttttaaagttctgctatgtggcgcggtattatcccgtattgacgccgggcaagagcaactcggtcgccgcatacactattctcagaatgacttggttgagtactcaccagtcacagaaaagcatcttacggatggcatgacagtaagagaattatgcagtgctgccataaccatgagtgataacactgcggccaacttacttctgacaacgatcggaggaccgaaggagctaaccgcttttttgcacaacatgggggatcatgtaactcgccttgatcgttgggaaccggagctgaatgaagccataccaaacgacgagcgtgacaccacgatgcctgtagcaatggcaacaacgttgcgcaaactattaactggcgaactacttactctagcttcccggcaacaattaatagactggatggaggcggataaagttgcaggaccacttctgcgctcggcccttccggctggctggtttattgctgataaatctggagccggtgagcgtgggtctcgcggtatcattgcagcactggggccagatggtaagccctcccgtatcgtagttatctacacgacggggagtcaggcaactatggatgaacgaaatagacagatcgctgagataggtgcctcactgattaagcattggtaactgtcagaccaagtttactcatatatactttagattgatttaaaacttcatttttaatttaaaaggatctaggtgaagatcctttttgataatctcatgaccaaaatcccttaacgtgagttttcgttccactgagcgtcagaccccgtagaaaagatcaaaggatcttcttgagatcctttttttctgcgcgtaatctgctgcttgcaaacaaaaaaaccaccgctaccagcggtggtttgtttgccggatcaagagctaccaactctttttccgaaggtaactggcttcagcagagcgcagataccaaatactgtccttctagtgtagccgtagttaggccaccacttcaagaactctgtagcaccgcctacatacctcgctctgctaatcctgttaccagtggctgctgccagtggcgataagtcgtgtcttaccgggttggactcaagacgatagttaccggataaggcgcagcggtcgggctgaacggggggttcgtgcacacagcccagcttggagcgaacgacctacaccgaactgagatacctacagcgtgagctatgagaaagcgccacgcttcccgaagggagaaaggcggacaggtatccggtaagcggcagggtcggaacaggagagcgcacgagggagcttccagggggaaacgcctggtatctttatagtcctgtcgggtttcgccacctctgacttgagcgtcgatttttgtgatgctcgtcaggggggcggagcctatggaaaaacgccagcaacgcggcctttttacggttcctggccttttgctggccttttgctcacatgttctttcctgcgttatcccctgattctgtggataaccgtattaccgcctttgagtgagctgataccgctcctgttcgaattagcgccaaataacccgcccccagtgttcgccgtattgttaggtttgttaccgaaaaggccccctccggtggtggcgcttcctccaaatgcatttgtctgagattgttgttgctgctgaccaaatgatgcacctaatcctcctgtagatccggctggtttagcgccaaatagtccacctgtacttgggccggtgttttgtccagtttgagtcccaccaaacgaaaacccagtattcgcgtttccagtgctagctccgctggcctgaccaaagagcccacctgcaggtgtcgaagatgctttatttaatccaaacattgtgcccactacccgtgaaaaccctctcaattactgtttttatcgtctcatcacctgatcagtaactattctcacgattaatggtctttttcaactacatttatttgagaaagctgtaatacattccgtgttgagtgatatatacaacctcctttgctcgtcttttcgccaccgcagagcaagtaacaacagagacaaacaagaagaggttagaaagcaatttaaggagtagtttaacgagtactgaaaacgtcaaactaagtacttacgacttccaattaccggttgtaaagtttatctacgcaaatataacagttgcagcttgctttttttttcagcagctcttccgttattataaaatctgtttggcgttcgcacaagcgaaccgattcttttattattttctctctgccttttatttccgttcctgttaatagtttattttctaaaggatactgtcttcttccgtacttataatcgggttcacaataagcaattgactaatcctaggacgattcgtgtactataaggagaaaaaaaatcaacacttgtaacaacagcagcaacaaatatatatcagtacggtATGGGTATTCCAAAATTTTTCAGGTACATCTCAGAAAGATGGCCCATGATTTTACAGCTTATTGAGGGAACACAGATTCCTGAGTTTGATAACTTATACCTGGATATGAATTCGATTTTACATAATTGTACGCATGGTAACGACGATGATGTAACCAAGCGATTAACTGAAGAAGAGGTTTTTGCAAAAATCTGTACGTATATCGATCACCTTTTTCAAACAATCAAGCCCAAGAAGATTTTCTACATGGCTATTGATGGTGTGGCCCCTCGTGCCAAGATGAATCAACAAAGAGCTCGTAGATTCAGAACCGCTATGGATGCAGAAAAAGCCTTGAAGAAGGCTATTGAGAATGGTGACGAGATTCCTAAGGGTGAGCCATTTGATTCGAATTCTATTACTCCAGGTACGGAGTTTATGGCCAAATTGACCAAAAACTTACAATATTTTATTCACGACAAGATTTCTAACGATTCCAAATGGAGGGAAGTGCAAATCATATTTTCTGGCCATGAAGTTCCAGGTGAAGGTGAACACAAGATCATGAACTTTATAAGGCATTTAAAATCCCAAAAGGATTTCAACCAGAATACGAGACATTGTATTTACGGTCTTGACGCAGATTTGATTATGCTGGGTTTGTCTACTCATGGGCCACATTTTGCGTTATTGAGAGAAGAAGTGACATTTGGTAGAAGAAATAGTGAAAAAAAATCGCTTGAACATCAAAATTTCTACTTATTACATCTTTCTTTATTAAGAGAATACATGGAGTTGGAATTCAAAGAAATTGCCGATGAAATGCAATTTGAATACAATTTTGAACGTATTTTGGATGATTTTATTCTTGTCATGTTCGTCATTGGTAATGATTTCTTGCCCAATTTGCCAGATTTGCACCTTAACAAAGGAGCATTTCCCGTTTTGTTACAAACGTTCAAAGAAGCTCTTTTACATACTGATGGCTACATTAATGAACATGGTAAAATAAATTTAAAGAGATTAGGTGTCTGGTTAAATTATCTGTCTCAATTTGAGTTATTAAATTTCGAAAAGGATGATATAGACGTTGAGTGGTTCAACAAGCAATTAGAGAATATTTCTTTGGAGGGTGAAAGGAAAAGACAGAGGGTTGGTAAAAAATTACTGGTAAAACAACAGAAGAAATTAATTGGAAGTATAAAACCATGGTTGATGGAGCAATTACAGGAAAAATTATCGCCTGATTTACCAGATGAAGAAATTCCAACTTTAGAGTTACCTAAGGACTTAGACATGAAAGATCATTTAGAATTTTTAAAAGAATTCGCTTTTGATTTGGGTCTTTTTATAACGCATTCCAAATCCAAAGGTAGTTATTCGCTAAAAATGGATCTTGATTCTATTAATCCTGATGAAACAGAAGAAGAATTTCAAAATCGTGTTAATTCTATCAGGAAAACAATAAAAAAATATCAAAATGCTATCATCGTGGAGGACAAAGAAGAATTGGAAACTGAAAAAACGATTTATAATGAAAGGTTTGAACGTTGGAAGCATGAGTATTATCACGACAAGTTAAAATTTACGACAGACAGTGAAGAAAAAGTGAGAGATCTTGCTAAAGACTACGTTGAAGGTTTACAATGGGTTCTATATTATTATTATAGAGGATGTCCATCTTGGTCGTGGTACTATCCGCACCATTATGCACCAAGAATCTCCGACTTAGCCAAGGGTTTAGATCAAGACATTGAATTTGATTTGAGCAAACCATTTACTCCATTCCAGCAACTAATGGCAGTTTTACCGGAAAGGTCCAAAAATCTGATACCTCCCGCCTTTAGGCCATTAATGTACGATGAACAGTCGCCAATCCACGATTTCTATCCCGCTGAGGTTCAACTTGATAAAAACGGCAAGACAGCTGATTGGGAAGCTGTGGTTTTGATATCGTTTGTAGATGAAAAAAGGTTGATTGAGGCTATGCAACCTTATTTGCGCAAGTTATCACCTGAAGAAAAAACGAGAAATCAATTTGGCAAGGACTTGATATATTCCTTTAATCCTCAAGTTGATAACCTTTATAAGAGTCCGTTGGGCGGCATTTTTTCTGATATTGAACACAATCATTGTGTCGAAAAAGAGTACATCACCATCCCATTGGACAGCTCCGAGATTCGGTATGGTTTATTACCTAATGCTAAACTCGGTGCCGAAATGCTGGCGGGTTTCCCCACGTTATTGTCTTTACCATTTACTAGTTCACTGGAGTACAATGAAACCATGGTATTTCAACAGCCTTCCAGACAACAATCGATGGTTTTGCAAATAACAGATATATATCAAATGAATAACGTTACTCTCGAAGACTTTTCCAAAAGGCATTTGAATAAAGTAATCTATACAAGATGGCCATGTTTGAGAGAGTCTAAGTTAGTTTCATTGACAGATGGTAAAACTATCTATGAATATCAAGAGTCAAATGACAAGAAAAAAACCAGATTTGTATCTAAACCTACTGATACTCAGGATAAGAAACTTTTCAACAGTTTGAGAAATTCAATGCTTAGGATGTACGCTAAACAGAAAGCTGTTAAATTGGGACCAGTGGAAGCCATTGCCACTGTTTTCCCTGTGACCGGTTTAGTGAGAGATCATGAAGGTGGTTACGTTAAGACTTTTAGTTCTACTCCAGATTACTATCCTTTGCAATTAGTTGTTGAATCTGTGGTCAACGAAGATGAAAGATATAAGGAAAGAGGACCCATTCCAATTGAAGAGGAGTTTCCATTGGACTCGAAAGTTATTTTTTTGGGTGATTATGCCTATGGTGGCGAAACCACCATTGATGGTTACAGTAGCGACCGTAGGCTAAAGATTACGGTAGAAAAGAAGCTTCTTGATAGTGAACCCACGATTGGTAAGGAAAGGTTACAAATGGACCACCAAGCTGTTCAGTATTTCCCATCTTATATCGTTTCCAAGAATATGCACTTACATCCACTGTTTTTGTCCAAGATTACATCCAAGTTCATGATTACTGACGCTACTGGTAAACACATTAATGTTGGTATTCCTGTTAAGTTTGAGGCTAGACATCAAAAGGTTTTGGGTTACGCAAGAAGAAATCCAAGAGGTTGGGAATACTCAAATTTAACCATAAATGTCTTGAAAGAGTACAGACAAACCTTCCCAGAATTTTTCTACAGGTTGTCTAAGGTAGGTAATGATATCCCAGTTTTGGAGGACCTTTTCCCCAATATTTCCACAAAAGAAGCTATGAATTCGCTAGACGGTGTCAAGCAATGGCTAAAGTATGTCTCTTCAAAGTTTATTGCCGTGTCCTTGGAGTCTGATTCTTTAACCAAAACATCTATTGCTGCTGTGGAAGAGCATATTATGAAATATGCCGCTAACATTGGAGGACATGAAAGAAAACAGTTAGCAAAAGTTCCTCGCAAAGCTGTATTGAATCCAAGATCATCATTCGCACTCTTACGTAGTCAAAAGTTTGATTTGGGTGACCGTGTTGTCTACATCCAAGACTCCGGTAAAGTTCCAATTTTCTCAAAAGGTACCGTTGTCGGTTATACCACTCTCAGTTCATCCTTGTCCATTCAGGTTTTGTTTGATAATGAAATCGTGGCCGGAAATGACTTTGGAGGTAGATTACGCACGAACAGAGGATTAGGTCTTGATGCTTCTTTCTTACTGAACATTACTAACAGGCAATTCATCTACCACTCGAAGGCTTCCAAGAAAGTTTTAGATAAGAAAAAACAACCTTATAATAAAACCAATAATACTAAAGCTGCTCACAAGACCCAGCCAAAGCCACAATCTGAAGAAAAGTTAAGAAAGGAGAGGGCACACGACTTATTGAATTATATTAAAAAGGATACTAATGAAAAGGAAGCCGAAAGTGAAAAGGATAAGAAAATGACATCTCAGAAAAGTTTCAAACCTGCTAAGAAGACTTTATTGAAAAGACCTACTCAGCAAAACAGTCCAAACAGTGAAATCAAGCAAGTTGATGTAATCAGTTCTGAAAAAGCATCACTTAATGATCCAACTGTCGCCGGTTCCATTTTCAACGCGGTAGCAAATCAGTATTCCGATGGTATGGGCAATCATACAAATATCCCAATTCCACCTCATCCAATGGCTATGGTAGGAGGTCCTCTTTTAGGGGCGAATGATACTCCGGGTGTTGCTTTGCCGTACAATATTCCTCCAAATTTTATTGCCCATCCCAATGGTCCTCACCCACTGACCTCTCAACAGATGCCTTATCCCAATATGAATGGAGTTCCTATCCCACCACCACGTGGCTTTGGTCAGCCAATTCCTTTTTCACACCCACATCATATGGCTAATCTTCCAGATCAAGGAAGTCGCATTGTCGTCAACGAAAAGGAAAGTCAAGATTTGAAGAAAATTATTAATGGCGCACACGATATCAATGGTTTAAATGCGGACAAAATATTCAAACGTAGCGAGCAAAATGAGACAAAAACTACTTCTAGCGCCATGGCTGCCGAGTTCCAATCTCCAAAGCCAGGGAATAATGGTGCTGAACGTGAAAAAAAATCTGATTAAaacatacgactaaaaacgaagtatattcgaggttactttaatagtatatctgagacctatataaagaggggtatttgtatttaatcgttgatcttgttaagaaaaagcttataacaaatggggattgtcaaagggtattttttacacaaagctttccgcatagttatatattatctcattttcaataatcctcctgtagggtgtagctttgcactttcttctcattgatctcattttgcttagcaaaccatttttcttcaaagccatttgatctgtggacaccgtcccatcttgacccaggcataatggcaaacctgttctcaggtgctggcttatcataaagcttgcggcccagtaaagatgtttttacagttctttctttgtcatgtgtaaatgttattgcagggtcttctatcgtcagactcgaggcagtttgatttttcttcttatcatgtgcatctacatttattccaagcttttgcacgtctcccatattcaaatttttcaggtattgctctctttccgcggctttctcatcttcatatttagatcgactaaaactagaatcgtctatcttggaatcttcctgaatcttgtgaccttgagcgtctctgtatatggtttttcgtgttttcgatttgtctgctactgtgacaagtggctcttgagccctgatttcctttagatcgttcttgctttcgttgccagtaattgacgatgcggaaggatgtgttattgcatgggaaagctcgtttgtttccaggttcttccatatattcttgcttttttgtttgtcaaacttgctgaatgaagcaactcctgacttctcctgttcttgttgcagtgtacttagccgttcttttactatcaaagaagttttgtctgagttagcgtctgattttgactctttcttcttcttttgcatctgtgcggtatttcacaccgcatatcgaccggtcgaggagaacttctagtatatctacatacctaatattattgccttattaaaaatggaatcccaacaattacatcaaaatccacattctcttcaaaatcaattgtcctgtacttccttgttcatgtgtgttcaaaaacgttatatttataggataattatactctatttctcaacaagtaattggttgtttggccgagcggtctaaggcgcctgattcaagaaatatcttgaccgcagttaactgtgggaatactcaggtatcgtaagatgcaagagttcgaatctcttagcaaccattatttttttcctcaacataacgagaacacacaggggcgctatcgcacagaatcaaattcgatgactggaaattttttgttaatttcagaggtcgcctgacgcatatacctttttcaactgaaaaattgggagaaaaaggaaaggtgagaggccggaaccggcttttcatatagaatagagaagcgttcatgactaaatgcttgcatcacaatacttgaagttgacaatattatttaaggacctattgttttttccaataggtggttagcaatcgtcttactttctaacttttcttaccttttacatttcagcaatatatatatatatttcaaggatataccattctaatgtctgcccctatgtctgcccctaagaagatcgtcgttttgccaggtgaccacgttggtcaagaaatcacagccgaagccattaaggttcttaaagctatttctgatgttcgttccaatgtcaagttcgatttcgaaaatcatttaattggtggtgctgctatcgatgctacaggtgtcccacttccagatgaggcgctggaagcctccaagaaggttgatgccgttttgttaggtgctgtgggtggtcctaaatggggtaccggtagtgttagacctgaacaaggtttactaaaaatccgtaaagaacttcaattgtacgccaacttaagaccatgtaactttgcatccgactctcttttagacttatctccaatcaagccacaatttgctaaaggtactgacttcgttgttgtcagagaattagtgggaggtatttactttggtaagagaaaggaagacgatggtgatggtgtcgcttgggatagtgaacaatacaccgttccagaagtgcaaagaatcacaagaatggccgctttcatggccctacaacatgagccaccattgcctatttggtccttggataaagctaatgttttggcctcttcaagattatggagaaaaactgtggaggaaaccatcaagaacgaattccctacattgaaggttcaacatcaattgattgattctgccgccatgatcctagttaagaacccaacccacctaaatggtattataatcaccagcaacatgtttggtgatatcatctccgatgaagcctccgttatcccaggttccttgggtttgttgccatctgcgtccttggcctctttgccagacaagaacaccgcatttggtttgtacgaaccatgccacggttctgctccagatttgccaaagaataaggttgaccctatcgccactatcttgtctgctgcaatgatgttgaaattgtcattgaacttgcctgaagaaggtaaggccattgaagatgcagttaaaaaggttttggatgcaggtatcagaactggtgatttaggtggttccaacagtaccaccgaagtcggtgatgctgtcgccgaagaagttaagaaaatccttgcttaaaaagattctctttttttatgatatttgtacataaactttataaatgaaattcataatagaaacgacacgaaattacaaaatggaatatgttcatagggtagacgaaactatatacgcaatctacatacatttatcaagaaggagaaaaaggaggatagtaaaggaatacaggtaagcaaattgatactaatggctcaacgtgataaggaaaaagaattgcactttaacattaatattgacaaggaggagggcaccacacaaaaagttaggtgtaacagaaaatcatgaaactacgattcctaatttgatattggaggattttctctaaaaaaaaaaaaatacaacaaataaaaaacactcaatgacctgaccatttgatggagtttaagtcaataccttcttgaaccatttcccataatggtgaaagttccctcaagaattttactctgtcagaaacggccttacgacgtagtcgatatggtgcactctcagtacaatctgctctgatgccgcatagttaagccagccccgacacccgccaacacccgctgacgcgccctgacgggcttgtctgctcccggcatccgcttacagacaagctgtgaccgtctccgggagctgcatgtgtcagaggttttcaccgtcatcaccgaaacgcgcga

>pPAR330
gacgaaagggcctcgtgatacgcctatttttataggttaatgtcatgataataatggtttcttaggacggatcgcttgcctgtaacttacacgcgcctcgtatcttttaatgatggaataatttgggaatttactctgtgtttatttatttttatgttttgtatttggattttagaaagtaaataaagaaggtagaagagttacggaatgaagaaaaaaaaataaacaaaggtttaaaaaatttcaacaaaaagcgtactttacatatatatttattagacaagaaaagcagattaaatagatatacattcgattaacgataagtaaaatgtaaaatcacaggattttcgtgtgtggtcttctacacagacaagatgaaacaattcggcattaatacctgagagcaggaagagcaagataaaaggtagtatttgttggcgatccccctagagtcttttacatcttcggaaaacaaaaactattttttctttaatttctttttttactttctatttttaatttatatatttatattaaaaaatttaaattataattatttttatagcacgtgatgaaaaggacccaggtggcacttttcggggaaatgtgcgcggaacccctatttgtttatttttctaaatacattcaaatatgtatccgctcatgagacaataaccctgataaatgcttcaataatattgaaaaaggaagagtatgagtattcaacatttccgtgtcgcccttattcccttttttgcggcattttgccttcctgtttttgctcacccagaaacgctggtgaaagtaaaagatgctgaagatcagttgggtgcacgagtgggttacatcgaactggatctcaacagcggtaagatccttgagagttttcgccccgaagaacgttttccaatgatgagcacttttaaagttctgctatgtggcgcggtattatcccgtattgacgccgggcaagagcaactcggtcgccgcatacactattctcagaatgacttggttgagtactcaccagtcacagaaaagcatcttacggatggcatgacagtaagagaattatgcagtgctgccataaccatgagtgataacactgcggccaacttacttctgacaacgatcggaggaccgaaggagctaaccgcttttttgcacaacatgggggatcatgtaactcgccttgatcgttgggaaccggagctgaatgaagccataccaaacgacgagcgtgacaccacgatgcctgtagcaatggcaacaacgttgcgcaaactattaactggcgaactacttactctagcttcccggcaacaattaatagactggatggaggcggataaagttgcaggaccacttctgcgctcggcccttccggctggctggtttattgctgataaatctggagccggtgagcgtgggtctcgcggtatcattgcagcactggggccagatggtaagccctcccgtatcgtagttatctacacgacggggagtcaggcaactatggatgaacgaaatagacagatcgctgagataggtgcctcactgattaagcattggtaactgtcagaccaagtttactcatatatactttagattgatttaaaacttcatttttaatttaaaaggatctaggtgaagatcctttttgataatctcatgaccaaaatcccttaacgtgagttttcgttccactgagcgtcagaccccgtagaaaagatcaaaggatcttcttgagatcctttttttctgcgcgtaatctgctgcttgcaaacaaaaaaaccaccgctaccagcggtggtttgtttgccggatcaagagctaccaactctttttccgaaggtaactggcttcagcagagcgcagataccaaatactgtccttctagtgtagccgtagttaggccaccacttcaagaactctgtagcaccgcctacatacctcgctctgctaatcctgttaccagtggctgctgccagtggcgataagtcgtgtcttaccgggttggactcaagacgatagttaccggataaggcgcagcggtcgggctgaacggggggttcgtgcacacagcccagcttggagcgaacgacctacaccgaactgagatacctacagcgtgagctatgagaaagcgccacgcttcccgaagggagaaaggcggacaggtatccggtaagcggcagggtcggaacaggagagcgcacgagggagcttccagggggaaacgcctggtatctttatagtcctgtcgggtttcgccacctctgacttgagcgtcgatttttgtgatgctcgtcaggggggcggagcctatggaaaaacgccagcaacgcggcctttttacggttcctggccttttgctggccttttgctcacatgttctttcctgcgttatcccctgattctgtggataaccgtattaccgcctttgagtgagctgataccgctcgccgcagccgaacgaccgagcgcagcgagtcagtgagcgaggaagcggaagagcgcccaatacgcaaaccgcctctccccgcgcgttggccgattcattaatgcagctggcacgacaggtttcccgactggaaagcgggcagtgagcgcaacgcaattaatgtgagttacctcactcattaggcaccccaggctttacactttatgcttccggctcctatgttgtgtggaattgtgagcggataacaatttcacacaggaaacagctatgaccatgattacgccaagcgcgcaattaaccctcactaaagggaacaaaagctggagctctagtacggattagaagccgccgagcgggtgacagccctccgaaggaagactctcctccgtgcgtcctcgtcttcaccggtcgcgttcctgaaacgcagatgtgcctcgcgccgcactgctccgaacaataaagattctacaatactagcttttatggttatgaagaggaaaaattggcagtaacctggccccacaaaccttcaaatgaacgaatcaaattaacaaccataggatgataatgcgattagttttttagccttatttctggggtaattaatcagcgaagcgatgatttttgatctattaacagatatataaatgcaaaaactgcataaccactttaactaatactttcaacattttcggtttgtattacttcttattcaaatgtaataaaagtatcaacaaaaaattgttaatatacctctatactttaacgtcaaggagaaaaaaccccggattctagaactagtggatcccccatcacaagtttGTACAAAAAAGCAGGCTCCGAATTCGCCCTTCACCATGCTAAGATTTGTTACTAAAAACTCTCAAGATAAATCGTCTGATCTATTCTCTATTTGTTCTGATCGCGGAACTTTTGTTGCCCATAATAGAGTTCGGACTGATTTCAAGTTTGACAACTTAGTATTCAACCGAGTTTATGGTGTTTCTCAAAAATTTACGTTAGTCGGTAACCCGACAGTCTGCTTTAATGAAGGCAGTTCTTACCTAGAAGGTATTGCTAAAAAGTACCTAACTTTGGATGGAGGACTTGCCATTGACAATGTCCTCAATGAGTTGAGATCCACTTGCGGTATCCCAGGTAATGCTGTTGCATCTCATGCGTATAATATTACATCCTGGCGTTGGTATGACAATCACGTGGCACTGTTGATGAACATGTTGCGTGCTTACCACTTACAAGTATTGACCGAACAGGGCCAATATAGCGCTGGAGATATCCCTATGTACCATGATGGACATGTCAAAATCAAGCTACCAGTGACTATCGATGACACGGCAGGCCCAACACAATTCGCTTGGCCTAGTGACAGGTCTACTGATTCGTATCCTGATTGGGCACAGTTTTCTGAATCATTTCCATCAATCGACGTCCCGTACCTAGATGTTAGGCCATTGACCGTAACGGAAGTCAATTTCGTGCTTATGATGATGAGTAAGTGGCATAGACGTACTAACTTAGCGATAGACTACGAGGCACCCCAACTAGCTGATAAGTTCGCTTACCGCCATGCGCTTACTGTTCAAGACGCTGACGAGTGGATAGAAGGCGATAGAACTGATGACCAGTTCCGCCCCCCCTCGTCTAAAGTAATGTTATCGGCACTTCGTAAGTACGTGAACCATAACAGGCTGTACAATCAGTTTTACACTGCAGCACAACTGTTAGCTCAAATTATGATGAAACCTGTCCCTAACTGCGCTGAGGGCTACGCTTGGCTGATGCATGACGCATTGGTCAATATACCAAAATTTGGGTCTATTCGAGGAAGGTACCCCTTTTTGTTATCAGGTGATGCAGCGTTGATTCAGGCTACAGCCCTAGAAGACTGGTCTGCTATCATGGCGAAACCCGAGCTGGTGTTCACTTACGCGATGCAGGTGTCAGTAGCGTTAAACACCGGACTATACTTACGTCGCGTTAAGAAAACAGGCTTCGGCACAACTATAGATGACAGCTATGAAGATGGAGCGTTTTTGCAACCGGAGACGTTCGTTCAGGCCGCACTAGCATGTTGTACCGGACAAGATGCGCCCCTAAATGGGATGTCAGATGTGTATGTCACTTATCCAGATCTTCTAGAATTTGATGCTGTTACACAAGTACCCATCACGGTCATTGAGCCCGCTGGCTATAACATTGTTGATGATCATTTAGTGGTTGTGGGTGTACCTGTGGCATGTTCACCATACATGATATTTCCAGTAGCTGCGTTTGATACTGCAAATCCTTACTGTGGGAATTTTGTCATTAAGGCTGCTAACAAGTATCTCCGTAAGGGTGCCGTGTATGATAAACTCGAAGCATGGAAGTTGGCCTGGGCACTGAGGGTAGCCGGGTATGACACTCACTTCAAAGTGTATGGCGATACACACGGCTTAACTAAGTTCTATGCTGACAACGGTGACACATGGACACACATACCTGAATTTGTCACTGACGGTGACGTGATGGAAGTATTCGTTACTGCCATCGAACGCAGAGCTAGACATTTCGTTGAACTACCTAGACTGAATTCACCAGCATTCTTCAGATCTGTAGAAGTCAGCACCACTATATATGATACTCATGTGCAGGCTGGTGCGCATGCGGTGTATCATGCTAGTCGAATCAATCTTGATTATGTTAAGCCTGTTTCGACCGGCATTCAGGTGATCAATGCGGGCGAACTTAAGAACTACTGGGGTAGTGTGCGTCGTACTCAGCAGGGTTTAGGAGTGGTAGGTCTTACGATGCCAGCTGTAATGCCTACCGGAGAACCTACAGCTGGCGCTGCCCACGAAGAGTTGATAGAACAGGCGGACAATGTTTTAGTAGAGAAGGGCGAGCTCAATTCGAAGCTTGAAGGTAAGCCTATCCCTAACCCTCTCCTCGGTCTCGATTCTACGTAGaacatacgactaaaaacgaagtatattcgaAAGGGCGAATTCGACCCAGCtttcttgtacaaagtggtgatgggctgcaggaattcgatatcaagcttatcgataccgtcgacctcgagtcatgtaattagttatgtcacgcttacattcacgccctccccccacatccgctctaaccgaaaaggaaggagttagacaacctgaagtctaggtccctatttatttttttatagttatgttagtattaagaacgttatttatatttcaaatttttcttttttttctgtacagacgcgtgtacgcatgtaacattatactgaaaaccttgcttgagaaggttttgggacgctcgaaggctttaatttgcggccggtacccaattcgccctatagtgagtcgtattacgcgcgctcactggccgtcgttttacaacgtcgtgactgggaaaaccctggcgttacccaacttaatcgccttgcagcacatccccctttcgccagctggcgtaatagcgaagaggcccgcaccgatcgcccttcccaacagttgcgcagcctgaatggcgaatggcgcgacgcgccctgtagcggcgcattaagcgcggcgggtgtggtggttacgcgcagcgtgaccgctacacttgccagcgccctagcgcccgctcctttcgctttcttcccttcctttctcgccacgttcgccggctttccccgtcaagctctaaatcgggggctccctttagggttccgatttagtgctttacggcacctcgaccccaaaaaacttgattagggtgatggttcacgtagtgggccatcgccctgatagacggtttttcgccctttgacgttggagtccacgttctttaatagtggactcttgttccaaactggaacaacactcaaccctatctcggtctattcttttgatttataagggattttgccgatttcggcctattggttaaaaaatgagctgatttaacaaaaatttaacgcgaattttaacaaaatattaacgtttacaatttcctgatgcggtattttctccttacgcatctgtgcggtatttcacaccgcataggcaagtgcacaaacaatacttaaataaatactactcagtaataacctatttcttagcatttttgacgaaatttgctattttgttagagtcttttacaccatttgtctccacacctccgcttacatcaacaccaataacgccatttaatctaagcgcatcaccaacattttctggcgtcagtccaccagctaacataaaatgtaagctttcggggctctcttgccttccaacccagtcagaaatcgagttccaatccaaaagttcacctgtcccacctgcttctgaatcaaacaagggaataaacgaatgaggtttctgtgaagctgcactgagtagtatgttgcagtcttttggaaatacgagtcttttaataactggcaaaccgaggaactcttggtattcttgccacgactcatctccatgcagttggacgatatcaatgccgtaatcattgaccagagccaaaacatcctccttaggttgattacgaaacacgccaaccaagtatttcggagtgcctgaactatttttatatgcttttacaagacttgaaattttccttgcaataaccgggtcaattgttctctttctattgggcacacatataatacccagcaagtcagcatcggaatctagagcacattctgcggcctctgtgctctgcaagccgcaaactttcaccaatggaccagaactacctgtgaaattaataacagacatactccaagctgcctttgtgtgcttaatcacgtatactcacgtgctcaatagtcaccaatgccctccctcttggccctctccttttcttttttcgaccgaattaattcttaatcggcaaaaaaagaaaagctccggatcaagattgtacgtaaggtgacaagctatttttcaataaagaatatcttccactactgccatctggcgtcataactgcaaagtacacatatattacgatgctgtctattaaatgcttcctatattatatatatagtaatgtcgtttatggtgcactctcagtacaatctgctctgatgccgcatagttaagccagccccgacacccgccaacacccgctgacgcgccctgacgggcttgtctgctcccggcatccgcttacagacaagctgtgaccgtctccgggagctgcatgtgtcagaggttttcaccgtcatcaccgaaacgcgcga

>pPAR331
gacgaaagggcctcgtgatacgcctatttttataggttaatgtcatgataataatggtttcttaggacggatcgcttgcctgtaacttacacgcgcctcgtatcttttaatgatggaataatttgggaatttactctgtgtttatttatttttatgttttgtatttggattttagaaagtaaataaagaaggtagaagagttacggaatgaagaaaaaaaaataaacaaaggtttaaaaaatttcaacaaaaagcgtactttacatatatatttattagacaagaaaagcagattaaatagatatacattcgattaacgataagtaaaatgtaaaatcacaggattttcgtgtgtggtcttctacacagacaagatgaaacaattcggcattaatacctgagagcaggaagagcaagataaaaggtagtatttgttggcgatccccctagagtcttttacatcttcggaaaacaaaaactattttttctttaatttctttttttactttctatttttaatttatatatttatattaaaaaatttaaattataattatttttatagcacgtgatgaaaaggacccaggtggcacttttcggggaaatgtgcgcggaacccctatttgtttatttttctaaatacattcaaatatgtatccgctcatgagacaataaccctgataaatgcttcaataatattgaaaaaggaagagtatgagtattcaacatttccgtgtcgcccttattcccttttttgcggcattttgccttcctgtttttgctcacccagaaacgctggtgaaagtaaaagatgctgaagatcagttgggtgcacgagtgggttacatcgaactggatctcaacagcggtaagatccttgagagttttcgccccgaagaacgttttccaatgatgagcacttttaaagttctgctatgtggcgcggtattatcccgtattgacgccgggcaagagcaactcggtcgccgcatacactattctcagaatgacttggttgagtactcaccagtcacagaaaagcatcttacggatggcatgacagtaagagaattatgcagtgctgccataaccatgagtgataacactgcggccaacttacttctgacaacgatcggaggaccgaaggagctaaccgcttttttgcacaacatgggggatcatgtaactcgccttgatcgttgggaaccggagctgaatgaagccataccaaacgacgagcgtgacaccacgatgcctgtagcaatggcaacaacgttgcgcaaactattaactggcgaactacttactctagcttcccggcaacaattaatagactggatggaggcggataaagttgcaggaccacttctgcgctcggcccttccggctggctggtttattgctgataaatctggagccggtgagcgtgggtctcgcggtatcattgcagcactggggccagatggtaagccctcccgtatcgtagttatctacacgacggggagtcaggcaactatggatgaacgaaatagacagatcgctgagataggtgcctcactgattaagcattggtaactgtcagaccaagtttactcatatatactttagattgatttaaaacttcatttttaatttaaaaggatctaggtgaagatcctttttgataatctcatgaccaaaatcccttaacgtgagttttcgttccactgagcgtcagaccccgtagaaaagatcaaaggatcttcttgagatcctttttttctgcgcgtaatctgctgcttgcaaacaaaaaaaccaccgctaccagcggtggtttgtttgccggatcaagagctaccaactctttttccgaaggtaactggcttcagcagagcgcagataccaaatactgtccttctagtgtagccgtagttaggccaccacttcaagaactctgtagcaccgcctacatacctcgctctgctaatcctgttaccagtggctgctgccagtggcgataagtcgtgtcttaccgggttggactcaagacgatagttaccggataaggcgcagcggtcgggctgaacggggggttcgtgcacacagcccagcttggagcgaacgacctacaccgaactgagatacctacagcgtgagctatgagaaagcgccacgcttcccgaagggagaaaggcggacaggtatccggtaagcggcagggtcggaacaggagagcgcacgagggagcttccagggggaaacgcctggtatctttatagtcctgtcgggtttcgccacctctgacttgagcgtcgatttttgtgatgctcgtcaggggggcggagcctatggaaaaacgccagcaacgcggcctttttacggttcctggccttttgctggccttttgctcacatgttctttcctgcgttatcccctgattctgtggataaccgtattaccgcctttgagtgagctgataccgctcgccgcagccgaacgaccgagcgcagcgagtcagtgagcgaggaagcggaagagcgcccaatacgcaaaccgcctctccccgcgcgttggccgattcattaatgcagctggcacgacaggtttcccgactggaaagcgggcagtgagcgcaacgcaattaatgtgagttacctcactcattaggcaccccaggctttacactttatgcttccggctcctatgttgtgtggaattgtgagcggataacaatttcacacaggaaacagctatgaccatgattacgccaagcgcgcaattaaccctcactaaagggaacaaaagctggagctctagtacggattagaagccgccgagcgggtgacagccctccgaaggaagactctcctccgtgcgtcctcgtcttcaccggtcgcgttcctgaaacgcagatgtgcctcgcgccgcactgctccgaacaataaagattctacaatactagcttttatggttatgaagaggaaaaattggcagtaacctggccccacaaaccttcaaatgaacgaatcaaattaacaaccataggatgataatgcgattagttttttagccttatttctggggtaattaatcagcgaagcgatgatttttgatctattaacagatatataaatgcaaaaactgcataaccactttaactaatactttcaacattttcggtttgtattacttcttattcaaatgtaataaaagtatcaacaaaaaattgttaatatacctctatactttaacgtcaaggagaaaaaaccccggattctagaactagtggatcccccatcacaagtttGTACAAAAAAGCAGGCTCCGAATTCGCCCTTCACCATGCTAAGATTTGTTACTAAAAACTCTCAAGATAAATCGTCTGATCTATTCTCTATTTGTTCTGATCGCGGAACTTTTGTTGCCCATAATAGAGTTCGGACTGATTTCAAGTTTGACAACTTAGTATTCAACCGAGTTTATGGTGTTTCTCAAAAATTTACGTTAGTCGGTAACCCGACAGTCTGCTTTAATGAAGGCAGTTCTTACCTAGAAGGTATTGCTAAAAAGTACCTAACTTTGGATGGAGGACTTGCCATTGACAATGTCCTCAATGAGTTGAGATCCACTTGCGGTATCCCAGGTAATGCTGTTGCATCTCATGCGTATAATATTACATCCTGGCGTTGGTATGACAATCACGTGGCACTGTTGATGAACATGTTGCGTGCTTACCACTTACAAGTATTGACCGAACAGGGCCAATATAGCGCTGGAGATATCCCTATGTACCATGATGGACATGTCAAAATCAAGCTACCAGTGACTATCGATGACACGGCAGGCCCAACACAATTCGCTTGGCCTAGTGACAGGTCTACTGATTCGTATCCTGATTGGGCACAGTTTTCTGAATCATTTCCATCAATCGACGTCCCGTACCTAGATGTTAGGCCATTGACCGTAACGGAAGTCAATTTCGTGCTTATGATGATGAGTAAGTGGCATAGACGTACTAACTTAGCGATAGACTACGAGGCACCCCAACTAGCTGATAAGTTCGCTTACCGCCATGCGCTTACTGTTCAAGACGCTGACGAGTGGATAGAAGGCGATAGAACTGATGACCAGTTCCGCCCCCCCTCGTCTAAAGTAATGTTATCGGCACTTCGTAAGTACGTGAACCATAACAGGCTGTACAATCAGTTTTACACTGCAGCACAACTGTTAGCTCAAATTATGATGAAACCTGTCCCTAACTGCGCTGAGGGCTACGCTTGGCTGATGCATGACGCATTGGTCAATATACCAAAATTTGGGTCTATTCGAGGAAGGTACCCCTTTTTGTTATCAGGTGATGCAGCGTTGATTCAGGCTACAGCCCTAGAAGACTGGTCTGCTATCATGGCGAAACCCGAGCTGGTGTTCACTTACGCGATGCAGGTGTCAGTAGCGTTAAACACCGGACTATACTTACGTCGCGTTAAGAAAACAGGCTTCGGCACAACTATAGATGACAGCTATGAAGATGGAGCGTTTTTGCAACCGGAGACGTTCGTTCAGGCCGCACTAGCATGTTGTACCGGACAAGATGCGCCCCTAAATGGGATGTCAGATGTGTATGTCACTTATCCAGATCTTCTAGAATTTGATGCTGTTACACAAGTACCCATCACGGTCATTGAGCCCGCTGGCTATAACATTGTTGATGATCATTTAGTGGTTGTGGGTGTACCTGTGGCATGTTCACCATACATGATATTTCCAGTAGCTGCGTTTGATACTGCAAATCCTTACTGTGGGAATTTTGTCATTAAGGCTGCTAACAAGTATCTCCGTAAGGGTGCCGTGTATGATAAACTCGAAGCATGGAAGTTGGCCTGGGCACTGAGGGTAGCCGGGTATGACACTCACTTCAAAGTGTATGGCGATACACACGGCTTAACTAAGTTCTATGCTGACAACGGTGACACATGGACACACATACCTGAATTTGTCACTGACGGTGACGTGATGGAAGTATTCGTTACTGCCATCGAACGCAGAGCTAGACATTTCGTTGAACTACCTAGACTGAATTCACCAGCATTCTTCAGATCTGTAGAAGTCAGCACCACTATATATGATACTCATGTGCAGGCTGGTGCGCATGCGGTGTATCATGCTAGTCGAATCAATCTTGATTATGTTAAGCCTGTTTCGACCGGCATTCAGGTGATCAATGCGGGCGAACTTAAGAACTACTGGGGTAGTGTGCGTCGTACTCAGCAGGGTTTAGGAGTGGTAGGTCTTACGATGCCAGCTGTAATGCCTACCGGAGAACCTACAGCTGGCGCTGCCCACGAAGAGTTGATAGAACAGGCGGACAATGTTTTAGTAGAGGGTGCTGGTGAACAGAAGCTGATATCTGAAGAGGACCTTGGTTAAAAGGGCGAATTCGACCCAGCtttcttgtacaaagtggtgatgggctgcaggaattcgatatcaagcttatcgataccgtcgacctcgagtcatgtaattagttatgtcacgcttacattcacgccctccccccacatccgctctaaccgaaaaggaaggagttagacaacctgaagtctaggtccctatttatttttttatagttatgttagtattaagaacgttatttatatttcaaatttttcttttttttctgtacagacgcgtgtacgcatgtaacattatactgaaaaccttgcttgagaaggttttgggacgctcgaaggctttaatttgcggccggtacccaattcgccctatagtgagtcgtattacgcgcgctcactggccgtcgttttacaacgtcgtgactgggaaaaccctggcgttacccaacttaatcgccttgcagcacatccccctttcgccagctggcgtaatagcgaagaggcccgcaccgatcgcccttcccaacagttgcgcagcctgaatggcgaatggcgcgacgcgccctgtagcggcgcattaagcgcggcgggtgtggtggttacgcgcagcgtgaccgctacacttgccagcgccctagcgcccgctcctttcgctttcttcccttcctttctcgccacgttcgccggctttccccgtcaagctctaaatcgggggctccctttagggttccgatttagtgctttacggcacctcgaccccaaaaaacttgattagggtgatggttcacgtagtgggccatcgccctgatagacggtttttcgccctttgacgttggagtccacgttctttaatagtggactcttgttccaaactggaacaacactcaaccctatctcggtctattcttttgatttataagggattttgccgatttcggcctattggttaaaaaatgagctgatttaacaaaaatttaacgcgaattttaacaaaatattaacgtttacaatttcctgatgcggtattttctccttacgcatctgtgcggtatttcacaccgcataggcaagtgcacaaacaatacttaaataaatactactcagtaataacctatttcttagcatttttgacgaaatttgctattttgttagagtcttttacaccatttgtctccacacctccgcttacatcaacaccaataacgccatttaatctaagcgcatcaccaacattttctggcgtcagtccaccagctaacataaaatgtaagctttcggggctctcttgccttccaacccagtcagaaatcgagttccaatccaaaagttcacctgtcccacctgcttctgaatcaaacaagggaataaacgaatgaggtttctgtgaagctgcactgagtagtatgttgcagtcttttggaaatacgagtcttttaataactggcaaaccgaggaactcttggtattcttgccacgactcatctccatgcagttggacgatatcaatgccgtaatcattgaccagagccaaaacatcctccttaggttgattacgaaacacgccaaccaagtatttcggagtgcctgaactatttttatatgcttttacaagacttgaaattttccttgcaataaccgggtcaattgttctctttctattgggcacacatataatacccagcaagtcagcatcggaatctagagcacattctgcggcctctgtgctctgcaagccgcaaactttcaccaatggaccagaactacctgtgaaattaataacagacatactccaagctgcctttgtgtgcttaatcacgtatactcacgtgctcaatagtcaccaatgccctccctcttggccctctccttttcttttttcgaccgaattaattcttaatcggcaaaaaaagaaaagctccggatcaagattgtacgtaaggtgacaagctatttttcaataaagaatatcttccactactgccatctggcgtcataactgcaaagtacacatatattacgatgctgtctattaaatgcttcctatattatatatatagtaatgtcgtttatggtgcactctcagtacaatctgctctgatgccgcatagttaagccagccccgacacccgccaacacccgctgacgcgccctgacgggcttgtctgctcccggcatccgcttacagacaagctgtgaccgtctccgggagctgcatgtgtcagaggttttcaccgtcatcaccgaaacgcgcga

>pPAR304
gacgaaagggcctcgtgatacgcctatttttataggttaatgtcatgataataatggtttcttaggacggatcgcttgcctgtaacttacacgcgcctcgtatcttttaatgatggaataatttgggaatttactctgtgtttatttatttttatgttttgtatttggattttagaaagtaaataaagaaggtagaagagttacggaatgaagaaaaaaaaataaacaaaggtttaaaaaatttcaacaaaaagcgtactttacatatatatttattagacaagaaaagcagattaaatagatatacattcgattaacgataagtaaaatgtaaaatcacaggattttcgtgtgtggtcttctacacagacaagatgaaacaattcggcattaatacctgagagcaggaagagcaagataaaaggtagtatttgttggcgatccccctagagtcttttacatcttcggaaaacaaaaactattttttctttaatttctttttttactttctatttttaatttatatatttatattaaaaaatttaaattataattatttttatagcacgtgatgaaaaggacccaggtggcacttttcggggaaatgtgcgcggaacccctatttgtttatttttctaaatacattcaaatatgtatccgctcatgagacaataaccctgataaatgcttcaataatattgaaaaaggaagagtatgagtattcaacatttccgtgtcgcccttattcccttttttgcggcattttgccttcctgtttttgctcacccagaaacgctggtgaaagtaaaagatgctgaagatcagttgggtgcacgagtgggttacatcgaactggatctcaacagcggtaagatccttgagagttttcgccccgaagaacgttttccaatgatgagcacttttaaagttctgctatgtggcgcggtattatcccgtattgacgccgggcaagagcaactcggtcgccgcatacactattctcagaatgacttggttgagtactcaccagtcacagaaaagcatcttacggatggcatgacagtaagagaattatgcagtgctgccataaccatgagtgataacactgcggccaacttacttctgacaacgatcggaggaccgaaggagctaaccgcttttttgcacaacatgggggatcatgtaactcgccttgatcgttgggaaccggagctgaatgaagccataccaaacgacgagcgtgacaccacgatgcctgtagcaatggcaacaacgttgcgcaaactattaactggcgaactacttactctagcttcccggcaacaattaatagactggatggaggcggataaagttgcaggaccacttctgcgctcggcccttccggctggctggtttattgctgataaatctggagccggtgagcgtgggtctcgcggtatcattgcagcactggggccagatggtaagccctcccgtatcgtagttatctacacgacggggagtcaggcaactatggatgaacgaaatagacagatcgctgagataggtgcctcactgattaagcattggtaactgtcagaccaagtttactcatatatactttagattgatttaaaacttcatttttaatttaaaaggatctaggtgaagatcctttttgataatctcatgaccaaaatcccttaacgtgagttttcgttccactgagcgtcagaccccgtagaaaagatcaaaggatcttcttgagatcctttttttctgcgcgtaatctgctgcttgcaaacaaaaaaaccaccgctaccagcggtggtttgtttgccggatcaagagctaccaactctttttccgaaggtaactggcttcagcagagcgcagataccaaatactgtccttctagtgtagccgtagttaggccaccacttcaagaactctgtagcaccgcctacatacctcgctctgctaatcctgttaccagtggctgctgccagtggcgataagtcgtgtcttaccgggttggactcaagacgatagttaccggataaggcgcagcggtcgggctgaacggggggttcgtgcacacagcccagcttggagcgaacgacctacaccgaactgagatacctacagcgtgagctatgagaaagcgccacgcttcccgaagggagaaaggcggacaggtatccggtaagcggcagggtcggaacaggagagcgcacgagggagcttccagggggaaacgcctggtatctttatagtcctgtcgggtttcgccacctctgacttgagcgtcgatttttgtgatgctcgtcaggggggcggagcctatggaaaaacgccagcaacgcggcctttttacggttcctggccttttgctggccttttgctcacatgttctttcctgcgttatcccctgattctgtggataaccgtattaccgcctttgagtgagctgataccgctcctgttcgaattagcgccaaataacccgcccccagtgttcgccgtattgttaggtttgttaccgaaaaggccccctccggtggtggcgcttcctccaaatgcatttgtctgagattgttgttgctgctgaccaaatgatgcacctaatcctcctgtagatccggctggtttagcgccaaatagtccacctgtacttgggccggtgttttgtccagtttgagtcccaccaaacgaaaacccagtattcgcgtttccagtgctagctccgctggcctgaccaaagagcccacctgcaggtgtcgaagatgctttatttaatccaaacattgtgcccactacccgtgaaaaccctctcaattactgtttttatcgtctcatcacctgatcagtaactattctcacgattaatggtctttttcaactacatttatttgagaaagctgtaatacattccgtgttgagtgatatatacaacctcctttgctcgtcttttcgccaccgcagagcaagtaacaacagagacaaacaagaagaggttagaaagcaatttaaggagtagtttaacgagtactgaaaacgtcaaactaagtacttacgacttccaattaccggttgtaaagtttatctacgcaaatataacagttgcagcttgctttttttttcagcagctcttccgttattataaaatctgtttggcgttcgcacaagcgaaccgattcttttattattttctctctgccttttatttccgttcctgttaatagtttattttctaaaggatactgtcttcttccgtacttataatcgggttcacaataagcaattgactaatcctaggacgattcgtgtactataaggagaaaaaaaatcaacacttgtaacaacagcagcaacaaatatatatcagtacggtATGGGTATTCCAAAATTTTTCAGATACATCTCAGAGAGATGGCCTATGATTCTACAACTTATTGAAGGGACTCAGATTCCCGAGTTTGATAACCTGTATCTGGACATGAATTCGATTTTACATAACTGTACGCATGGTAACGACGATGACGTGACGAAGCGACTAACTGAAGAAGAGGTTTTTGCCAAGATCTGCACGTATATCGACCATCTTTTTCAAACCATCAAGCCCAAGCAAATTTTTTACATGGCTATCGATGGTGTGGCTCCCCGTGCGAAGATGAATCAACAGAGAGCTCGTAGGTTTAGAACTGCCATGGACGCCGAAAAAGCTATGAAAAAAGCTATTGAAAATGGTGACGAGATTCCTAAAGGTGAACCGTTCGACTCAAATTGTATTACTCCAGGTACTGAATTCATGGCCAAACTGACAAAAAATTTACAGTATTTCATTCATGACAAGATCTCTAACGATTCTAAGTGGAGAGAAGTACAAATTATATTTTCTGGCCATGAAGTTCCAGGTGAAGGTGAGCACAAAATCATGAATTTCATAAGGCATTTAAAATCACAGAAGGATTTTAACCAAAATACGAGACATTGTATTTATGGTCTTGATGCGGATTTGATCATGCTAGGTTTATCTACTCACGGGCCTCATTTTGCTCTATTAAGAGAAGAAGTCACGTTTGGGAGAAGGAATAGCGAAAAAAAATCTCTAGAGCATCAGAATTTCTTTCTTTTACACCTTTCTTTATTGAGAGAATACATGGAGTTAGAATTCAAAGAAATCGCCGATGAAATGCAATTTGAGTACGATTTTGAACGTATCTTGGATGATTTTATTCTTGTCATGTTCGTCATTGGTAATGATTTCTTGCCCAATTTGCCGGATTTACACCTAAATAAAGGTGCTTTCCCTGTCCTGTTACAAACTTTCAAAGAAGCTCTCTTACATACCGATGGCTACATTAATGAACACGGAAAAATAAACTTGAGAAGATTAGGAGTCTGGCTGGACTACTTGTCTCAATTCGAGTTGTTAAATTTCGAGAAGGATGATATAGATGTTGAATGGTTCAACAAACAACTAGAAAACATTTCTTTAGAAGGTGAAAGGAAAAGACAAAGGGTTGGTAAGAAATTATTGATTAAGCAACAAAAGAAACTGATCGGGAAGATAAAACCTTGGTTAATGGAGCAATTACAGGAAAAATTATCGCCTGATTTACCTGACGAAAAAATTCCGACCTTAGAGTTGCCCAAGGATTTGAATGTTAAAGATCATTTGGAATTTTTGAAAGAGTTTGCCTTCGATCTGGGTCTTTTCATAACGCATTCCAAGTCTAAGGACACTTACTCCTTAAAAATGGATCTTGATTCAATTAGTCCTGATGAAACTGAAGAAGAATTTCAAACTCGTGTCAATTCCATTAGAAAAACAATGAAGAAGTACCAAAACGCTATCTTCGTGGAAGATGAAGAAGAACTGGATACAGAAAAAACCATTTATAATGATAGATTTGAAAAATGGAAACACGAATATTATCATGACAAATTAAAATTCACCTCGGACAAGGAAGAAAAAGTGACAGATTTAGCTAAGGACTATGTTGAAGGTTTGCAATGGGTCTTGTATTATTACTATAGAGGCTGTCCATCTTGGTCATGGTATTATCCACACCACTACTCGCCAAGAATTTCAGATTTAGTCAAAGGTCTGGACCAAGACATTGAATTTGATTTAAGTAAGCCATTTACCCCATTCCAGCAATTAATGGCTGTCCTACCAGAAAGATCTAAAAATTTAATACCTCCAGCCTTTAGACCATTAATGTATGATGAACAATCACCAATTCACGATTTTTATCCAGCCGAAGTTCAACTGGATAAGAATGGCAAAACGGCCGATTGGGAAGCCGTTGTCTTGATATCGTTTGTTGACGAAGAAAGATTGATTGAGGCCATGCAACCGTATCTGGCTAAGTTATCGCCTGAAGAAAAAATCAGGAACCAATTTGGTAAAGACTTGATATACTCATTCAATCCTCAGGTTGATAACATTTACAAGAGTCCATTGGGCGGTATTTTCTCTGATATAGAACACAACCATTGTGTAGAGAAAGAGTACATCGCCATCCCACTCGATAGTTCTGAGATTCGGTACGGTTTGTTACCTGATGCCAAACTTGGTTCTGAAATGCTTGCTGGGTTTCCAACGTTGCTCTCTTTACCATTTACTAATTCATTGGAGTACAATGAAACAATGGTTTTCCAACAACCTTCCAGACAACAATCAATGGTTCTAAAAATAACTGACATATACCAAACAAACAACGTTACTTTGGAAGACTTCTCTAAGAGGCATTTAAACAAAATAATCTACACAAGATGGCCATATTTGAGGGAATCCAAACTAGTTTCTTTGACAGATGGACAAACTGTTTATGAATATCAAGAGTCCAATGACAAGAAAAAATTCAGATTTGTATCGAGACCTGCTGACAATCAAGACAAAAAGTTATTCAACAGTTTGAAGAATTCAATGCTAAGAAATTACGCAAAACAGAAAGCTGTCAAACTTGACCATGTGAAAGCTATTGCTACTGTTTGCCCTGTGACAGGTTTAGCGAGAGATCCTGAAGGTGGGTACGTCAAAACTTTTAGTTGTACTCCAGATCACTATCCACTGCAATTAGTTGTAGAATCCATCGCTAACGAAGATGAAAGGTATAAAGAAAGAGGACCCATTCCTATTGAGGAGGAATTTCCATTAAATTCTAAAGTTATTTTCTTGGGTGATTATGCTTATGGTGGCGAAACTACTATCGATGGTTACAGTAGTGATCGTAGATTAAAGATTACTGTAGAAAAGAAGTTTTTGGATAGTGAACCCACAATTGGTAAAGAAAGATTGCAAATGGATCACCAAGCTGTTCAGTATTACCCATCCTATATTGTTTCTAAGAATATGCACCTACATCCTTTGTTTTTATCTAAGATCACTTCCAAGTTTATGATTTCTGATGCTACTGGTAAGCACATTAATGTCGGTATTCCGGTAAAGTTTGAAGCTAGACACCAAAAAGTCTTAGGTTACGCGAGAAGAAACCCAAGAGGTTGGGAGTACTCAAATTTAACCATAAGCGTACTAAAAGAGTATAGACAAACTTTCCCTGAATTTTTCTTCAGATTGTCTAAGGTAGGCAACGATATTCCAGCTTTGGAGGACCTTTACCCCAATACTTCCACTAAGGAAGCCATGAATTTATTAGATGGTGTTAAGCAATGGTTAAAGTATGTCTCGTCCAAGTTCATCGCCGTTTCTTTGGAGTCGGACTCCTTAACCAAAACCTCGATTGCCGCTGTGGAAGATCATATTATGAAATACGCTGCTAACATTGAGGGTCATGAAAGAAAGCAGTTAGCCAAGGTTCCTCGCGAAGCAGTATTGAATCCAAGATCATCATTTGCACTCTTGCGTAGTCAAAAGTTCGACTTGGGTGATCGTGTTGTTTACATTCAAGATTCCGGTAAGGTTCCAATTTTCTCAAAAGGTACTGTTGTTGGTTATACCACTCTAAGTTCATCGTTGTCCATCCAGGTTTTATTTGATCATGAAATTGTGGCTGGTAATAACTTTGGTGGAAGATTGAACACAAATAGAGGATTGGGTCTTGATGCTTCTTTCCTATTAAATATCACTAATAGGCAATTCATTTATCATTCTAAGGCTTCCAAGAAGGCTTTGGAAAAGAAAAAACAACCAAATAATAGAAACAATACCGCTAAAACTGCTCGCAAGCCTCCACAAAAGCAACAGTCTGAAGAGAAGTTGAGAAAAGAGAGAGCGCATGATTTGTTGAATTACATCAAGAAGGATACCAATGAAAAGCATACTGAAGATGAAAAGGAAAAGAAATATCCATCTCAAAAGAATTCAAAGCCTGCGAAGAAAACTTTGTTGAAAAGGCCAAGTCAGCAAAACACCGAAAACAAGAAACAAGTCGATGTTAATGTAGCCAGCTCTGAGAAGCCATCACCCAATGGTTCAACTACTGCTGGTTCTATTTTTAATGCTGTAGCAAATCAATATTCTGATGGCATGGGCAATAATTTAAATATTCCTATTCCACCTCATCCACTTCCGGGAGCTAATGATACTGGGGATGTTGGCTTGCCCTACAACATTCCACCGGGTTTTGTTGCTCATCCCGGTGGCCCTCATCCGCTACCCCTTCACCAAATGCCTTATCCTAATATGAATGGCATTCCTATCCCACCACCACATGGATTTGGTCAACCAATGCCTTTTCCACACCCACATGCGATAGTAAATAACTCAGATCAGGGGAACATTGCTGTCAATGAGAAGGAAAGCCAAGACTTGAAAGAATTCATTAACGGTAAACAGAACAGTAATGGTTCAAGTGTGAGGGAAGAAACCACGGGTAGCAGGGAAACTGAACCAAACACCACTTCCAACATGAGCACTACCGACTCTCAATTTTCAAAGTCTGGAAATGATGTTGTTGGACGTGACATTggttacccatacgacgtcccagactacgccTGAaacatacgactaaaaacgaagtatattcgaggttactttaatagtatatctgagacctatataaagaggggtatttgtatttaatcgttgatcttgttaagaaaaagcttataacaaatggggattgtcaaagggtattttttacacaaagctttccgcatagttatatattatctcattttcaataatcctcctgtagggtgtagctttgcactttcttctcattgatctcattttgcttagcaaaccatttttcttcaaagccatttgatctgtggacaccgtcccatcttgacccaggcataatggcaaacctgttctcaggtgctggcttatcataaagcttgcggcccagtaaagatgtttttacagttctttctttgtcatgtgtaaatgttattgcagggtcttctatcgtcagactcgaggcagtttgatttttcttcttatcatgtgcatctacatttattccaagcttttgcacgtctcccatattcaaatttttcaggtattgctctctttccgcggctttctcatcttcatatttagatcgactaaaactagaatcgtctatcttggaatcttcctgaatcttgtgaccttgagcgtctctgtatatggtttttcgtgttttcgatttgtctgctactgtgacaagtggctcttgagccctgatttcctttagatcgttcttgctttcgttgccagtaattgacgatgcggaaggatgtgttattgcatgggaaagctcgtttgtttccaggttcttccatatattcttgcttttttgtttgtcaaacttgctgaatgaagcaactcctgacttctcctgttcttgttgcagtgtacttagccgttcttttactatcaaagaagttttgtctgagttagcgtctgattttgactctttcttcttcttttggtattttctccttacgcatctgtgcggtatttcacaccgcataggcaagtgcacaaacaatacttaaataaatactactcagtaataacctatttcttagcatttttgacgaaatttgctattttgttagagtcttttacaccatttgtctccacacctccgcttacatcaacaccaataacgccatttaatctaagcgcatcaccaacattttctggcgtcagtccaccagctaacataaaatgtaagctttcggggctctcttgccttccaacccagtcagaaatcgagttccaatccaaaagttcacctgtcccacctgcttctgaatcaaacaagggaataaacgaatgaggtttctgtgaagctgcactgagtagtatgttgcagtcttttggaaatacgagtcttttaataactggcaaaccgaggaactcttggtattcttgccacgactcatctccatgcagttggacgatatcaatgccgtaatcattgaccagagccaaaacatcctccttaggttgattacgaaacacgccaaccaagtatttcggagtgcctgaactatttttatatgcttttacaagacttgaaattttccttgcaataaccgggtcaattgttctctttctattgggcacacatataatacccagcaagtcagcatcggaatctagagcacattctgcggcctctgtgctctgcaagccgcaaactttcaccaatggaccagaactacctgtgaaattaataacagacatactccaagctgcctttgtgtgcttaatcacgtatactcacgtgctcaatagtcaccaatgccctccctcttggccctctccttttcttttttcgaccgaattaattcttaatcggcaaaaaaagaaaagctccggatcaagattgtacgtaaggtgacaagctatttttcaataaagaatatcttccactactgccatctggcgtcataactgcaaagtacacatatattacgatgctgtctattaaatgcttcctatattatatatatagtaatgtcgtttatggtgcactctcagtacaatctgctctgatgccgcatagttaagccagccccgacacccgccaacacccgctgacgcgccctgacgggcttgtctgctcccggcatccgcttacagacaagctgtgaccgtctccgggagctgcatgtgtcagaggttttcaccgtcatcaccgaaacgcgcga

>pPAR303
gacgaaagggcctcgtgatacgcctatttttataggttaatgtcatgataataatggtttcttaggacggatcgcttgcctgtaacttacacgcgcctcgtatcttttaatgatggaataatttgggaatttactctgtgtttatttatttttatgttttgtatttggattttagaaagtaaataaagaaggtagaagagttacggaatgaagaaaaaaaaataaacaaaggtttaaaaaatttcaacaaaaagcgtactttacatatatatttattagacaagaaaagcagattaaatagatatacattcgattaacgataagtaaaatgtaaaatcacaggattttcgtgtgtggtcttctacacagacaagatgaaacaattcggcattaatacctgagagcaggaagagcaagataaaaggtagtatttgttggcgatccccctagagtcttttacatcttcggaaaacaaaaactattttttctttaatttctttttttactttctatttttaatttatatatttatattaaaaaatttaaattataattatttttatagcacgtgatgaaaaggacccaggtggcacttttcggggaaatgtgcgcggaacccctatttgtttatttttctaaatacattcaaatatgtatccgctcatgagacaataaccctgataaatgcttcaataatattgaaaaaggaagagtatgagtattcaacatttccgtgtcgcccttattcccttttttgcggcattttgccttcctgtttttgctcacccagaaacgctggtgaaagtaaaagatgctgaagatcagttgggtgcacgagtgggttacatcgaactggatctcaacagcggtaagatccttgagagttttcgccccgaagaacgttttccaatgatgagcacttttaaagttctgctatgtggcgcggtattatcccgtattgacgccgggcaagagcaactcggtcgccgcatacactattctcagaatgacttggttgagtactcaccagtcacagaaaagcatcttacggatggcatgacagtaagagaattatgcagtgctgccataaccatgagtgataacactgcggccaacttacttctgacaacgatcggaggaccgaaggagctaaccgcttttttgcacaacatgggggatcatgtaactcgccttgatcgttgggaaccggagctgaatgaagccataccaaacgacgagcgtgacaccacgatgcctgtagcaatggcaacaacgttgcgcaaactattaactggcgaactacttactctagcttcccggcaacaattaatagactggatggaggcggataaagttgcaggaccacttctgcgctcggcccttccggctggctggtttattgctgataaatctggagccggtgagcgtgggtctcgcggtatcattgcagcactggggccagatggtaagccctcccgtatcgtagttatctacacgacggggagtcaggcaactatggatgaacgaaatagacagatcgctgagataggtgcctcactgattaagcattggtaactgtcagaccaagtttactcatatatactttagattgatttaaaacttcatttttaatttaaaaggatctaggtgaagatcctttttgataatctcatgaccaaaatcccttaacgtgagttttcgttccactgagcgtcagaccccgtagaaaagatcaaaggatcttcttgagatcctttttttctgcgcgtaatctgctgcttgcaaacaaaaaaaccaccgctaccagcggtggtttgtttgccggatcaagagctaccaactctttttccgaaggtaactggcttcagcagagcgcagataccaaatactgtccttctagtgtagccgtagttaggccaccacttcaagaactctgtagcaccgcctacatacctcgctctgctaatcctgttaccagtggctgctgccagtggcgataagtcgtgtcttaccgggttggactcaagacgatagttaccggataaggcgcagcggtcgggctgaacggggggttcgtgcacacagcccagcttggagcgaacgacctacaccgaactgagatacctacagcgtgagctatgagaaagcgccacgcttcccgaagggagaaaggcggacaggtatccggtaagcggcagggtcggaacaggagagcgcacgagggagcttccagggggaaacgcctggtatctttatagtcctgtcgggtttcgccacctctgacttgagcgtcgatttttgtgatgctcgtcaggggggcggagcctatggaaaaacgccagcaacgcggcctttttacggttcctggccttttgctggccttttgctcacatgttctttcctgcgttatcccctgattctgtggataaccgtattaccgcctttgagtgagctgataccgctcctgttcgaattagcgccaaataacccgcccccagtgttcgccgtattgttaggtttgttaccgaaaaggccccctccggtggtggcgcttcctccaaatgcatttgtctgagattgttgttgctgctgaccaaatgatgcacctaatcctcctgtagatccggctggtttagcgccaaatagtccacctgtacttgggccggtgttttgtccagtttgagtcccaccaaacgaaaacccagtattcgcgtttccagtgctagctccgctggcctgaccaaagagcccacctgcaggtgtcgaagatgctttatttaatccaaacattgtgcccactacccgtgaaaaccctctcaattactgtttttatcgtctcatcacctgatcagtaactattctcacgattaatggtctttttcaactacatttatttgagaaagctgtaatacattccgtgttgagtgatatatacaacctcctttgctcgtcttttcgccaccgcagagcaagtaacaacagagacaaacaagaagaggttagaaagcaatttaaggagtagtttaacgagtactgaaaacgtcaaactaagtacttacgacttccaattaccggttgtaaagtttatctacgcaaatataacagttgcagcttgctttttttttcagcagctcttccgttattataaaatctgtttggcgttcgcacaagcgaaccgattcttttattattttctctctgccttttatttccgttcctgttaatagtttattttctaaaggatactgtcttcttccgtacttataatcgggttcacaataagcaattgactaatcctaggacgattcgtgtactataaggagaaaaaaaatcaacacttgtaacaacagcagcaacaaatatatatcagtacggtATGGGTATTCCGAAATTTTTTAGATATATCTCAGAGAGATGGCCCATGATTTTACAACTCATTGAAGGGACTCAGATTCCAGAATTCGATAACTTGTATCTGGATATGAATTCAATTTTACACAATTGTACGCATGGTAACGACGATGACGTAACCAAGCGGCTAACTGAAGAAGAAGTCTTTGCTAAGATATGTACGTATATCGACCATCTTTTCCAAACTATCAAGCCCAATAAGATTTTTTACATGGCTATTGATGGTGTGGCCCCTCGTGCAAAAATGAATCAACAGAGAGCTCGTAGATTCAGAACTGCCATGGACGCAGAAAAGGCTATGAAAAAGGCCATTGAAAATGGAGACGAAATTCCTAAAGGTGAGCCATTCGACTCCAACTCCATTACACCGGGCACAGAATTCATGGCTAAATTGACCAAGAACTTACAATATTTTATTCATGACAAAATTTCCAACGATTCTAAATGGAGAGAGGTGCAAATCATATTTTCCGGTCACGAAGTTCCAGGTGAAGGTGAACACAAAATCATGAACTTTATAAGGCATCTAAAATCTCAGAAGGACTTCAATCAGAATACGAGACATTGTATTTACGGTCTTGATGCGGATTTGATCATGCTTGGTCTGTCCACTCACGGGCCTCACTTCGCGCTTTTGAGAGAAGAAGTCACATTTGGTAGAAGAAATAGCGAAAAGAAATCCCTCGAGCATCAGAACTTCTACTTATTACATCTTTCTTTATTGAGAGAATATATGGAACTGGAATTCAAAGAAATTGCTGATGAAATGCGATTTGAATATGATTTTGAACGTATCTTGGACGATTTTATCCTCGTCATGTTCGTCATTGGTAACGATTTCTTGCCCAATTTGCCGGATTTGCACTTAAATAAAGGTGCTTTCCCTGTCTTGTTACAGACTTTCAAAGAAGCTCTGTTACATACGGATGGCTATATTAATGAACATGGTAAGATAAATTTGAAAAGGTTGGGAGTCTGGTTGGATTATCTATCTCAGTTCGAGCTATTAAATTTCGAGAAGGAGGATATAGATGTTGAGTGGTTCAACAAGCAACTAGAAAATATCTCTTTAGATGGTGAAAGGAAAAGACAAAGGGTTGGTAAAAAATTGTTGGTCAAGCAACAAAAGAAATTAATTGGAAGTATAAAGCCATGGTTGATGGAACAACTACAAGGTAAAATATCACCAGACTTGCCAGATGAAAAAATTCCCACCCTAGAGTTACCTAGAGACTTGGACATTAAAGACCATTTAGAATTTTTGAAAGAATTTGCCTTTGATTTGGGCCTCTTCATAACGCATTCCAAATCCAAGAACACTTACTCTTTAAAATTGGATCTTGATTCCATCAACCCTGACGAAACAGATGAAGAATTTCAAAATCGTGTTAATTCTACTAGGAAAACAATAAAGAAATATCAAAATGCTATTATTGTGGAAGATAAAGAGGAATTGGAAACTGAAAAAACCATCTACAATGAAAGATTCGAACATTGGAAACATGAATATTATCGGGACAAATTAAAATATGCGTCAGACTGTGAGGAAAGAGTTACAGATCTTTCTAAGGACTACGTTGAAGGTTTGCAATGGGTCTTGTATTACTATTATAGAGGTTGTCCATCTTGGTCTTGGTATTACCCACACCATTATGCACCAAGAATCTCCGATTTAGTAAAAGGTTTGGATCAAGACATTGAATTTGACTTGAGCAAGCCCTTTACGCCATTCCAGCAACTAATGGCTGTCCTACCAGAAAGATCTAAAAATCTTATACCTCCAGCCTTCAGGCCATTAATGTACGATGAACAATCGCCAATTCACGATTTTTATCCTGCTGAAGTCCAACTAGATAAGAATGGTAAAACGGCTGATTGGGAAGCCGTTGTCTTGATATCATTTGTGGACGAAAAAAGATTGATTGAGGCAATGCAACCTTACTTGTCCAAACTGTCGCCTGAAGAAAAAACTAGGAATCAATTTGGTAAAGACTTGATATACTCGTTCAATCCGCAAGTTGATGTCATTTACAAGAGTCCACTGGGTGGCATTTTCTCTGATATAGAACACAACCATTGTGTGGAGAAAGAGTACGTAACTGTCCCATTGGATAGTTCTGATATTCGTTATGGTTTATTGCCTAATGCTAAACTCGGTGCTGAAATGCTGGCTGGTTTTCCAACGTTACTGTCATTACCTTTTACTAATTCATTGGAGTATAATGAAACCATGGTATTTCAACAGCCTTCCAGACAACAATCGATGGTTTTGCAAATAACAGATATATATCAAATGAATAACGTTACTCTCGAAGACTTTTCCAAAAGGCATTTGAATAAAGTAATCTATACAAGATGGCCATGTTTGAGAGAGTCTAAGTTAGTTTCATTGACAGATGGTAAAACTATCTATGAATATCAAGAGTCAAATGACAAGAAAAAAACCAGATTTGTATCTAAACCTACTGATACTCAGGATAAGAAACTTTTCAACAGTTTGAGAAATTCAATGCTTAGGATGTACGCTAAACAGAAAGCTGTTAAATTGGGACCAGTGGAAGCCATTGCCACTGTTTTCCCTGTGACCGGTTTAGTGAGAGATCATGAAGGTGGTTACGTTAAGACTTTTAGTTCTACTCCAGATTACTATCCTTTGCAATTAGTTGTTGAATCTGTGGTCAACGAAGATGAAAGATATAAGGAAAGAGGACCCATTCCAATTGAAGAGGAGTTTCCATTGGACTCGAAAGTTATTTTTTTGGGTGATTATGCCTATGGTGGCGAAACCACCATTGATGGTTACAGTAGCGACCGTAGGCTAAAGATTACGGTAGAAAAGAAGCTTCTTGATAGTGAACCCACGATTGGTAAGGAAAGGTTACAAATGGACCACCAAGCTGTTCAGTATTTCCCATCTTATATCGTTTCCAAGAATATGCACTTACATCCACTGTTTTTGTCCAAGATTACATCCAAGTTCATGATTACTGACGCTACTGGTAAACACATTAATGTTGGTATTCCTGTTAAGTTTGAGGCTAGACATCAAAAGGTTTTGGGTTACGCAAGAAGAAATCCAAGAGGTTGGGAATACTCAAATTTAACCATAAATGTCTTGAAAGAGTACAGACAAACCTTCCCAGAATTTTTCTACAGGTTGTCTAAGGTAGGTAATGATATCCCAGTTTTGGAGGACCTTTTCCCCAATATTTCCACAAAAGAAGCTATGAATTCGCTAGACGGTGTCAAGCAATGGCTAAAGTATGTCTCTTCAAAGTTTATTGCCGTGTCCTTGGAGTCTGATTCTTTAACCAAAACATCTATTGCTGCTGTGGAAGAGCATATTATGAAATATGCCGCTAACATTGGAGGACATGAAAGAAAACAGTTAGCAAAAGTTCCTCGCAAAGCTGTATTGAATCCAAGATCATCATTCGCACTCTTACGTAGTCAAAAGTTTGATTTGGGTGACCGTGTTGTCTACATCCAAGACTCCGGTAAAGTTCCAATTTTCTCAAAAGGTACCGTTGTCGGTTATACCACTCTCAGTTCATCCTTGTCCATTCAGGTTTTGTTTGATAATGAAATCGTGGCCGGAAATGACTTTGGAGGTAGATTACGCACGAACAGAGGATTAGGTCTTGATGCTTCTTTCTTACTGAACATTACTAACAGGCAATTCATCTACCACTCGAAGGCTTCCAAGAAAGTTTTAGATAAGAAAAAACAACCTTATAATAAAACCAATAATACTAAAGCTGCTCACAAGACCCAGCCAAAGCCACAATCTGAAGAAAAGTTAAGAAAGGAGAGGGCACACGACTTATTGAATTATATTAAAAAGGATACTAATGAAAAGGAAGCCGAAAGTGAAAAGGATAAGAAAATGACATCTCAGAAAAGTTTCAAACCTGCTAAGAAGACTTTATTGAAAAGACCTACTCAGCAAAACAGTCCAAACAGTGAAATCAAGCAAGTTGATGTAATCAGTTCTGAAAAAGCATCACTTAATGATCCAACTGTCGCCGGTTCCATTTTCAACGCGGTAGCAAATCAGTATTCCGATGGTATGGGCAATCATACAAATATCCCAATTCCACCTCATCCAATGGCTATGGTAGGAGGTCCTCTTTTAGGGGCGAATGATACTCCGGGTGTTGCTTTGCCGTACAATATTCCTCCAAATTTTATTGCCCATCCCAATGGTCCTCACCCACTGACCTCTCAACAGATGCCTTATCCCAATATGAATGGAGTTCCTATCCCACCACCACGTGGCTTTGGTCAGCCAATTCCTTTTTCACACCCACATCATATGGCTAATCTTCCAGATCAAGGAAGTCGCATTGTCGTCAACGAAAAGGAAAGTCAAGATTTGAAGAAAATTATTAATGGCGCACACGATATCAATGGTTTAAATGCGGACAAAATATTCAAACGTAGCGAGCAAAATGAGACAAAAACTACTTCTAGCGCCATGGCTGCCGAGTTCCAATCTCCAAAGCCAGGGAATAATGGTGCTGAACGTGAAAAAAAATCTGATggttacccatacgacgtcccagactacgccTGAaacatacgactaaaaacgaagtatattcgaggttactttaatagtatatctgagacctatataaagaggggtatttgtatttaatcgttgatcttgttaagaaaaagcttataacaaatggggattgtcaaagggtattttttacacaaagctttccgcatagttatatattatctcattttcaataatcctcctgtagggtgtagctttgcactttcttctcattgatctcattttgcttagcaaaccatttttcttcaaagccatttgatctgtggacaccgtcccatcttgacccaggcataatggcaaacctgttctcaggtgctggcttatcataaagcttgcggcccagtaaagatgtttttacagttctttctttgtcatgtgtaaatgttattgcagggtcttctatcgtcagactcgaggcagtttgatttttcttcttatcatgtgcatctacatttattccaagcttttgcacgtctcccatattcaaatttttcaggtattgctctctttccgcggctttctcatcttcatatttagatcgactaaaactagaatcgtctatcttggaatcttcctgaatcttgtgaccttgagcgtctctgtatatggtttttcgtgttttcgatttgtctgctactgtgacaagtggctcttgagccctgatttcctttagatcgttcttgctttcgttgccagtaattgacgatgcggaaggatgtgttattgcatgggaaagctcgtttgtttccaggttcttccatatattcttgcttttttgtttgtcaaacttgctgaatgaagcaactcctgacttctcctgttcttgttgcagtgtacttagccgttcttttactatcaaagaagttttgnnnnnnnntctgagttagcgtctgattttgactctttcttcttcttttggtattttctccttacgcatctgtgcggtatttcacaccgcataggcaagtgcacaaacaatacttaaataaatactactcagtaataacctatttcttagcatttttgacgaaatttgctattttgttagagtcttttacaccatttgtctccacacctccgcttacatcaacaccaataacgccatttaatctaagcgcatcaccaacattttctggcgtcagtccaccagctaacataaaatgtaagctttcggggctctcttgccttccaacccagtcagaaatcgagttccaatccaaaagttcacctgtcccacctgcttctgaatcaaacaagggaataaacgaatgaggtttctgtgaagctgcactgagtagtatgttgcagtcttttggaaatacgagtcttttaataactggcaaaccgaggaactcttggtattcttgccacgactcatctccatgcagttggacgatatcaatgccgtaatcattgaccagagccaaaacatcctccttaggttgattacgaaacacgccaaccaagtatttcggagtgcctgaactatttttatatgcttttacaagacttgaaattttccttgcaataaccgggtcaattgttctctttctattgggcacacatataatacccagcaagtcagcatcggaatctagagcacattctgcggcctctgtgctctgcaagccgcaaactttcaccaatggaccagaactacctgtgaaattaataacagacatactccaagctgcctttgtgtgcttaatcacgtatactcacgtgctcaatagtcaccaatgccctccctcttggccctctccttttcttttttcgaccgaattaattcttaatcggcaaaaaaagaaaagctccggatcaagattgtacgtaaggtgacaagctatttttcaataaagaatatcttccactactgccatctggcgtcataactgcaaagtacacatatattacgatgctgtctattaaatgcttcctatattatatatatagtaatgtcgtttatggtgcactctcagtacaatctgctctgatgccgcatagttaagccagccccgacacccgccaacacccgctgacgcgccctgacgggcttgtctgctcccggcatccgcttacagacaagctgtgaccgtctccgggagctgcatgtgtcagaggttttcaccgtcatcaccgaaacgcgcga

>pPAR302
gacgaaagggcctcgtgatacgcctatttttataggttaatgtcatgataataatggtttcttaggacggatcgcttgcctgtaacttacacgcgcctcgtatcttttaatgatggaataatttgggaatttactctgtgtttatttatttttatgttttgtatttggattttagaaagtaaataaagaaggtagaagagttacggaatgaagaaaaaaaaataaacaaaggtttaaaaaatttcaacaaaaagcgtactttacatatatatttattagacaagaaaagcagattaaatagatatacattcgattaacgataagtaaaatgtaaaatcacaggattttcgtgtgtggtcttctacacagacaagatgaaacaattcggcattaatacctgagagcaggaagagcaagataaaaggtagtatttgttggcgatccccctagagtcttttacatcttcggaaaacaaaaactattttttctttaatttctttttttactttctatttttaatttatatatttatattaaaaaatttaaattataattatttttatagcacgtgatgaaaaggacccaggtggcacttttcggggaaatgtgcgcggaacccctatttgtttatttttctaaatacattcaaatatgtatccgctcatgagacaataaccctgataaatgcttcaataatattgaaaaaggaagagtatgagtattcaacatttccgtgtcgcccttattcccttttttgcggcattttgccttcctgtttttgctcacccagaaacgctggtgaaagtaaaagatgctgaagatcagttgggtgcacgagtgggttacatcgaactggatctcaacagcggtaagatccttgagagttttcgccccgaagaacgttttccaatgatgagcacttttaaagttctgctatgtggcgcggtattatcccgtattgacgccgggcaagagcaactcggtcgccgcatacactattctcagaatgacttggttgagtactcaccagtcacagaaaagcatcttacggatggcatgacagtaagagaattatgcagtgctgccataaccatgagtgataacactgcggccaacttacttctgacaacgatcggaggaccgaaggagctaaccgcttttttgcacaacatgggggatcatgtaactcgccttgatcgttgggaaccggagctgaatgaagccataccaaacgacgagcgtgacaccacgatgcctgtagcaatggcaacaacgttgcgcaaactattaactggcgaactacttactctagcttcccggcaacaattaatagactggatggaggcggataaagttgcaggaccacttctgcgctcggcccttccggctggctggtttattgctgataaatctggagccggtgagcgtgggtctcgcggtatcattgcagcactggggccagatggtaagccctcccgtatcgtagttatctacacgacggggagtcaggcaactatggatgaacgaaatagacagatcgctgagataggtgcctcactgattaagcattggtaactgtcagaccaagtttactcatatatactttagattgatttaaaacttcatttttaatttaaaaggatctaggtgaagatcctttttgataatctcatgaccaaaatcccttaacgtgagttttcgttccactgagcgtcagaccccgtagaaaagatcaaaggatcttcttgagatcctttttttctgcgcgtaatctgctgcttgcaaacaaaaaaaccaccgctaccagcggtggtttgtttgccggatcaagagctaccaactctttttccgaaggtaactggcttcagcagagcgcagataccaaatactgtccttctagtgtagccgtagttaggccaccacttcaagaactctgtagcaccgcctacatacctcgctctgctaatcctgttaccagtggctgctgccagtggcgataagtcgtgtcttaccgggttggactcaagacgatagttaccggataaggcgcagcggtcgggctgaacggggggttcgtgcacacagcccagcttggagcgaacgacctacaccgaactgagatacctacagcgtgagctatgagaaagcgccacgcttcccgaagggagaaaggcggacaggtatccggtaagcggcagggtcggaacaggagagcgcacgagggagcttccagggggaaacgcctggtatctttatagtcctgtcgggtttcgccacctctgacttgagcgtcgatttttgtgatgctcgtcaggggggcggagcctatggaaaaacgccagcaacgcggcctttttacggttcctggccttttgctggccttttgctcacatgttctttcctgcgttatcccctgattctgtggataaccgtattaccgcctttgagtgagctgataccgctcctgttcgaattagcgccaaataacccgcccccagtgttcgccgtattgttaggtttgttaccgaaaaggccccctccggtggtggcgcttcctccaaatgcatttgtctgagattgttgttgctgctgaccaaatgatgcacctaatcctcctgtagatccggctggtttagcgccaaatagtccacctgtacttgggccggtgttttgtccagtttgagtcccaccaaacgaaaacccagtattcgcgtttccagtgctagctccgctggcctgaccaaagagcccacctgcaggtgtcgaagatgctttatttaatccaaacattgtgcccactacccgtgaaaaccctctcaattactgtttttatcgtctcatcacctgatcagtaactattctcacgattaatggtctttttcaactacatttatttgagaaagctgtaatacattccgtgttgagtgatatatacaacctcctttgctcgtcttttcgccaccgcagagcaagtaacaacagagacaaacaagaagaggttagaaagcaatttaaggagtagtttaacgagtactgaaaacgtcaaactaagtacttacgacttccaattaccggttgtaaagtttatctacgcaaatataacagttgcagcttgctttttttttcagcagctcttccgttattataaaatctgtttggcgttcgcacaagcgaaccgattcttttattattttctctctgccttttatttccgttcctgttaatagtttattttctaaaggatactgtcttcttccgtacttataatcgggttcacaataagcaattgactaatcctaggacgattcgtgtactataaggagaaaaaaaatcaacacttgtaacaacagcagcaacaaatatatatcagtacggtATGGGTATCCCAAAATTCTTCAGATATATCTCAGAAAGATGGCCCATGATTTTACAACTCATTGAAGGAACACAGATTCCTGAGTTCGACAACTTATACCTAGATATGAATTCGATTTTACATAATTGTACACATGGTAACGACGACGACGTAACTAAGCGATTAACCGAAGAAGAGGTATTTGCCAAAATCTGCACGTATATCGACCATCTTTTTCAAACAATTAAGCCCAAGAAAATTTTTTACATGGCTATTGATGGGGTGGCTCCTCGTGCGAAGATGAATCAACAAAGGGCTCGTAGATTTAGAACCGCTATGGATGCAGAAAAAGCTTTGAGAAAAGCTATTGAAAATGGTGAGGAAATTCCCAAGGGAGAGCCATTTGATTCGAATTCTATTACTCCCGGTACGGAGTTTATGGCCAAACTGACCAAAAACTTACAGTATTTTATTCATGACAAAATTTCCAACGATTCCAAATGGAGAGAAGTGCAAATCATTTTTTCCGGTCATGAAGTTCCAGGTGAAGGTGAACACAAAATCATGAACTTTATAAGGCACTTGAAATCTCAAAAGGATTTCAACCAAAATACAAGACATTGTATTTACGGTCTTGATGCGGATTTGATTATGTTGGGTTTATCCACTCATGGGCCTCATTTTGCTTTGTTAAGAGAAGAAGTCACGTTTGGCAGAAGAAATAGTGAAAAAAAATCACTCGAGCATCAGAATTTCTACCTACTACATCTCTCCTTGTTAAGAGAATACATGGAGTTAGAATTCAAAGAAATTGCAGATGAAATGCAATTTGAGTATGATTTTGAACGTATTTTGGATGATTTTATTCTTGTTATGTTCGTGATTGGTAATGATTTCTTGCCCAATTTGCCTGATTTACACCTGAATAAAGGGGCTTTTCCTGTTTTGCTACAAACTTTTAAAGAAGCTCTTTTACACACTGATGGCTACATTAATGAACATGGTAAGATAAATTTAAAAAGATTAGGCGTCTGGTTGAATTATTTATCTCAATTCGAACTATTAAATTTTGAAAAAGATGATATAGACGTTGAGTGGTTCAACAAGCAATTAGAAAACATTTCTTTAGAAGGTGAAAGGAAAAGACAAAGGGTTGGTAAAAAACTACTGGTTAAGCAACAAAAAAAATTAATCGGAAGTATAAAACCATGGTTAATGGAGCAATTACAGGAAAAAATATCGCCTGATCTACCAGATGAAAGCATTCCAACTTTAGAATTGCCTAAGGACTTAGATATCAAAGACCATTTAGAATTCTTAAAGGAATTTGCTTTTGATATAGGTCTCTTCATAACGCATTCTAAATCCAAGAATAGTTATTCCCTTAAAATGGATCTTGATTCTATTAACCCTGATGAAACAGAAGAAGAGTTTGAAAATCGTGTTAATACTATTAGGAAAACAATAAAAAAATACCAAAATGCAATCATCGTGGAGGATAAAGAAGAATTAGAAACCGAAAAAACCATCTACAATGAAAGGTTTGAACATTGGAAACATGAATATTACCATGACAAATTAAAGTTCACGTCAAACAGTGAAGAAAAAGTAATGAATCTTGCTAGTGACTACGTTGAAGGTTTACAATGGGTTCTGTATTATTATTATAGAGGATGCCCATCTTGGTCATGGTATTATCCACACCATTATGCACCAAGAATCTCTGATTTGGTCAAAGGTTTAGATCAAGACATTGAATTTGATTTAAGTAAACCTTTTACTCCATTCCAGCAATTAATGGCTGTCTTACCAGAAAGATCAAAGAATCTGATACCTCCTGCCTTTAGGCCATTAATGTACGATGAACAGTCACCGATTCACGATTTTTATCCAGCTGAGGTTCAACTGGATAAGAATGGTAAGACAGCTGATTGGGAAGCTGTTGTTTTGATATCATTCGTTGATGAAAAAAGGCTAATCGAGGCCATGCAACCTTATTTGTCCAAGTTGTCACCTGAAGAAAAAAATAGGAACCAATTTGGTAAGGACTTGATATACTCTTTTAATCCTCAAGTTGACAACATCTACAAGAGCCCATTGGGTGGCATTTTTTCTGATATAGAACACAACCATTGTGTTGAGAAAGAGTATATCACTATCCCATTAAACAGCTCCGAGATTCGTTATGGTTTATTGCCTAATGCTAAACTCGGTGCTGAAATGTTGGCGGGTTTTCCAACGTTACTGTCTTTACCATTTACTAATTCATTGGAGTACAATGAAACGATGGTTTTCCAACAGCCTTCTAAACAGCAGTCAATGGTTTTACAAATAACTGATATATATCAAACGAATAACATTACTTTGGAAGACTTTTCGAAGAGGCATCTGAACAAAGTTATTTATACAAGATGGCCATATTTGAGAGAATCCAAATTGGTCTCTTTGACAGATGGTAAGACTATCTATGAATATCAAGAGTCTAATGATAAGAAAAGAATCAGATTTGTATCAAAACCTACTGACGCTCAGGACAAGAAGCTATTTAACAGTTTGAAGAATTCAATGCTAAGGATGTACGCTAAACAAAAAGCTGTTAAATTAGGACATGTGGAAGCTATTGCTACTGTTTTTCCTGTGACTGGTTTAGTAAGGGATTCTGATGGTGGTTATATCAAGACTTTTAGTTCTACCCCAGATCACTATCCATTGCAATTAGTTGTTGAATCTGTTTCCAACGAAGATGAAAGATATAAGGAAAGAGGACCAATTCCTATCGAAGAGGAATTTCCATTAAAATCGAAAGTTATCTTCTTGGGAGATTATGCTTATGGTGGCGAAACCACCATTGATGGTTACAGCAGCGATCGCAGACTGAAGATTACTGTAGAAAAGAAGTTTTTGGATAGTGAACCTACCATTGGTAAAGAAAGGCTACAAATCGATCATCAAGCCGTCAAATATTACCCATCTTACATTGTATCTAAGAATTTGCACCTGCACCCATTGTTTTTGTCTAAGATTACTTCTAAGTTTATGATTACTGACGCTAATGGTAAGCATATTAATGTCGGTATACCAGTTAAGTTTGAAGCTAGACACCAAAAGGTTTTAGGTTACGCAAGAAGAAATCCAAGGGGCTGGGAGTATTCAAATTTAACAATAAATGTATTGAAAGAGTATAGACAGACATTTCCTGAATTTTTCTTCAGGTTGTCAAAGGTGGGTAATGATATACCAGTTTTGGAGGACCTTTTCCCTAATTCCTCCACCAAGGAAGCCATGAATTTTTTAGATGGTATTAAGCAATGGCTGAAGTATGTTTCGTCGAAGTTTATTGCCGTATCTTTAGAATCAGATTCTTTAACCAAAACATCTATTGCTGCTGTGGAGGATCACATAATGAAATATGCAGCTAATATTGAAGGACATGAAAAAAAGCAGCTGGCTAAAGTTCCTCGCGAAGCCGTTTTGAATCCAAGATCATCATTTGCACTTTTACGTAGTCAAAAATTCGATTTGGGTGATCGTGTTGTTTACATCCAAGATTCCGGTAAGGTCCCAATTTTCTCAAAGGGTACTGTTGTGGGTTACACCACTCTCAGTTCATCATTGTCCATTCAGGTCTTATTTGATCATGAAATCGTGGCAGGTAACAACTTTGGCGGCAGACTACACACAAATAGAGGGTTAGGTCTTGATGCCTCTTTCTTGTTAAACGTCACTAATAGACAATTCATCTACCACTCAAAGGCTTCCAAGAAGGCTTTGGAAAAGAAAAAACAACCTAACAGCAGAAACAATAATTCCAAAGCTGGTCACAAAAATGCGCCAAAGCTGCAACCTGAGGAAAAGCTAAGAAAAGAAAGAGCTCATGACTTACTGAATTATATTAAAAAGGATTCGAATGAAAAGGGTTCCGAAGGAGGAGATAACAAGAATGTGGTACCTCAAGGAGATTCTAAACCTGTCAAAAAAACTATATTGAAAAGGCCAGCTCAGAAAACCAGCGAAGGTCAGCAGCAAGTTGATGTGACCATTTCTGAAAAAGTTCCACTTAATAATCCAACCGTTGCCGGCTCTATTTTTAACGCCGTAGCAAATCAATATTCCGATGGTATAGGCAATAATTTGAACATCCCAGTTGTACCTCATCTAATGAGTGTTGCTGGAGGCCCTATTCCTGGAGCGAATGATGCTGTTGATGTCGGGTTGCCTTACAATATCCCCCCCAGTTTCATTGCCCATCCTAATGGTCCTCACCCGCTGCCTCTCCACCAAATGCCTTACCCTAATATGAATGGAATCTCTATTCCACAATCACATGGTTTCAGTCAACCAGTTCCCTTCCCTCCTCCACCTCCTATGACCAGTTTTTCAGAACAAGGAACTCAGATTGTCGTCAATGAAAAAGAAAGTCAGGATTTGAAAAATTTTATTACTGGTAAACAGAATGGTAATGGTTCGAGTATAAGTAAACAAGCCAAAGGTAGTAGGAAACAAGAGACTAAACCCTTTTCTGGTACAAACACTACCGAATGTCTATCGCCAAAGTCAGGACACAATACCGCCAAACTTGATAGTAAGAAGGAGGAGTCTCATggttacccatacgacgtcccagactacgccTGAaacatacgactaaaaacgaagtatattcgaggttactttaatagtatatctgagacctatataaagaggggtatttgtatttaatcgttgatcttgttaagaaaaagcttataacaaatggggattgtcaaagggtattttttacacaaagctttccgcatagttatatattatctcattttcaataatcctcctgtagggtgtagctttgcactttcttctcattgatctcattttgcttagcaaaccatttttcttcaaagccatttgatctgtggacaccgtcccatcttgacccaggcataatggcaaacctgttctcaggtgctggcttatcataaagcttgcggcccagtaaagatgtttttacagttctttctttgtcatgtgtaaatgttattgcagggtcttctatcgtcagactcgaggcagtttgatttttcttcttatcatgtgcatctacatttattccaagcttttgcacgtctcccatattcaaatttttcaggtattgctctctttccgcggctttctcatcttcatatttagatcgactaaaactagaatcgtctatcttggaatcttcctgaatcttgtgaccttgagcgtctctgtatatggtttttcgtgttttcgatttgtctgctactgtgacaagtggctcttgagccctgatttcctttagatcgttcttgctttcgttgccagtaattgacgatgcggaaggatgtgttattgcatgggaaagctcgtttgtttccaggttcttccatatattcttgcttttttgtttgtcaaacttgctgaatgaagcaactcctgacttctcctgttcttgttgcagtgtacttagccgttcttttactatcaaagaagttttgtctgagttagcgtctgattttgactctttcttcttcttttggtattttctccttacgcatctgtgcggtatttcacaccgcataggcaagtgcacaaacaatacttaaataaatactactcagtaataacctatttcttagcatttttgacgaaatttgctattttgttagagtcttttacaccatttgtctccacacctccgcttacatcaacaccaataacgccatttaatctaagcgcatcaccaacattttctggcgtcagtccaccagctaacataaaatgtaagctttcggggctctcttgccttccaacccagtcagaaatcgagttccaatccaaaagttcacctgtcccacctgcttctgaatcaaacaagggaataaacgaatgaggtttctgtgaagctgcactgagtagtatgttgcagtcttttggaaatacgagtcttttaataactggcaaaccgaggaactcttggtattcttgccacgactcatctccatgcagttggacgatatcaatgccgtaatcattgaccagagccaaaacatcctccttaggttgattacgaaacacgccaaccaagtatttcggagtgcctgaactatttttatatgcttttacaagacttgaaattttccttgcaataaccgggtcaattgttctctttctattgggcacacatataatacccagcaagtcagcatcggaatctagagcacattctgcggcctctgtgctctgcaagccgcaaactttcaccaatggaccagaactacctgtgaaattaataacagacatactccaagctgcctttgtgtgcttaatcacgtatactcacgtgctcaatagtcaccaatgccctccctcttggccctctccttttcttttttcgaccgaattaattcttaatcggcaaaaaaagaaaagctccggatcaagattgtacgtaaggtgacaagctatttttcaataaagaatatcttccactactgccatctggcgtcataactgcaaagtacacatatattacgatgctgtctattaaatgcttcctatattatatatatagtaatgtcgtttatggtgcactctcagtacaatctgctctgatgccgcatagttaagccagccccgacacccgccaacacccgctgacgcgccctgacgggcttgtctgctcccggcatccgcttacagacaagctgtgaccgtctccgggagctgcatgtgtcagaggttttcaccgtcatcaccgaaacgcgcga

>pPAR301
atattacgatgctgtctattaaatgcttcctatattatatatatagtaatgtcgtttatggtgcactctcagtacaatctgctctgatgccgcatagttaagccagccccgacacccgccaacacccgctgacgcgccctgacgggcttgtctgctcccggcatccgcttacagacaagctgtgaccgtctccgggagctgcatgtgtcagaggttttcaccgtcatcaccgaaacgcgcgagacgaaagggcctcgtgatacgcctatttttataggttaatgtcatgataataatggtttcttaggacggatcgcttgcctgtaacttacacgcgcctcgtatcttttaatgatggaataatttgggaatttactctgtgtttatttatttttatgttttgtatttggattttagaaagtaaataaagaaggtagaagagttacggaatgaagaaaaaaaaataaacaaaggtttaaaaaatttcaacaaaaagcgtactttacatatatatttattagacaagaaaagcagattaaatagatatacattcgattaacgataagtaaaatgtaaaatcacaggattttcgtgtgtggtcttctacacagacaagatgaaacaattcggcattaatacctgagagcaggaagagcaagataaaaggtagtatttgttggcgatccccctagagtcttttacatcttcggaaaacaaaaactattttttctttaatttctttttttactttctatttttaatttatatatttatattaaaaaatttaaattataattatttttatagcacgtgatgaaaaggacccaggtggcacttttcggggaaatgtgcgcggaacccctatttgtttatttttctaaatacattcaaatatgtatccgctcatgagacaataaccctgataaatgcttcaataatattgaaaaaggaagagtatgagtattcaacatttccgtgtcgcccttattcccttttttgcggcattttgccttcctgtttttgctcacccagaaacgctggtgaaagtaaaagatgctgaagatcagttgggtgcacgagtgggttacatcgaactggatctcaacagcggtaagatccttgagagttttcgccccgaagaacgttttccaatgatgagcacttttaaagttctgctatgtggcgcggtattatcccgtattgacgccgggcaagagcaactcggtcgccgcatacactattctcagaatgacttggttgagtactcaccagtcacagaaaagcatcttacggatggcatgacagtaagagaattatgcagtgctgccataaccatgagtgataacactgcggccaacttacttctgacaacgatcggaggaccgaaggagctaaccgcttttttgcacaacatgggggatcatgtaactcgccttgatcgttgggaaccggagctgaatgaagccataccaaacgacgagcgtgacaccacgatgcctgtagcaatggcaacaacgttgcgcaaactattaactggcgaactacttactctagcttcccggcaacaattaatagactggatggaggcggataaagttgcaggaccacttctgcgctcggcccttccggctggctggtttattgctgataaatctggagccggtgagcgtgggtctcgcggtatcattgcagcactggggccagatggtaagccctcccgtatcgtagttatctacacgacggggagtcaggcaactatggatgaacgaaatagacagatcgctgagataggtgcctcactgattaagcattggtaactgtcagaccaagtttactcatatatactttagattgatttaaaacttcatttttaatttaaaaggatctaggtgaagatcctttttgataatctcatgaccaaaatcccttaacgtgagttttcgttccactgagcgtcagaccccgtagaaaagatcaaaggatcttcttgagatcctttttttctgcgcgtaatctgctgcttgcaaacaaaaaaaccaccgctaccagcggtggtttgtttgccggatcaagagctaccaactctttttccgaaggtaactggcttcagcagagcgcagataccaaatactgtccttctagtgtagccgtagttaggccaccacttcaagaactctgtagcaccgcctacatacctcgctctgctaatcctgttaccagtggctgctgccagtggcgataagtcgtgtcttaccgggttggactcaagacgatagttaccggataaggcgcagcggtcgggctgaacggggggttcgtgcacacagcccagcttggagcgaacgacctacaccgaactgagatacctacagcgtgagctatgagaaagcgccacgcttcccgaagggagaaaggcggacaggtatccggtaagcggcagggtcggaacaggagagcgcacgagggagcttccagggggaaacgcctggtatctttatagtcctgtcgggtttcgccacctctgacttgagcgtcgatttttgtgatgctcgtcaggggggcggagcctatggaaaaacgccagcaacgcggcctttttacggttcctggccttttgctggccttttgctcacatgttctttcctgcgttatcccctgattctgtggataaccgtattaccgcctttgagtgagctgataccgctcctgttcgaattagcgccaaataacccgcccccagtgttcgccgtattgttaggtttgttaccgaaaaggccccctccggtggtggcgcttcctccaaatgcatttgtctgagattgttgttgctgctgaccaaatgatgcacctaatcctcctgtagatccggctggtttagcgccaaatagtccacctgtacttgggccggtgttttgtccagtttgagtcccaccaaacgaaaacccagtattcgcgtttccagtgctagctccgctggcctgaccaaagagcccacctgcaggtgtcgaagatgctttatttaatccaaacattgtgcccactacccgtgaaaaccctctcaattactgtttttatcgtctcatcacctgatcagtaactattctcacgattaatggtctttttcaactacatttatttgagaaagctgtaatacattccgtgttgagtgatatatacaacctcctttgctcgtcttttcgccaccgcagagcaagtaacaacagagacaaacaagaagaggttagaaagcaatttaaggagtagtttaacgagtactgaaaacgtcaaactaagtacttacgacttccaattaccggttgtaaagtttatctacgcaaatataacagttgcagcttgctttttttttcagcagctcttccgttattataaaatctgtttggcgttcgcacaagcgaaccgattcttttattattttctctctgccttttatttccgttcctgttaatagtttattttctaaaggatactgtcttcttccgtacttataatcgggttcacaataagcaattgactaatcctaggacgattcgtgtactataaggagaaaaaaaatcaacacttgtaacaacagcagcaacaaatatatatcagtacggtATGGGTATTCCAAAATTTTTCAGGTACATCTCAGAAAGATGGCCCATGATTTTACAGCTTATTGAGGGAACACAGATTCCTGAGTTTGATAACTTATACCTGGATATGAATTCGATTTTACATAATTGTACGCATGGTAACGACGATGATGTAACCAAGCGATTAACTGAAGAAGAGGTTTTTGCAAAAATCTGTACGTATATCGATCACCTTTTTCAAACAATCAAGCCCAAGAAGATTTTCTACATGGCTATTGATGGTGTGGCCCCTCGTGCCAAGATGAATCAACAAAGAGCTCGTAGATTCAGAACCGCTATGGATGCAGAAAAAGCCTTGAAGAAGGCTATTGAGAATGGTGACGAGATTCCTAAGGGTGAGCCATTTGATTCGAATTCTATTACTCCAGGTACGGAGTTTATGGCCAAATTGACCAAAAACTTACAATATTTTATTCACGACAAGATTTCTAACGATTCCAAATGGAGGGAAGTGCAAATCATATTTTCTGGCCATGAAGTTCCAGGTGAAGGTGAACACAAGATCATGAACTTTATAAGGCATTTAAAATCCCAAAAGGATTTCAACCAGAATACGAGACATTGTATTTACGGTCTTGACGCAGATTTGATTATGCTGGGTTTGTCTACTCATGGGCCACATTTTGCGTTATTGAGAGAAGAAGTGACATTTGGTAGAAGAAATAGTGAAAAAAAATCGCTTGAACATCAAAATTTCTACTTATTACATCTTTCTTTATTAAGAGAATACATGGAGTTGGAATTCAAAGAAATTGCCGATGAAATGCAATTTGAATACAATTTTGAACGTATTTTGGATGATTTTATTCTTGTCATGTTCGTCATTGGTAATGATTTCTTGCCCAATTTGCCAGATTTGCACCTTAACAAAGGAGCATTTCCCGTTTTGTTACAAACGTTCAAAGAAGCTCTTTTACATACTGATGGCTACATTAATGAACATGGTAAAATAAATTTAAAGAGATTAGGTGTCTGGTTAAATTATCTGTCTCAATTTGAGTTATTAAATTTCGAAAAGGATGATATAGACGTTGAGTGGTTCAACAAGCAATTAGAGAATATTTCTTTGGAGGGTGAAAGGAAAAGACAGAGGGTTGGTAAAAAATTACTGGTAAAACAACAGAAGAAATTAATTGGAAGTATAAAACCATGGTTGATGGAGCAATTACAGGAAAAATTATCGCCTGATTTACCAGATGAAGAAATTCCAACTTTAGAGTTACCTAAGGACTTAGACATGAAAGATCATTTAGAATTTTTAAAAGAATTCGCTTTTGATTTGGGTCTTTTTATAACGCATTCCAAATCCAAAGGTAGTTATTCGCTAAAAATGGATCTTGATTCTATTAATCCTGATGAAACAGAAGAAGAATTTCAAAATCGTGTTAATTCTATCAGGAAAACAATAAAAAAATATCAAAATGCTATCATCGTGGAGGACAAAGAAGAATTGGAAACTGAAAAAACGATTTATAATGAAAGGTTTGAACGTTGGAAGCATGAGTATTATCACGACAAGTTAAAATTTACGACAGACAGTGAAGAAAAAGTGAGAGATCTTGCTAAAGACTACGTTGAAGGTTTACAATGGGTTCTATATTATTATTATAGAGGATGTCCATCTTGGTCGTGGTACTATCCGCACCATTATGCACCAAGAATCTCCGACTTAGCCAAGGGTTTAGATCAAGACATTGAATTTGATTTGAGCAAACCATTTACTCCATTCCAGCAACTAATGGCAGTTTTACCGGAAAGGTCCAAAAATCTGATACCTCCCGCCTTTAGGCCATTAATGTACGATGAACAGTCGCCAATCCACGATTTCTATCCCGCTGAGGTTCAACTTGATAAAAACGGCAAGACAGCTGATTGGGAAGCTGTGGTTTTGATATCGTTTGTAGATGAAAAAAGGTTGATTGAGGCTATGCAACCTTATTTGCGCAAGTTATCACCTGAAGAAAAAACGAGAAATCAATTTGGCAAGGACTTGATATATTCCTTTAATCCTCAAGTTGATAACCTTTATAAGAGTCCGTTGGGCGGCATTTTTTCTGATATTGAACACAATCATTGTGTCGAAAAAGAGTACATCACCATCCCATTGGACAGCTCCGAGATTCGGTATGGTTTATTACCTAATGCTAAACTCGGTGCCGAAATGCTGGCGGGTTTCCCCACGTTATTGTCTTTACCATTTACTAGTTCACTGGAGTACAATGAGACAATGGTTTTCCAACAACCTTCTAAACAACAATCAATGGTCTTACAAATAACTGACATATACAAAACGAATAATGTTACTTTGGAGGACTTTTCCAAGAGGCATTTAAACAAAGTGATTTATACAAGATGGCCATATTTAAGAGAATCCAAATTGGTCTCTTTAACGGATGGTAAGACTATCTATGAATATCAGGAGTCCAATGATAAGAAAAAGTTCGGATTCATAACGAAGCCTGCGGAAACCCAGGACAAAAAACTTTTCAATAGTTTGAAGAATTCAATGCTAAGGATGTATGCTAAACAGAAAGCTGTTAAAATAGGACCTATGGAAGCCATTGCTACCGTCTTTCCAGTGACTGGTTTGGTGAGAGACTCTGATGGTGGTTATATTAAGACCTTTAGCCCTACCCCAGATTACTATCCATTGCAACTGGTTGTTGAATCTGTTGTCAACGAGGATGAAAGATATAAAGAAAGAGGACCCATTCCTATTGAAGAGGAATTTCCATTGAATTCAAAAGTTATTTTCTTAGGTGATTATGCCTATGGTGGTGAAACTACTATTGACGGTTACAGCAGTGACCGCAGACTAAAAATTACTGTAGAAAAGAAGTTTTTGGATAGTGAGCCCACCATCGGCAAAGAAAGGTTACAAATGGATCATCAAGCCGTTAAATATTATCCGTCTTATATTGTGTCCAAGAACATGCACTTACACCCCTTGTTTTTGTCTAAGATTACTTCCAAGTTCATGATTACTGACGCTACTGGGAAGCATATCAATGTTGGTATCCCGGTTAAGTTCGAAGCTAGACACCAAAAGGTTTTAGGTTACGCGAGGAGGAACCCTAGGGGCTGGGAATACTCAAATTTAACTCTAAATTTACTGAAAGAGTATAGACAAACTTTCCCAGATTTTTTTTTCAGGTTGTCCAAGGTAGGTAATGATATCCCAGTTTTGGAAGATCTTTTCCCCGATACTTCCACTAAGGATGCCATGAATTTATTAGATGGTATCAAACAATGGCTAAAGTATGTCTCATCGAAGTTTATCGCGGTATCTTTGGAGTCTGACTCCTTAACTAAGACATCGATTGCTGCCGTGGAAGATCATATCATGAAATACGCAGCTAACATCGAAGGTCATGAAAGAAAACAGTTAGCCAAAGTTCCTCGTGAGGCTGTTTTGAATCCAAGATCATCATTTGCACTCTTACGTAGTCAAAAGTTCGATTTGGGTGACCGTGTTGTTTATATCCAAGATTCTGGTAAGGTACCAATTTTCTCAAAGGGTACAGTTGTTGGCTATACTACTCTCAGTTCATCATTATCAATTCAGGTCTTATTTGATCATGAAATCGTGGCCGGTAATAATTTTGGCGGCAGGTTGCGCACGAATAGAGGCTTAGGGCTTGATGCCTCTTTCTTATTGAATATTACTAACAGGCAGTTCATTTATCACTCCAAGGCTTCCAAAAAGGCTTTGGAAAAGAAAAAGCAATCTAACAATAGGAACAATAATACCAAAACTGCTCACAAGACTCCTTCAAAGCAACAATCTGAAGAAAAACTGAGAAAAGAAAGGGCACATGATTTATTGAATTTTATCAAAAAGGATACCAATGAAAAGAATTCTGAAAGTGTAGACAACAAGAGCATGGGATCGCAAAAAGATTCCAAACCCGCAAAGAAAGTTTTGTTAAAAAGACCAGCTCAGAAAAGCAGTGAAAACGTGCAAGTTGATTTGGCCAATTTTGAAAAAGCACCGCTTGATAATCCAACTGTTGCTGGATCTATTTTCAATGCCGTTGCAAATCAATATTCTGATGGTATAGGCAGTAATTTGAATATCCCAACTCCACCTCACCCAATGAATGTGGTTGGGGGTCCTATTCCTGGAGCGAATGATGTTGCAGATGTTGGTTTGCCGTACAATATTCCCCCAGGTTTTATGACGCATCCTAATGGTCTTCACCCATTACACCCTCACCAGATGCCTTACCCTAATATGAATGGAATGTCTATTCCGCCACCAGCACCACATGGGTTTGGACAACCGATTTCCTTCCCACCTCCACCTCCTATGACAAATGTTTCAGATCAAGGAAGTCGTATTGTTGTCAATGAAAAGGAAAGCCAAGATTTGAAAAAATTCATTAATGGTAAACAGCACAGCAATGGTTCAACTATTGGGGGAGAAACAAAGAACAGTAGGAAAGGCGAGATTAAACCTTCTTCTGGCACAAACTCTACTGAATGTCAATCGCCAAAGTCACAAAGCAATGCTGCTGACCGTGATAATAAAAAAGACGAATCTACTggttacccatacgacgtcccagactacgccTGAaacatacgactaaaaacgaagtatattcgaggttactttaatagtatatctgagacctatataaagaggggtatttgtatttaatcgttgatcttgttaagaaaaagcttataacaaatggggattgtcaaagggtattttttacacaaagctttccgcatagttatatattatctcattttcaataatcctcctgtagggtgtagctttgcactttcttctcattgatctcattttgcttagcaaaccatttttcttcaaagccatttgatctgtggacaccgtcccatcttgacccaggcataatggcaaacctgttctcaggtgctggcttatcataaagcttgcggcccagtaaagatgtttttacagttctttctttgtcatgtgtaaatgttattgcagggtcttctatcgtcagactcgaggcagtttgatttttcttcttatcatgtgcatctacatttattccaagcttttgcacgtctcccatattcaaatttttcaggtattgctctctttccgcggctttctcatcttcatatttagatcgactaaaactagaatcgtctatcttggaatcttcctgaatcttgtgaccttgagcgtctctgtatatggtttttcgtgttttcgatttgtctgctactgtgacaagtggctcttgagccctgatttcctttagatcgttcttgctttcgttgccagtaattgacgatgcggaaggatgtgttattgcatgggaaagctcgtttgtttccaggttcttccatatattcttgcttttttgtttgtcaaacttgctgaatgaagcaactcctgacttctcctgttcttgttgcagtgtacttagccgttcttttactatcaaagaagttttgtctgagttagcgtctgattttgactctttcttcttcttttggtattttctccttacgcatctgtgcggtatttcacaccgcataggcaagtgcacaaacaatacttaaataaatactactcagtaataacctatttcttagcatttttgacgaaatttgctattttgttagagtcttttacaccatttgtctccacacctccgcttacatcaacaccaataacgccatttaatctaagcgcatcaccaacattttctggcgtcagtccaccagctaacataaaatgtaagctttcggggctctcttgccttccaacccagtcagaaatcgagttccaatccaaaagttcacctgtcccacctgcttctgaatcaaacaagggaataaacgaatgaggtttctgtgaagctgcactgagtagtatgttgcagtcttttggaaatacgagtcttttaataactggcaaaccgaggaactcttggtattcttgccacgactcatctccatgcagttggacgatatcaatgccgtaatcattgaccagagccaaaacatcctccttaggttgattacgaaacacgccaaccaagtatttcggagtgcctgaactatttttatatgcttttacaagacttgaaattttccttgcaataaccgggtcaattgttctctttctattgggcacacatataatacccagcaagtcagcatcggaatctagagcacattctgcggcctctgtgctctgcaagccgcaaactttcaccaatggaccagaactacctgtgaaattaataacagacatactccaagctgcctttgtgtgcttaatcacgtatactcacgtgctcaatagtcaccaatgccctccctcttggccctctccttttcttttttcgaccgaattaattcttaatcggcaaaaaaagaaaagctccggatcaagattgtacgtaaggtgacaagctatttttcaataaagaatatcttccactactgccatctggcgtcataactgcaaagtacacat

>pPAR181
gacgaaagggcctcgtgatacgcctatttttataggttaatgtcatgataataatggtttcttaggacggatcgcttgcctgtaacttacacgcgcctcgtatcttttaatgatggaataatttgggaatttactctgtgtttatttatttttatgttttgtatttggattttagaaagtaaataaagaaggtagaagagttacggaatgaagaaaaaaaaataaacaaaggtttaaaaaatttcaacaaaaagcgtactttacatatatatttattagacaagaaaagcagattaaatagatatacattcgattaacgataagtaaaatgtaaaatcacaggattttcgtgtgtggtcttctacacagacaagatgaaacaattcggcattaatacctgagagcaggaagagcaagataaaaggtagtatttgttggcgatccccctagagtcttttacatcttcggaaaacaaaaactattttttctttaatttctttttttactttctatttttaatttatatatttatattaaaaaatttaaattataattatttttatagcacgtgatgaaaaggacccaggtggcacttttcggggaaatgtgcgcggaacccctatttgtttatttttctaaatacattcaaatatgtatccgctcatgagacaataaccctgataaatgcttcaataatattgaaaaaggaagagtatgagtattcaacatttccgtgtcgcccttattcccttttttgcggcattttgccttcctgtttttgctcacccagaaacgctggtgaaagtaaaagatgctgaagatcagttgggtgcacgagtgggttacatcgaactggatctcaacagcggtaagatccttgagagttttcgccccgaagaacgttttccaatgatgagcacttttaaagttctgctatgtggcgcggtattatcccgtattgacgccgggcaagagcaactcggtcgccgcatacactattctcagaatgacttggttgagtactcaccagtcacagaaaagcatcttacggatggcatgacagtaagagaattatgcagtgctgccataaccatgagtgataacactgcggccaacttacttctgacaacgatcggaggaccgaaggagctaaccgcttttttgcacaacatgggggatcatgtaactcgccttgatcgttgggaaccggagctgaatgaagccataccaaacgacgagcgtgacaccacgatgcctgtagcaatggcaacaacgttgcgcaaactattaactggcgaactacttactctagcttcccggcaacaattaatagactggatggaggcggataaagttgcaggaccacttctgcgctcggcccttccggctggctggtttattgctgataaatctggagccggtgagcgtgggtctcgcggtatcattgcagcactggggccagatggtaagccctcccgtatcgtagttatctacacgacggggagtcaggcaactatggatgaacgaaatagacagatcgctgagataggtgcctcactgattaagcattggtaactgtcagaccaagtttactcatatatactttagattgatttaaaacttcatttttaatttaaaaggatctaggtgaagatcctttttgataatctcatgaccaaaatcccttaacgtgagttttcgttccactgagcgtcagaccccgtagaaaagatcaaaggatcttcttgagatcctttttttctgcgcgtaatctgctgcttgcaaacaaaaaaaccaccgctaccagcggtggtttgtttgccggatcaagagctaccaactctttttccgaaggtaactggcttcagcagagcgcagataccaaatactgtccttctagtgtagccgtagttaggccaccacttcaagaactctgtagcaccgcctacatacctcgctctgctaatcctgttaccagtggctgctgccagtggcgataagtcgtgtcttaccgggttggactcaagacgatagttaccggataaggcgcagcggtcgggctgaacggggggttcgtgcacacagcccagcttggagcgaacgacctacaccgaactgagatacctacagcgtgagctatgagaaagcgccacgcttcccgaagggagaaaggcggacaggtatccggtaagcggcagggtcggaacaggagagcgcacgagggagcttccagggggaaacgcctggtatctttatagtcctgtcgggtttcgccacctctgacttgagcgtcgatttttgtgatgctcgtcaggggggcggagcctatggaaaaacgccagcaacgcggcctttttacggttcctggccttttgctggccttttgctcacatgttctttcctgcgttatcccctgattctgtggataaccgtattaccgcctttgagtgagctgataccgctcgccgcagccgaacgaccgagcgcagcgagtcagtgagcgaggaagcggaagagcgcccaatacgcaaaccgcctctccccgcgcgttggccgattcattaatgcagctggcacgacaggtttcccgactggaaagcgggcagtgagcgcaacgcaattaatgtgagttacctcactcattaggcaccccaggctttacactttatgcttccggctcctatgttgtgtggaattgtgagcggataacaatttcacacaggaaacagctatgaccatgattacgccaagcgcgcaattaaccctcactaaagggaacaaaagctggagctcttcgagtttatcattatcaatactcgccatttcaaagaatacgtaaataattaatagtagtgattttcctaactttatttagtcaaaaaattagccttttaattctgctgtaacccgtacatgcccaaaatagggggcgggttacacagaatatataacaccgaaggtgcctgggtgaacaggtttattcctggcatccactaaatataatggagcccgctttttaagctggcatccagaaaaaaaaagaatcccagcaccaaaatattgttttcttcaccaaccatcagttcataggtccattctcttagcgcaactacagagaacaggggcacaaacaggcaaaaaacgggcacaacctcaatggagtgatgcaacctgcctggagtaaatgatgacacaaggcaattgacccacgcatgtatctatctcattttcttacaccttctattaccttctgctctctctgatttggaaaaagctgaaaaaaaaggttgaaaccagttccctgaaattattcccctacttgactaataagtatataaagacggtaggtattgattgtaattctgtaaatctatttcttaaacttcttaaattctacttttatagttagtcttttttttagttttaaaacaccagaacttagtttcgacggattctagaactagtggatcccccatcacaagtttGTACAAAAAAGCAGGCTCCGAATTCGCCCTTTAAAACATGTCTGATTATAAAGATGATGATGATAAACCATCTCATTTCGATACTGTTCAACTACACGCCGGCCAAGAGAACCCTGGTGACAATGCTCACAGATCCAGAGCTGTACCAATTTACGCCACCACTTCTTATGTTTTCGAAAACTCTAAGCATGGTTCGCAATTGTTTGGTCTAGAAGTTCCAGGTTACGTCTATTCCCGTTTCCAAAACCCAACCAGTAATGTTTTGGAAGAAAGAATTGCTGCTTTAGAAGGTGGTGCTGCTGCTTTGGCTGTTTCCTCCGGTCAAGCCGCTCAAACCCTTGCCATCCAAGGTTTGGCACACACTGGTGACAACATCGTTTCCACTTCTTACTTATACGGTGGTACTTATAACCAGTTCAAAATCTCGTTCAAAAGATTTGGTATCGAGGCTAGATTTGTTGAAGGTGACAATCCAGAAGAATTCGAAAAGGTCTTTGATGAAAGAACCAAGGCTGTTTATTTGGAAACCATTGGTAATCCAAAGTACAATGTTCCGGATTTTGAAAAAATTGTTGCAATTGCTCACAAACACGGTATTCCAGTTGTCGTTGACAACACATTTGGTGCCGGTGGTTACTTCTGTCAGCCAATTAAATACGGTGCTGATATTGTAACACATTCTGCTACCAAATGGATTGGTGGTCATGGTACTACTATCGGTGGTATTATTGTTGACTCTGGTAAGTTCCCATGGAAGGACTACCCAGAAAAGTTCCCTCAATTCTCTCAACCTGCCGAAGGATATCACGGTACTATCTACAATGAAGCCTACGGTAACTTGGCATACATCGTTCATGTTAGAACTGAACTATTAAGAGATTTGGGTCCATTGATGAACCCATTTGCCTCTTTCTTGCTACTACAAGGTGTTGAAACATTATCTTTGAGAGCTGAAAGACACGGTGAAAATGCATTGAAGTTAGCCAAATGGTTAGAACAATCCCCATACGTATCTTGGGTTTCATACCCTGGTTTAGCATCTCATTCTCATCATGAAAATGCTAAGAAGTATCTATCTAACGGTTTCGGTGGTGTCTTATCTTTCGGTGTAAAAGACTTACCAAATGCCGACAAGGAAACTGACCCATTCAAACTTTCTGGTGCTCAAGTTGTTGACAATTTAAAGCTTGCCTCTAACTTGGCCAATGTTGGTGATGCCAAGACCTTAGTCATTGCTCCATACTTCACTACCCACAAACAATTAAATGACAAAGAAAAGTTGGCATCTGGTGTTACCAAGGACTTAATTCGTGTCTCTGTTGGTATCGAATTTATTGATGACATTATTGCAGACTTCCAGCAATCTTTTGAAACTGTTTTCGCTGGCCAAAAACCATGAgtgtgcgtaatgagttgtaaAATTATGTATAAACCTACTTTCTCTCACAAGTACTATACTTTTATAAAACGAACTTTATTGAAATGAATATCCTTTTTTTCCCTTGTTACATGTCGTGACTCTACTTTAAGGGCGAATTCGACCCAGCtttcttgtacaaagtggtgatgggctgcaggaattcgatatcaagcttatcgataccgtcgacctcgagtcatgtaattagttatgtcacgcttacattcacgccctccccccacatccgctctaaccgaaaaggaaggagttagacaacctgaagtctaggtccctatttatttttttatagttatgttagtattaagaacgttatttatatttcaaatttttcttttttttctgtacagacgcgtgtacgcatgtaacattatactgaaaaccttgcttgagaaggttttgggacgctcgaaggctttaatttgcggccggtacccaattcgccctatagtgagtcgtattacgcgcgctcactggccgtcgttttacaacgtcgtgactgggaaaaccctggcgttacccaacttaatcgccttgcagcacatccccctttcgccagctggcgtaatagcgaagaggcccgcaccgatcgcccttcccaacagttgcgcagcctgaatggcgaatggcgcgacgcgccctgtagcggcgcattaagcgcggcgggtgtggtggttacgcgcagcgtgaccgctacacttgccagcgccctagcgcccgctcctttcgctttcttcccttcctttctcgccacgttcgccggctttccccgtcaagctctaaatcgggggctccctttagggttccgatttagtgctttacggcacctcgaccccaaaaaacttgattagggtgatggttcacgtagtgggccatcgccctgatagacggtttttcgccctttgacgttggagtccacgttctttaatagtggactcttgttccaaactggaacaacactcaaccctatctcggtctattcttttgatttataagggattttgccgatttcggcctattggttaaaaaatgagctgatttaacaaaaatttaacgcgaattttaacaaaatattaacgtttacaatttcctgatgcggtattttctccttacgcatctgtgcggtatttcacaccgcataggcaagtgcacaaacaatacttaaataaatactactcagtaataacctatttcttagcatttttgacgaaatttgctattttgttagagtcttttacaccatttgtctccacacctccgcttacatcaacaccaataacgccatttaatctaagcgcatcaccaacattttctggcgtcagtccaccagctaacataaaatgtaagctttcggggctctcttgccttccaacccagtcagaaatcgagttccaatccaaaagttcacctgtcccacctgcttctgaatcaaacaagggaataaacgaatgaggtttctgtgaagctgcactgagtagtatgttgcagtcttttggaaatacgagtcttttaataactggcaaaccgaggaactcttggtattcttgccacgactcatctccatgcagttggacgatatcaatgccgtaatcattgaccagagccaaaacatcctccttaggttgattacgaaacacgccaaccaagtatttcggagtgcctgaactatttttatatgcttttacaagacttgaaattttccttgcaataaccgggtcaattgttctctttctattgggcacacatataatacccagcaagtcagcatcggaatctagagcacattctgcggcctctgtgctctgcaagccgcaaactttcaccaatggaccagaactacctgtgaaattaataacagacatactccaagctgcctttgtgtgcttaatcacgtatactcacgtgctcaatagtcaccaatgccctccctcttggccctctccttttcttttttcgaccgaattaattcttaatcggcaaaaaaagaaaagctccggatcaagattgtacgtaaggtgacaagctatttttcaataaagaatatcttccactactgccatctggcgtcataactgcaaagtacacatatattacgatgctgtctattaaatgcttcctatattatatatatagtaatgtcgtttatggtgcactctcagtacaatctgctctgatgccgcatagttaagccagccccgacacccgccaacacccgctgacgcgccctgacgggcttgtctgctcccggcatccgcttacagacaagctgtgaccgtctccgggagctgcatgtgtcagaggttttcaccgtcatcaccgaaacgcgcga
